# Supplementary material for: Selective Retrieval of Individual Cells from Microfluidic Arrays Combining Dielectrophoretic Force and Directed Hydrodynamic Flow
Source: Micromachines (Basel). 2020 Mar 20;11(3):322. doi: 10.3390/mi11030322 (PMC7143322; doi:10.3390/mi11030322)
Supplement: Supplementary file 1 [file micromachines-11-00322-s001.zip]

Archive with 64 entries (55 files):
- Folders/
- Folders/Arduino DEP release/
- Folders/Arduino DEP release/.git/
- Folders/Arduino DEP release/.git/config
- Folders/Arduino DEP release/.git/description
- Folders/Arduino DEP release/.git/HEAD
- Folders/Arduino DEP release/.git/index
- Folders/Arduino DEP release/LICENSE.md
- Folders/Arduino DEP release/Read me.txt
- Folders/Arduino DEP release/README.md
- Folders/Arduino DEP release/z_specdep_fw_v3/
- Folders/Arduino DEP release/z_specdep_fw_v3/relay2cl.cpp
- Folders/Arduino DEP release/z_specdep_fw_v3/relay2cl.h
- Folders/Arduino DEP release/z_specdep_fw_v3/spiswitch.cpp
- Folders/Arduino DEP release/z_specdep_fw_v3/spiswitch.h
- Folders/Arduino DEP release/z_specdep_fw_v3/z_specdep_fw_v3.ino
- Folders/Masks DEP release/
- Folders/Masks DEP release/DEP release_Metal_DARK.gds
- Folders/Masks DEP release/DEP release_Oxide_CLEAR.gds
- Folders/Masks DEP release/DEP release_Pillars_CLEAR.gds
- Folders/Masks DEP release/DEP release_Retrieval_Fluidic_CLEAR.gds
- Folders/Masks DEP release/DEP release_Retrieval_PDMS_DARK.gds
- Folders/PCB DEP release/
- Folders/PCB DEP release/10.24.2018 DEP selctive grounded.zip
- Folders/PCB DEP release/BOM/
- Folders/PCB DEP release/BOM/BOM.xlsx
- Folders/PCB DEP release/DEP selective grounded test3.net
- Folders/PCB DEP release/DEP selective grounded-cache.lib
- Folders/PCB DEP release/DEP selective grounded.bak
- Folders/PCB DEP release/DEP selective grounded.kicad_pcb
- Folders/PCB DEP release/DEP selective grounded.kicad_pcb-bak
- Folders/PCB DEP release/DEP selective grounded.net
- Folders/PCB DEP release/DEP selective grounded.pro
- Folders/PCB DEP release/DEP selective grounded.sch
- Folders/PCB DEP release/four_signal_digital_pcb-cache.lib
- Folders/PCB DEP release/fp-info-cache
- Folders/PCB DEP release/Gerbers/
- Folders/PCB DEP release/Gerbers/DEP selective grounded-B.Cu.gbl
- Folders/PCB DEP release/Gerbers/DEP selective grounded-B.Mask.gbs
- Folders/PCB DEP release/Gerbers/DEP selective grounded-B.SilkS.gbo
- Folders/PCB DEP release/Gerbers/DEP selective grounded-bottom.pos
- Folders/PCB DEP release/Gerbers/DEP selective grounded-Edge.Cuts.gm1
- Folders/PCB DEP release/Gerbers/DEP selective grounded-F.Cu.gtl
- Folders/PCB DEP release/Gerbers/DEP selective grounded-F.Mask.gts
- Folders/PCB DEP release/Gerbers/DEP selective grounded-F.SilkS.gto
- Folders/PCB DEP release/Gerbers/DEP selective grounded-top.pos
- Folders/PCB DEP release/Gerbers/DEP selective grounded.drl
- Folders/PCB DEP release/sym-lib-table
- Folders/Python Interface DEP release/
- Folders/Python Interface DEP release/Arduino.py
- Folders/Python Interface DEP release/Arduino.pyc
- Folders/Python Interface DEP release/Form2.ui
- Folders/Python Interface DEP release/Initialization_Thread2.py
- Folders/Python Interface DEP release/Initialization_Thread2.pyc
- Folders/Python Interface DEP release/main2.py
- Folders/Python Interface DEP release/Measure_Thread2.py
- Folders/Python Interface DEP release/Measure_Thread2.pyc
- Folders/Python Interface DEP release/Read me.txt
- Folders/Python Interface DEP release/Time.py
- Supplementary_Materials.docx
- Video S1.mp4
- Video S2.mp4
- Video S3.mp4
- Video S4.mp4
