# Supplementary material for: Selective Retrieval of Individual Cells from Microfluidic Arrays Combining Dielectrophoretic Force and Directed Hydrodynamic Flow
Source: Micromachines (Basel). 2020 Mar 20;11(3):322. doi: 10.3390/mi11030322 (PMC7143322; doi:10.3390/mi11030322)
Supplement: Supplementary file 1 [file micromachines-11-00322-s001.zip › Folders/Arduino DEP release/Read me.txt]

Open z_specdep_fw_v3 folder

In this folder open z_specdep_fw_v3 arduino file using Arduino, you can then upload the code on your arduino.
