# Supplementary material for: Selective Retrieval of Individual Cells from Microfluidic Arrays Combining Dielectrophoretic Force and Directed Hydrodynamic Flow
Source: Micromachines (Basel). 2020 Mar 20;11(3):322. doi: 10.3390/mi11030322 (PMC7143322; doi:10.3390/mi11030322)
Supplement: Supplementary file 1 [file micromachines-11-00322-s001.zip › Folders/Arduino DEP release/z_specdep_fw_v3/relay2cl.h]

/*
	relay2cl.h
	Library for controlling 2 coil latching relays.
	Pietro Maoddi // 21.02.2017 // pietro.maoddi@gmail.com
*/

#ifndef relay2cl_h
#define relay2cl_h

// DEBUG ---------------------------------------------------------------------

// INCLUDES ------------------------------------------------------------------

// MACROS --------------------------------------------------------------------

// DEFINES -------------------------------------------------------------------

// CLASSES -------------------------------------------------------------------

class TwoCoilRelay
{
	public:
		TwoCoilRelay(uint8_t pin1, uint8_t pin2, uint16_t hold_time = 10, bool activeLow = false);
		void Select(uint8_t input);
		
	private:
		uint8_t pin1, pin2;
		uint8_t ACTIVE, INACTIVE;
		uint16_t holdTime;
};

#endif
