# Supplementary material for: Selective Retrieval of Individual Cells from Microfluidic Arrays Combining Dielectrophoretic Force and Directed Hydrodynamic Flow
Source: Micromachines (Basel). 2020 Mar 20;11(3):322. doi: 10.3390/mi11030322 (PMC7143322; doi:10.3390/mi11030322)
Supplement: Supplementary file 1 [file micromachines-11-00322-s001.zip › Folders/PCB DEP release/BOM/BOM.xlsx]

## Sheet: Sheet1
Line number	Reference	Part Number	Part Description	Package	Type	Manufacturer	Supplier	Online Part Number
1	C1-C20		Ceramic capacitor 0.1uF 25V rated	C603	SM		Digikey	478-11439-1-ND
2	U1-U3	DRDC3105	IC RELAY DRVR INDUCTIVE 6-SOT26	6-SOT-26	SM	Diodes Incorporated	Digikey	DRDC3105E6-7DICT-ND
3	U4-U13	ADG1414	IC SW SPST 9.5OHM RON 24TSSOP	TSSOP-24_4.4X7.8mm_Pitch0.65mm	SM	Analog Devices Inc.	Digikey	ADG1414BRUZ-REEL7CT-ND
4	K1-K3	TQ2SA-L2-5V	Relay Telecom DPDT 2A 5V		SM	Panasonic Electric Works	Digikey	255-1775-5-ND
5	J7,J8	855-22-040-10-001101	Header double 40POS .050" T/H		Thru-hole	Mill-Max Manufacturing	Digikey	ED90491-ND
6	R1-R10		Resistor SMD 1k	R603	SM		Digikey	RHM1.0KDCT-ND
7	-	5-1814400-1	SMA/QMA socket 50 ohm, Female, SMA/QMA		SM	TE Connectivity	Digikey	A97593-ND
8	J1-J3,J9	61300311121	CONN HEADER 2 POS 2.54		Thru-hole	Wurth Electronics Inc	Digikey	732-5315-ND
9	J4, J6	61300211121	CONN HEADER 3 POS 2.54		Thru-hole	Wurth Electronics Inc	Digikey	732-5316-ND
10	Arduino	A000053	Arduino (micro)controller board			Arduino	Distrilec	110-38-914
11			CONN JUMPER SHORTING .100" GOLD		Shunt	Sullins Connector Solutions	Digikey	S9337-ND
12	Block power supply	1836189	TERM BLOCK HDR 2POS 90DEG 5.08MM		Thru-hole	Phoenix Contact	Digikey	277-6377-ND
13	Arduino socket	PPPC171LFBN-RC	CONN HEADER FMALE 17POS .1" GOLD		Thru-hole	Sullins Connector Solutions	Digikey	S7050-ND
