# Supplementary material for: Selective Retrieval of Individual Cells from Microfluidic Arrays Combining Dielectrophoretic Force and Directed Hydrodynamic Flow
Source: Micromachines (Basel). 2020 Mar 20;11(3):322. doi: 10.3390/mi11030322 (PMC7143322; doi:10.3390/mi11030322)
Supplement: Supplementary file 1 [file micromachines-11-00322-s001.zip › Folders/PCB DEP release/DEP selective grounded test3.net]

(export (version D)
  (design
    (source "D:/Doctorat/PCB/10.24.2018 DEP selective grounded/DEP selective grounded.sch")
    (date "05.11.2018 17:00:01")
    (tool "Eeschema 4.0.7")
    (sheet (number 1) (name /) (tstamps /)
      (title_block
        (title "DEP grounded v01")
        (company)
        (rev)
        (date 10.24.2018)
        (source "DEP selective grounded.sch")
        (comment (number 1) (value ""))
        (comment (number 2) (value ""))
        (comment (number 3) (value ""))
        (comment (number 4) (value "Author: Pierre-Emmanuel Thiriet")))))
  (components
    (comp (ref P1)
      (value CONN_02X20)
      (footprint 180416_PCB_single_electrode_connection_FINAL:Mill-Max_855-22-040-10-001101)
      (libsource (lib z_interface_v2-cache) (part CONN_02X20))
      (sheetpath (names /) (tstamps /))
      (tstamp 5BD069F4))
    (comp (ref P5)
      (value CONN_02X20)
      (footprint 180416_PCB_single_electrode_connection_FINAL:Mill-Max_855-22-040-10-001101)
      (libsource (lib z_interface_v2-cache) (part CONN_02X20))
      (sheetpath (names /) (tstamps /))
      (tstamp 5BD06A60))
    (comp (ref U4)
      (value ADG1414)
      (footprint PET_components:TSSOP-24_4.4x7.8mm_Pitch0.65mm)
      (libsource (lib z_interface_v2-cache) (part ADG1414))
      (sheetpath (names /) (tstamps /))
      (tstamp 5BD06AEC))
    (comp (ref PCB1)
      (value Arduino_Micro)
      (footprint PET_components:Arduino_MICRO)
      (libsource (lib z_interface_v2-cache) (part Arduino_Micro))
      (sheetpath (names /) (tstamps /))
      (tstamp 5BD06BB4))
    (comp (ref P4)
      (value BNC)
      (footprint PET_components:SMA_DigiKey_A97593-ND)
      (libsource (lib z_interface_v2-cache) (part BNC))
      (sheetpath (names /) (tstamps /))
      (tstamp 5BD06C2F))
    (comp (ref U3)
      (value ADG1414)
      (footprint PET_components:TSSOP-24_4.4x7.8mm_Pitch0.65mm)
      (libsource (lib z_interface_v2-cache) (part ADG1414))
      (sheetpath (names /) (tstamps /))
      (tstamp 5BD1F7C6))
    (comp (ref U5)
      (value ADG1414)
      (footprint PET_components:TSSOP-24_4.4x7.8mm_Pitch0.65mm)
      (libsource (lib z_interface_v2-cache) (part ADG1414))
      (sheetpath (names /) (tstamps /))
      (tstamp 5BD1F901))
    (comp (ref U2)
      (value ADG1414)
      (footprint PET_components:TSSOP-24_4.4x7.8mm_Pitch0.65mm)
      (libsource (lib z_interface_v2-cache) (part ADG1414))
      (sheetpath (names /) (tstamps /))
      (tstamp 5BD1FA05))
    (comp (ref U1)
      (value ADG1414)
      (footprint PET_components:TSSOP-24_4.4x7.8mm_Pitch0.65mm)
      (libsource (lib z_interface_v2-cache) (part ADG1414))
      (sheetpath (names /) (tstamps /))
      (tstamp 5BD1FB01))
    (comp (ref C10)
      (value 100n)
      (footprint PET_components:C_0603_HandSoldering)
      (libsource (lib device) (part C))
      (sheetpath (names /) (tstamps /))
      (tstamp 5BD2475F))
    (comp (ref C8)
      (value 100n)
      (footprint PET_components:C_0603_HandSoldering)
      (libsource (lib device) (part C))
      (sheetpath (names /) (tstamps /))
      (tstamp 5BD24E0B))
    (comp (ref C6)
      (value 100n)
      (footprint PET_components:C_0603_HandSoldering)
      (libsource (lib device) (part C))
      (sheetpath (names /) (tstamps /))
      (tstamp 5BD24F11))
    (comp (ref C4)
      (value 100n)
      (footprint PET_components:C_0603_HandSoldering)
      (libsource (lib device) (part C))
      (sheetpath (names /) (tstamps /))
      (tstamp 5BD24FDA))
    (comp (ref C2)
      (value 100n)
      (footprint PET_components:C_0603_HandSoldering)
      (libsource (lib device) (part C))
      (sheetpath (names /) (tstamps /))
      (tstamp 5BD250AA))
    (comp (ref C9)
      (value 100n)
      (footprint PET_components:C_0603_HandSoldering)
      (libsource (lib device) (part C))
      (sheetpath (names /) (tstamps /))
      (tstamp 5BD2D97A))
    (comp (ref C5)
      (value 100n)
      (footprint PET_components:C_0603_HandSoldering)
      (libsource (lib device) (part C))
      (sheetpath (names /) (tstamps /))
      (tstamp 5BD2DA92))
    (comp (ref C7)
      (value 100n)
      (footprint PET_components:C_0603_HandSoldering)
      (libsource (lib device) (part C))
      (sheetpath (names /) (tstamps /))
      (tstamp 5BD2DB76))
    (comp (ref C3)
      (value 100n)
      (footprint PET_components:C_0603_HandSoldering)
      (libsource (lib device) (part C))
      (sheetpath (names /) (tstamps /))
      (tstamp 5BD2DC68))
    (comp (ref C1)
      (value 100n)
      (footprint PET_components:C_0603_HandSoldering)
      (libsource (lib device) (part C))
      (sheetpath (names /) (tstamps /))
      (tstamp 5BD2DD00))
    (comp (ref R5)
      (value 1k)
      (footprint PET_components:R_0603)
      (libsource (lib device) (part R))
      (sheetpath (names /) (tstamps /))
      (tstamp 5BD2FCF1))
    (comp (ref R4)
      (value 1k)
      (footprint PET_components:R_0603)
      (libsource (lib device) (part R))
      (sheetpath (names /) (tstamps /))
      (tstamp 5BD301E8))
    (comp (ref R3)
      (value 1k)
      (footprint PET_components:R_0603)
      (libsource (lib device) (part R))
      (sheetpath (names /) (tstamps /))
      (tstamp 5BD30441))
    (comp (ref R2)
      (value 1k)
      (footprint PET_components:R_0603)
      (libsource (lib device) (part R))
      (sheetpath (names /) (tstamps /))
      (tstamp 5BD30557))
    (comp (ref R1)
      (value 1k)
      (footprint PET_components:R_0603)
      (libsource (lib device) (part R))
      (sheetpath (names /) (tstamps /))
      (tstamp 5BD30859))
    (comp (ref H1)
      (value mounting_hole)
      (libsource (lib z_interface_v2-cache) (part mounting_hole))
      (sheetpath (names /) (tstamps /))
      (tstamp 5BD37869))
    (comp (ref H4)
      (value mounting_hole)
      (libsource (lib z_interface_v2-cache) (part mounting_hole))
      (sheetpath (names /) (tstamps /))
      (tstamp 5BD3792B))
    (comp (ref H8)
      (value mounting_hole)
      (libsource (lib z_interface_v2-cache) (part mounting_hole))
      (sheetpath (names /) (tstamps /))
      (tstamp 5BD379E9))
    (comp (ref H3)
      (value mounting_hole)
      (libsource (lib z_interface_v2-cache) (part mounting_hole))
      (sheetpath (names /) (tstamps /))
      (tstamp 5BD37A84))
    (comp (ref H6)
      (value mounting_hole)
      (libsource (lib z_interface_v2-cache) (part mounting_hole))
      (sheetpath (names /) (tstamps /))
      (tstamp 5BD37BF4))
    (comp (ref H2)
      (value mounting_hole)
      (libsource (lib z_interface_v2-cache) (part mounting_hole))
      (sheetpath (names /) (tstamps /))
      (tstamp 5BD37D19))
    (comp (ref H5)
      (value mounting_hole)
      (libsource (lib z_interface_v2-cache) (part mounting_hole))
      (sheetpath (names /) (tstamps /))
      (tstamp 5BD37DBD))
    (comp (ref H7)
      (value mounting_hole)
      (libsource (lib z_interface_v2-cache) (part mounting_hole))
      (sheetpath (names /) (tstamps /))
      (tstamp 5BD37E5C))
    (comp (ref P6)
      (value CONN_01X03)
      (footprint PET_components:Pin_Header_Straight_1x03)
      (libsource (lib z_interface_v2-cache) (part CONN_01X03))
      (sheetpath (names /) (tstamps /))
      (tstamp 5BD6F06F))
    (comp (ref P3)
      (value CONN_01X04)
      (footprint PET_components:bornier4)
      (libsource (lib z_interface_v2-cache) (part CONN_01X04))
      (sheetpath (names /) (tstamps /))
      (tstamp 5BD75290))
    (comp (ref P2)
      (value CONN_01X02)
      (footprint PET_components:Pin_Header_Straight_1x02_Pitch2.54mm)
      (libsource (lib z_interface_v2-cache) (part CONN_01X02))
      (sheetpath (names /) (tstamps /))
      (tstamp 5BD75F4A)))
  (libparts
    (libpart (lib z_interface_v2-cache) (part ADG1414)
      (fields
        (field (name Reference) U)
        (field (name Value) ADG1414))
      (pins
        (pin (num 1) (name SCLK) (type BiDi))
        (pin (num 2) (name VDD) (type BiDi))
        (pin (num 3) (name DIN) (type input))
        (pin (num 4) (name GND) (type power_in))
        (pin (num 5) (name S1) (type BiDi))
        (pin (num 6) (name D1) (type BiDi))
        (pin (num 7) (name S2) (type BiDi))
        (pin (num 8) (name D2) (type BiDi))
        (pin (num 9) (name S3) (type BiDi))
        (pin (num 10) (name D3) (type BiDi))
        (pin (num 11) (name S4) (type BiDi))
        (pin (num 12) (name D4) (type BiDi))
        (pin (num 13) (name D5) (type BiDi))
        (pin (num 14) (name S5) (type BiDi))
        (pin (num 15) (name D6) (type BiDi))
        (pin (num 16) (name S6) (type BiDi))
        (pin (num 17) (name D7) (type BiDi))
        (pin (num 18) (name S7) (type BiDi))
        (pin (num 19) (name D8) (type BiDi))
        (pin (num 20) (name S8) (type BiDi))
        (pin (num 21) (name VSS) (type BiDi))
        (pin (num 22) (name SDO) (type output))
        (pin (num 23) (name ~RESET~/VL) (type input))
        (pin (num 24) (name ~SYNC) (type input))))
    (libpart (lib z_interface_v2-cache) (part Arduino_Micro)
      (fields
        (field (name Reference) PCB)
        (field (name Value) Arduino_Micro))
      (pins
        (pin (num 1) (name MOSI) (type BiDi))
        (pin (num 2) (name RX_LED/SS) (type BiDi))
        (pin (num 3) (name 1/TX) (type BiDi))
        (pin (num 4) (name 0/RX) (type BiDi))
        (pin (num 5) (name RESET) (type BiDi))
        (pin (num 6) (name GND) (type BiDi))
        (pin (num 7) (name 2/SDA) (type BiDi))
        (pin (num 8) (name 3*/SCL) (type BiDi))
        (pin (num 9) (name 4/A6) (type BiDi))
        (pin (num 10) (name 5*) (type BiDi))
        (pin (num 11) (name 6*/A7) (type BiDi))
        (pin (num 12) (name 7) (type BiDi))
        (pin (num 13) (name 8/A8) (type BiDi))
        (pin (num 14) (name 9*/A9) (type BiDi))
        (pin (num 15) (name 10*/A10) (type BiDi))
        (pin (num 16) (name 11*) (type BiDi))
        (pin (num 17) (name 12/A11) (type BiDi))
        (pin (num 18) (name 13*) (type BiDi))
        (pin (num 19) (name 3V3) (type power_out))
        (pin (num 20) (name AREF) (type power_in))
        (pin (num 21) (name A0) (type BiDi))
        (pin (num 22) (name A1) (type BiDi))
        (pin (num 23) (name A2) (type BiDi))
        (pin (num 24) (name A3) (type BiDi))
        (pin (num 25) (name A4) (type BiDi))
        (pin (num 26) (name A5) (type BiDi))
        (pin (num 27) (name ~) (type NotConnected))
        (pin (num 28) (name ~) (type NotConnected))
        (pin (num 29) (name 5V) (type power_out))
        (pin (num 30) (name RESET) (type input))
        (pin (num 31) (name GND) (type BiDi))
        (pin (num 32) (name VIN) (type BiDi))
        (pin (num 33) (name MISO) (type BiDi))
        (pin (num 34) (name SCK) (type BiDi))))
    (libpart (lib z_interface_v2-cache) (part BNC)
      (footprints
        (fp BNC_*)
        (fp bnc)
        (fp bnc-*))
      (fields
        (field (name Reference) P)
        (field (name Value) BNC))
      (pins
        (pin (num 1) (name In) (type passive))
        (pin (num 2) (name Ext) (type passive))))
    (libpart (lib device) (part C)
      (description "Unpolarized capacitor")
      (footprints
        (fp C_*))
      (fields
        (field (name Reference) C)
        (field (name Value) C))
      (pins
        (pin (num 1) (name ~) (type passive))
        (pin (num 2) (name ~) (type passive))))
    (libpart (lib z_interface_v2-cache) (part CONN_01X02)
      (footprints
        (fp Pin_Header_Straight_1X02)
        (fp Pin_Header_Angled_1X02)
        (fp Socket_Strip_Straight_1X02)
        (fp Socket_Strip_Angled_1X02))
      (fields
        (field (name Reference) P)
        (field (name Value) CONN_01X02))
      (pins
        (pin (num 1) (name P1) (type passive))
        (pin (num 2) (name P2) (type passive))))
    (libpart (lib z_interface_v2-cache) (part CONN_01X03)
      (footprints
        (fp Pin_Header_Straight_1X03)
        (fp Pin_Header_Angled_1X03)
        (fp Socket_Strip_Straight_1X03)
        (fp Socket_Strip_Angled_1X03))
      (fields
        (field (name Reference) P)
        (field (name Value) CONN_01X03))
      (pins
        (pin (num 1) (name P1) (type passive))
        (pin (num 2) (name P2) (type passive))
        (pin (num 3) (name P3) (type passive))))
    (libpart (lib z_interface_v2-cache) (part CONN_01X04)
      (footprints
        (fp Pin_Header_Straight_1X04)
        (fp Pin_Header_Angled_1X04)
        (fp Socket_Strip_Straight_1X04)
        (fp Socket_Strip_Angled_1X04))
      (fields
        (field (name Reference) P)
        (field (name Value) CONN_01X04))
      (pins
        (pin (num 1) (name P1) (type passive))
        (pin (num 2) (name P2) (type passive))
        (pin (num 3) (name P3) (type passive))
        (pin (num 4) (name P4) (type passive))))
    (libpart (lib z_interface_v2-cache) (part CONN_02X20)
      (footprints
        (fp Pin_Header_Straight_2X20)
        (fp Pin_Header_Angled_2X20)
        (fp Socket_Strip_Straight_2X20)
        (fp Socket_Strip_Angled_2X20))
      (fields
        (field (name Reference) P)
        (field (name Value) CONN_02X20))
      (pins
        (pin (num 1) (name P1) (type passive))
        (pin (num 2) (name P2) (type passive))
        (pin (num 3) (name P3) (type passive))
        (pin (num 4) (name P4) (type passive))
        (pin (num 5) (name P5) (type passive))
        (pin (num 6) (name P6) (type passive))
        (pin (num 7) (name P7) (type passive))
        (pin (num 8) (name P8) (type passive))
        (pin (num 9) (name P9) (type passive))
        (pin (num 10) (name P10) (type passive))
        (pin (num 11) (name P11) (type passive))
        (pin (num 12) (name P12) (type passive))
        (pin (num 13) (name P13) (type passive))
        (pin (num 14) (name P14) (type passive))
        (pin (num 15) (name P15) (type passive))
        (pin (num 16) (name P16) (type passive))
        (pin (num 17) (name P17) (type passive))
        (pin (num 18) (name P18) (type passive))
        (pin (num 19) (name P19) (type passive))
        (pin (num 20) (name P20) (type passive))
        (pin (num 21) (name P21) (type passive))
        (pin (num 22) (name P22) (type passive))
        (pin (num 23) (name P23) (type passive))
        (pin (num 24) (name P24) (type passive))
        (pin (num 25) (name P25) (type passive))
        (pin (num 26) (name P26) (type passive))
        (pin (num 27) (name P27) (type passive))
        (pin (num 28) (name P28) (type passive))
        (pin (num 29) (name P29) (type passive))
        (pin (num 30) (name P30) (type passive))
        (pin (num 31) (name P31) (type passive))
        (pin (num 32) (name P32) (type passive))
        (pin (num 33) (name P33) (type passive))
        (pin (num 34) (name P34) (type passive))
        (pin (num 35) (name P35) (type passive))
        (pin (num 36) (name P36) (type passive))
        (pin (num 37) (name P37) (type passive))
        (pin (num 38) (name P38) (type passive))
        (pin (num 39) (name P39) (type passive))
        (pin (num 40) (name P40) (type passive))))
    (libpart (lib device) (part R)
      (description Resistor)
      (footprints
        (fp R_*)
        (fp R_*))
      (fields
        (field (name Reference) R)
        (field (name Value) R))
      (pins
        (pin (num 1) (name ~) (type passive))
        (pin (num 2) (name ~) (type passive))))
    (libpart (lib z_interface_v2-cache) (part mounting_hole)
      (fields
        (field (name Reference) H)
        (field (name Value) mounting_hole))
      (pins
        (pin (num 1) (name ~) (type BiDi)))))
  (libraries
    (library (logical device)
      (uri "C:\\Program Files\\KiCad\\share\\kicad\\library\\device.lib"))
    (library (logical z_interface_v2-cache)
      (uri "D:\\Doctorat\\PCB\\10.04.2018 DEP selective floating\\z_interface_v2-cache.lib")))
  (nets
    (net (code 1) (name GND)
      (node (ref PCB1) (pin 31))
      (node (ref U5) (pin 4))
      (node (ref P4) (pin 2))
      (node (ref U3) (pin 4))
      (node (ref U2) (pin 4))
      (node (ref P5) (pin 33))
      (node (ref P5) (pin 23))
      (node (ref P1) (pin 2))
      (node (ref P1) (pin 4))
      (node (ref P1) (pin 6))
      (node (ref P1) (pin 8))
      (node (ref P1) (pin 10))
      (node (ref P1) (pin 20))
      (node (ref P1) (pin 30))
      (node (ref P5) (pin 13))
      (node (ref P1) (pin 12))
      (node (ref P1) (pin 22))
      (node (ref P1) (pin 32))
      (node (ref P1) (pin 14))
      (node (ref P1) (pin 24))
      (node (ref P1) (pin 34))
      (node (ref P1) (pin 16))
      (node (ref P1) (pin 26))
      (node (ref P5) (pin 1))
      (node (ref P5) (pin 7))
      (node (ref P1) (pin 18))
      (node (ref P1) (pin 28))
      (node (ref P1) (pin 38))
      (node (ref P5) (pin 3))
      (node (ref P5) (pin 5))
      (node (ref P1) (pin 36))
      (node (ref P5) (pin 9))
      (node (ref P5) (pin 11))
      (node (ref P5) (pin 21))
      (node (ref P5) (pin 31))
      (node (ref C6) (pin 2))
      (node (ref C8) (pin 2))
      (node (ref C10) (pin 2))
      (node (ref C5) (pin 2))
      (node (ref H2) (pin 1))
      (node (ref H6) (pin 1))
      (node (ref H3) (pin 1))
      (node (ref H8) (pin 1))
      (node (ref H4) (pin 1))
      (node (ref H1) (pin 1))
      (node (ref H5) (pin 1))
      (node (ref U1) (pin 4))
      (node (ref H7) (pin 1))
      (node (ref C9) (pin 2))
      (node (ref C2) (pin 2))
      (node (ref C4) (pin 2))
      (node (ref P5) (pin 29))
      (node (ref C3) (pin 2))
      (node (ref P3) (pin 4))
      (node (ref C1) (pin 2))
      (node (ref U4) (pin 4))
      (node (ref P5) (pin 39))
      (node (ref P5) (pin 19))
      (node (ref PCB1) (pin 20))
      (node (ref P5) (pin 15))
      (node (ref P5) (pin 25))
      (node (ref PCB1) (pin 6))
      (node (ref P5) (pin 35))
      (node (ref P5) (pin 17))
      (node (ref P5) (pin 27))
      (node (ref C7) (pin 2))
      (node (ref P5) (pin 37)))
    (net (code 2) (name "Net-(P2-Pad2)")
      (node (ref P2) (pin 2))
      (node (ref P3) (pin 1)))
    (net (code 3) (name "Net-(P6-Pad1)")
      (node (ref PCB1) (pin 32))
      (node (ref P6) (pin 1)))
    (net (code 4) (name +5V)
      (node (ref U5) (pin 23))
      (node (ref P2) (pin 1))
      (node (ref U2) (pin 23))
      (node (ref R5) (pin 2))
      (node (ref R4) (pin 2))
      (node (ref R3) (pin 2))
      (node (ref P6) (pin 2))
      (node (ref R2) (pin 2))
      (node (ref U1) (pin 23))
      (node (ref R1) (pin 2))
      (node (ref U4) (pin 23))
      (node (ref U3) (pin 23)))
    (net (code 5) (name "Net-(P6-Pad3)")
      (node (ref P6) (pin 3))
      (node (ref PCB1) (pin 29)))
    (net (code 6) (name VSS)
      (node (ref C7) (pin 1))
      (node (ref C1) (pin 1))
      (node (ref C3) (pin 1))
      (node (ref U4) (pin 21))
      (node (ref C5) (pin 1))
      (node (ref U3) (pin 21))
      (node (ref U2) (pin 21))
      (node (ref U5) (pin 21))
      (node (ref P3) (pin 3))
      (node (ref C9) (pin 1))
      (node (ref U1) (pin 21)))
    (net (code 7) (name VDD)
      (node (ref U1) (pin 2))
      (node (ref U5) (pin 2))
      (node (ref U3) (pin 2))
      (node (ref U2) (pin 2))
      (node (ref P3) (pin 2))
      (node (ref U4) (pin 2))
      (node (ref C4) (pin 1))
      (node (ref C10) (pin 1))
      (node (ref C8) (pin 1))
      (node (ref C6) (pin 1))
      (node (ref C2) (pin 1)))
    (net (code 8) (name /SW_DIN)
      (node (ref U5) (pin 3))
      (node (ref PCB1) (pin 1)))
    (net (code 9) (name "Net-(R3-Pad1)")
      (node (ref U3) (pin 22))
      (node (ref R3) (pin 1))
      (node (ref U2) (pin 3)))
    (net (code 10) (name "Net-(R5-Pad1)")
      (node (ref U4) (pin 3))
      (node (ref R5) (pin 1))
      (node (ref U5) (pin 22)))
    (net (code 11) (name "Net-(R2-Pad1)")
      (node (ref U1) (pin 3))
      (node (ref R2) (pin 1))
      (node (ref U2) (pin 22)))
    (net (code 12) (name "Net-(R4-Pad1)")
      (node (ref U3) (pin 3))
      (node (ref R4) (pin 1))
      (node (ref U4) (pin 22)))
    (net (code 13) (name "Net-(PCB1-Pad33)")
      (node (ref U1) (pin 22))
      (node (ref PCB1) (pin 33))
      (node (ref R1) (pin 1)))
    (net (code 14) (name /SW_SYN)
      (node (ref U2) (pin 24))
      (node (ref PCB1) (pin 9))
      (node (ref U5) (pin 24))
      (node (ref U1) (pin 24))
      (node (ref U4) (pin 24))
      (node (ref U3) (pin 24)))
    (net (code 15) (name "Net-(PCB1-Pad26)")
      (node (ref PCB1) (pin 26)))
    (net (code 16) (name "Net-(PCB1-Pad21)")
      (node (ref PCB1) (pin 21)))
    (net (code 17) (name "Net-(PCB1-Pad12)")
      (node (ref PCB1) (pin 12)))
    (net (code 18) (name "Net-(PCB1-Pad22)")
      (node (ref PCB1) (pin 22)))
    (net (code 19) (name "Net-(PCB1-Pad13)")
      (node (ref PCB1) (pin 13)))
    (net (code 20) (name "Net-(PCB1-Pad23)")
      (node (ref PCB1) (pin 23)))
    (net (code 21) (name "Net-(PCB1-Pad14)")
      (node (ref PCB1) (pin 14)))
    (net (code 22) (name "Net-(PCB1-Pad24)")
      (node (ref PCB1) (pin 24)))
    (net (code 23) (name /SW_CLK)
      (node (ref U2) (pin 1))
      (node (ref PCB1) (pin 34))
      (node (ref U4) (pin 1))
      (node (ref U1) (pin 1))
      (node (ref U5) (pin 1))
      (node (ref U3) (pin 1)))
    (net (code 24) (name "Net-(PCB1-Pad15)")
      (node (ref PCB1) (pin 15)))
    (net (code 25) (name "Net-(PCB1-Pad25)")
      (node (ref PCB1) (pin 25)))
    (net (code 26) (name "Net-(PCB1-Pad16)")
      (node (ref PCB1) (pin 16)))
    (net (code 27) (name "Net-(PCB1-Pad17)")
      (node (ref PCB1) (pin 17)))
    (net (code 28) (name "Net-(PCB1-Pad27)")
      (node (ref PCB1) (pin 27)))
    (net (code 29) (name "Net-(PCB1-Pad18)")
      (node (ref PCB1) (pin 18)))
    (net (code 30) (name "Net-(PCB1-Pad28)")
      (node (ref PCB1) (pin 28)))
    (net (code 31) (name "Net-(PCB1-Pad19)")
      (node (ref PCB1) (pin 19)))
    (net (code 32) (name /ABUS)
      (node (ref U1) (pin 14))
      (node (ref U5) (pin 14))
      (node (ref U5) (pin 16))
      (node (ref U5) (pin 18))
      (node (ref U1) (pin 11))
      (node (ref U1) (pin 20))
      (node (ref U2) (pin 14))
      (node (ref U2) (pin 16))
      (node (ref U2) (pin 18))
      (node (ref U1) (pin 16))
      (node (ref U5) (pin 5))
      (node (ref U5) (pin 5))
      (node (ref U5) (pin 5))
      (node (ref U5) (pin 7))
      (node (ref U5) (pin 9))
      (node (ref U1) (pin 18))
      (node (ref U5) (pin 20))
      (node (ref U5) (pin 11))
      (node (ref U4) (pin 14))
      (node (ref U4) (pin 16))
      (node (ref U4) (pin 18))
      (node (ref U4) (pin 11))
      (node (ref U4) (pin 5))
      (node (ref U4) (pin 5))
      (node (ref U4) (pin 5))
      (node (ref U1) (pin 7))
      (node (ref U1) (pin 5))
      (node (ref U1) (pin 5))
      (node (ref U1) (pin 5))
      (node (ref U1) (pin 9))
      (node (ref U4) (pin 7))
      (node (ref U4) (pin 9))
      (node (ref U4) (pin 20))
      (node (ref U3) (pin 5))
      (node (ref U3) (pin 5))
      (node (ref U3) (pin 7))
      (node (ref U3) (pin 9))
      (node (ref U3) (pin 20))
      (node (ref U3) (pin 11))
      (node (ref U3) (pin 5))
      (node (ref U2) (pin 20))
      (node (ref U3) (pin 18))
      (node (ref U2) (pin 11))
      (node (ref U2) (pin 5))
      (node (ref P4) (pin 1))
      (node (ref U2) (pin 5))
      (node (ref U2) (pin 7))
      (node (ref U3) (pin 16))
      (node (ref U2) (pin 9))
      (node (ref U2) (pin 5))
      (node (ref U3) (pin 14)))
    (net (code 33) (name "Net-(PCB1-Pad11)")
      (node (ref PCB1) (pin 11)))
    (net (code 34) (name /L09B)
      (node (ref P1) (pin 17))
      (node (ref U4) (pin 12)))
    (net (code 35) (name /L14B)
      (node (ref U5) (pin 17))
      (node (ref P1) (pin 27)))
    (net (code 36) (name /L19B)
      (node (ref U5) (pin 8))
      (node (ref P1) (pin 37)))
    (net (code 37) (name /L10B)
      (node (ref P1) (pin 19))
      (node (ref U4) (pin 10)))
    (net (code 38) (name /L15B)
      (node (ref U5) (pin 15))
      (node (ref P1) (pin 29)))
    (net (code 39) (name /L20B)
      (node (ref P1) (pin 39))
      (node (ref U5) (pin 6))
      (node (ref U5) (pin 6))
      (node (ref U5) (pin 6)))
    (net (code 40) (name /R01B)
      (node (ref U3) (pin 13))
      (node (ref P5) (pin 2)))
    (net (code 41) (name /R02B)
      (node (ref U3) (pin 15))
      (node (ref P5) (pin 4)))
    (net (code 42) (name /R03B)
      (node (ref P5) (pin 6))
      (node (ref U3) (pin 17)))
    (net (code 43) (name /R04B)
      (node (ref P5) (pin 8))
      (node (ref U3) (pin 19)))
    (net (code 44) (name /R05B)
      (node (ref U2) (pin 6))
      (node (ref U2) (pin 6))
      (node (ref U2) (pin 6))
      (node (ref P5) (pin 10)))
    (net (code 45) (name /R10B)
      (node (ref P5) (pin 20))
      (node (ref U2) (pin 15)))
    (net (code 46) (name /R15B)
      (node (ref P5) (pin 30))
      (node (ref U1) (pin 10)))
    (net (code 47) (name /R20B)
      (node (ref U1) (pin 19))
      (node (ref P5) (pin 40)))
    (net (code 48) (name /R06B)
      (node (ref U2) (pin 8))
      (node (ref P5) (pin 12)))
    (net (code 49) (name /R11B)
      (node (ref U2) (pin 17))
      (node (ref P5) (pin 22)))
    (net (code 50) (name /R16B)
      (node (ref P5) (pin 32))
      (node (ref U1) (pin 12)))
    (net (code 51) (name /L16B)
      (node (ref P1) (pin 31))
      (node (ref U5) (pin 13)))
    (net (code 52) (name /L02B)
      (node (ref P1) (pin 3))
      (node (ref U3) (pin 10)))
    (net (code 53) (name /L03B)
      (node (ref P1) (pin 5))
      (node (ref U3) (pin 8)))
    (net (code 54) (name /L04B)
      (node (ref P1) (pin 7))
      (node (ref U3) (pin 6))
      (node (ref U3) (pin 6))
      (node (ref U3) (pin 6)))
    (net (code 55) (name /L05B)
      (node (ref U4) (pin 19))
      (node (ref P1) (pin 9)))
    (net (code 56) (name "Net-(P1-Pad40)")
      (node (ref P1) (pin 40)))
    (net (code 57) (name /L06B)
      (node (ref P1) (pin 11))
      (node (ref U4) (pin 17)))
    (net (code 58) (name /L11B)
      (node (ref U4) (pin 8))
      (node (ref P1) (pin 21)))
    (net (code 59) (name /L07B)
      (node (ref U4) (pin 15))
      (node (ref P1) (pin 13)))
    (net (code 60) (name /L12B)
      (node (ref P1) (pin 23))
      (node (ref U4) (pin 6))
      (node (ref U4) (pin 6))
      (node (ref U4) (pin 6)))
    (net (code 61) (name /L17B)
      (node (ref P1) (pin 33))
      (node (ref U5) (pin 12)))
    (net (code 62) (name /L08B)
      (node (ref P1) (pin 15))
      (node (ref U4) (pin 13)))
    (net (code 63) (name /L13B)
      (node (ref U5) (pin 19))
      (node (ref P1) (pin 25)))
    (net (code 64) (name /L18B)
      (node (ref U5) (pin 10))
      (node (ref P1) (pin 35)))
    (net (code 65) (name "Net-(PCB1-Pad2)")
      (node (ref PCB1) (pin 2)))
    (net (code 66) (name "Net-(PCB1-Pad3)")
      (node (ref PCB1) (pin 3)))
    (net (code 67) (name "Net-(PCB1-Pad4)")
      (node (ref PCB1) (pin 4)))
    (net (code 68) (name "Net-(PCB1-Pad5)")
      (node (ref PCB1) (pin 5)))
    (net (code 69) (name "Net-(PCB1-Pad7)")
      (node (ref PCB1) (pin 7)))
    (net (code 70) (name "Net-(PCB1-Pad8)")
      (node (ref PCB1) (pin 8)))
    (net (code 71) (name "Net-(PCB1-Pad10)")
      (node (ref PCB1) (pin 10)))
    (net (code 72) (name "Net-(PCB1-Pad30)")
      (node (ref PCB1) (pin 30)))
    (net (code 73) (name /R19B)
      (node (ref P5) (pin 38))
      (node (ref U1) (pin 17)))
    (net (code 74) (name /R07B)
      (node (ref U2) (pin 10))
      (node (ref P5) (pin 14)))
    (net (code 75) (name /R12B)
      (node (ref U2) (pin 19))
      (node (ref P5) (pin 24)))
    (net (code 76) (name /R17B)
      (node (ref P5) (pin 34))
      (node (ref U1) (pin 13)))
    (net (code 77) (name /R08B)
      (node (ref P5) (pin 16))
      (node (ref U2) (pin 12)))
    (net (code 78) (name /R13B)
      (node (ref P5) (pin 26))
      (node (ref U1) (pin 6))
      (node (ref U1) (pin 6))
      (node (ref U1) (pin 6)))
    (net (code 79) (name /R18B)
      (node (ref P5) (pin 36))
      (node (ref U1) (pin 15)))
    (net (code 80) (name /R09B)
      (node (ref P5) (pin 18))
      (node (ref U2) (pin 13)))
    (net (code 81) (name /R14B)
      (node (ref U1) (pin 8))
      (node (ref P5) (pin 28)))
    (net (code 82) (name /L01B)
      (node (ref U3) (pin 12))
      (node (ref P1) (pin 1)))))
