# Supplementary material for: Selective Retrieval of Individual Cells from Microfluidic Arrays Combining Dielectrophoretic Force and Directed Hydrodynamic Flow
Source: Micromachines (Basel). 2020 Mar 20;11(3):322. doi: 10.3390/mi11030322 (PMC7143322; doi:10.3390/mi11030322)
Supplement: Supplementary file 1 [file micromachines-11-00322-s001.zip › Folders/PCB DEP release/DEP selective grounded.bak]

EESchema Schematic File Version 2
LIBS:power
LIBS:device
LIBS:switches
LIBS:relays
LIBS:motors
LIBS:transistors
LIBS:conn
LIBS:linear
LIBS:regul
LIBS:74xx
LIBS:cmos4000
LIBS:adc-dac
LIBS:memory
LIBS:xilinx
LIBS:microcontrollers
LIBS:dsp
LIBS:microchip
LIBS:analog_switches
LIBS:motorola
LIBS:texas
LIBS:intel
LIBS:audio
LIBS:interface
LIBS:digital-audio
LIBS:philips
LIBS:display
LIBS:cypress
LIBS:siliconi
LIBS:opto
LIBS:atmel
LIBS:contrib
LIBS:valves
LIBS:z_interface_v2-cache
LIBS:four_signal_digital_pcb-cache
LIBS:DEP selective grounded-cache
EELAYER 25 0
EELAYER END
$Descr A3 11693 16535 portrait
encoding utf-8
Sheet 1 1
Title "DEP grounded v01"
Date "10.24.2018"
Rev ""
Comp ""
Comment1 ""
Comment2 ""
Comment3 ""
Comment4 "Author: Pierre-Emmanuel Thiriet"
$EndDescr
$Comp
L CONN_02X20 P1
U 1 1 5BD069F4
P 5650 5150
F 0 "P1" H 5650 6200 50  0000 C CNN
F 1 "CONN_02X20" V 5650 5150 50  0000 C CNN
F 2 "180416_PCB_single_electrode_connection_FINAL:Mill-Max_855-22-040-10-001101" H 5650 4200 50  0001 C CNN
F 3 "" H 5650 4200 50  0000 C CNN
	1    5650 5150
	1    0    0    -1  
$EndComp
$Comp
L CONN_02X20 P5
U 1 1 5BD06A60
P 7050 5150
F 0 "P5" H 7050 6200 50  0000 C CNN
F 1 "CONN_02X20" V 7050 5150 50  0000 C CNN
F 2 "180416_PCB_single_electrode_connection_FINAL:Mill-Max_855-22-040-10-001101" H 7050 4200 50  0001 C CNN
F 3 "" H 7050 4200 50  0000 C CNN
	1    7050 5150
	1    0    0    -1  
$EndComp
$Comp
L ADG1414 U4
U 1 1 5BD06AEC
P 3150 9600
F 0 "U4" H 3150 8850 60  0000 C CNN
F 1 "ADG1414" H 3150 9600 60  0000 C CNN
F 2 "PET_components:TSSOP-24_4.4x7.8mm_Pitch0.65mm" H 3150 9600 60  0001 C CNN
F 3 "" H 3150 9600 60  0000 C CNN
	1    3150 9600
	0    -1   -1   0   
$EndComp
$Comp
L Arduino_Micro PCB1
U 1 1 5BD06BB4
P 8650 9850
F 0 "PCB1" H 8200 11050 60  0000 C CNN
F 1 "Arduino_Micro" H 8800 11050 60  0000 C CNN
F 2 "PET_components:Arduino_MICRO" H 8350 9900 60  0001 C CNN
F 3 "" H 8350 9900 60  0000 C CNN
	1    8650 9850
	1    0    0    -1  
$EndComp
$Comp
L BNC P4
U 1 1 5BD06C2F
P 6350 6800
F 0 "P4" H 6360 6920 50  0000 C CNN
F 1 "BNC" V 6460 6740 50  0000 C CNN
F 2 "PET_components:SMA_DigiKey_A97593-ND" H 6350 6800 50  0001 C CNN
F 3 "" H 6350 6800 50  0000 C CNN
	1    6350 6800
	1    0    0    -1  
$EndComp
$Comp
L GND #PWR01
U 1 1 5BD1EACD
P 2900 10300
F 0 "#PWR01" H 2900 10050 50  0001 C CNN
F 1 "GND" H 2900 10150 50  0000 C CNN
F 2 "" H 2900 10300 50  0001 C CNN
F 3 "" H 2900 10300 50  0001 C CNN
	1    2900 10300
	1    0    0    -1  
$EndComp
$Comp
L ADG1414 U3
U 1 1 5BD1F7C6
P 3150 7700
F 0 "U3" H 3150 6950 60  0000 C CNN
F 1 "ADG1414" H 3150 7700 60  0000 C CNN
F 2 "PET_components:TSSOP-24_4.4x7.8mm_Pitch0.65mm" H 3150 7700 60  0001 C CNN
F 3 "" H 3150 7700 60  0000 C CNN
	1    3150 7700
	0    -1   -1   0   
$EndComp
$Comp
L GND #PWR02
U 1 1 5BD1F7FD
P 2900 8400
F 0 "#PWR02" H 2900 8150 50  0001 C CNN
F 1 "GND" H 2900 8250 50  0000 C CNN
F 2 "" H 2900 8400 50  0001 C CNN
F 3 "" H 2900 8400 50  0001 C CNN
	1    2900 8400
	1    0    0    -1  
$EndComp
$Comp
L ADG1414 U5
U 1 1 5BD1F901
P 3150 11500
F 0 "U5" H 3150 10750 60  0000 C CNN
F 1 "ADG1414" H 3150 11500 60  0000 C CNN
F 2 "PET_components:TSSOP-24_4.4x7.8mm_Pitch0.65mm" H 3150 11500 60  0001 C CNN
F 3 "" H 3150 11500 60  0000 C CNN
	1    3150 11500
	0    -1   -1   0   
$EndComp
$Comp
L GND #PWR03
U 1 1 5BD1F938
P 2900 12200
F 0 "#PWR03" H 2900 11950 50  0001 C CNN
F 1 "GND" H 2900 12050 50  0000 C CNN
F 2 "" H 2900 12200 50  0001 C CNN
F 3 "" H 2900 12200 50  0001 C CNN
	1    2900 12200
	1    0    0    -1  
$EndComp
$Comp
L ADG1414 U2
U 1 1 5BD1FA05
P 3150 5800
F 0 "U2" H 3150 5050 60  0000 C CNN
F 1 "ADG1414" H 3150 5800 60  0000 C CNN
F 2 "PET_components:TSSOP-24_4.4x7.8mm_Pitch0.65mm" H 3150 5800 60  0001 C CNN
F 3 "" H 3150 5800 60  0000 C CNN
	1    3150 5800
	0    -1   -1   0   
$EndComp
$Comp
L GND #PWR04
U 1 1 5BD1FA3C
P 2900 6500
F 0 "#PWR04" H 2900 6250 50  0001 C CNN
F 1 "GND" H 2900 6350 50  0000 C CNN
F 2 "" H 2900 6500 50  0001 C CNN
F 3 "" H 2900 6500 50  0001 C CNN
	1    2900 6500
	1    0    0    -1  
$EndComp
$Comp
L ADG1414 U1
U 1 1 5BD1FB01
P 3150 3900
F 0 "U1" H 3150 3150 60  0000 C CNN
F 1 "ADG1414" H 3150 3900 60  0000 C CNN
F 2 "PET_components:TSSOP-24_4.4x7.8mm_Pitch0.65mm" H 3150 3900 60  0001 C CNN
F 3 "" H 3150 3900 60  0000 C CNN
	1    3150 3900
	0    -1   -1   0   
$EndComp
$Comp
L GND #PWR05
U 1 1 5BD1FB38
P 2900 4600
F 0 "#PWR05" H 2900 4350 50  0001 C CNN
F 1 "GND" H 2900 4450 50  0000 C CNN
F 2 "" H 2900 4600 50  0001 C CNN
F 3 "" H 2900 4600 50  0001 C CNN
	1    2900 4600
	1    0    0    -1  
$EndComp
Text Label 900  13400 2    60   ~ 0
SW_DIN
Text Label 900  13200 2    60   ~ 0
SW_CLK
$Comp
L C C10
U 1 1 5BD2475F
P 1000 12250
F 0 "C10" V 1025 12350 50  0000 L TNN
F 1 "100n" V 1025 12150 50  0000 C TNN
F 2 "PET_components:C_0603_HandSoldering" H 1038 12100 50  0001 C CNN
F 3 "" H 1000 12250 50  0001 C CNN
	1    1000 12250
	0    1    1    0   
$EndComp
$Comp
L GND #PWR06
U 1 1 5BD24B3F
P 700 12250
F 0 "#PWR06" H 700 12000 50  0001 C CNN
F 1 "GND" H 700 12100 50  0000 C CNN
F 2 "" H 700 12250 50  0001 C CNN
F 3 "" H 700 12250 50  0001 C CNN
	1    700  12250
	0    1    1    0   
$EndComp
$Comp
L C C8
U 1 1 5BD24E0B
P 1000 10350
F 0 "C8" V 1025 10450 50  0000 L TNN
F 1 "100n" V 1025 10250 50  0000 C TNN
F 2 "PET_components:C_0603_HandSoldering" H 1038 10200 50  0001 C CNN
F 3 "" H 1000 10350 50  0001 C CNN
	1    1000 10350
	0    1    1    0   
$EndComp
$Comp
L GND #PWR07
U 1 1 5BD24E11
P 700 10350
F 0 "#PWR07" H 700 10100 50  0001 C CNN
F 1 "GND" H 700 10200 50  0000 C CNN
F 2 "" H 700 10350 50  0001 C CNN
F 3 "" H 700 10350 50  0001 C CNN
	1    700  10350
	0    1    1    0   
$EndComp
$Comp
L C C6
U 1 1 5BD24F11
P 1000 8450
F 0 "C6" V 1025 8550 50  0000 L TNN
F 1 "100n" V 1025 8350 50  0000 C TNN
F 2 "PET_components:C_0603_HandSoldering" H 1038 8300 50  0001 C CNN
F 3 "" H 1000 8450 50  0001 C CNN
	1    1000 8450
	0    1    1    0   
$EndComp
$Comp
L GND #PWR08
U 1 1 5BD24F17
P 700 8450
F 0 "#PWR08" H 700 8200 50  0001 C CNN
F 1 "GND" H 700 8300 50  0000 C CNN
F 2 "" H 700 8450 50  0001 C CNN
F 3 "" H 700 8450 50  0001 C CNN
	1    700  8450
	0    1    1    0   
$EndComp
$Comp
L C C4
U 1 1 5BD24FDA
P 1000 6550
F 0 "C4" V 1025 6650 50  0000 L TNN
F 1 "100n" V 1025 6450 50  0000 C TNN
F 2 "PET_components:C_0603_HandSoldering" H 1038 6400 50  0001 C CNN
F 3 "" H 1000 6550 50  0001 C CNN
	1    1000 6550
	0    1    1    0   
$EndComp
$Comp
L GND #PWR09
U 1 1 5BD24FE0
P 700 6550
F 0 "#PWR09" H 700 6300 50  0001 C CNN
F 1 "GND" H 700 6400 50  0000 C CNN
F 2 "" H 700 6550 50  0001 C CNN
F 3 "" H 700 6550 50  0001 C CNN
	1    700  6550
	0    1    1    0   
$EndComp
$Comp
L C C2
U 1 1 5BD250AA
P 1000 4700
F 0 "C2" V 1025 4800 50  0000 L TNN
F 1 "100n" V 1025 4600 50  0000 C TNN
F 2 "PET_components:C_0603_HandSoldering" H 1038 4550 50  0001 C CNN
F 3 "" H 1000 4700 50  0001 C CNN
	1    1000 4700
	0    1    1    0   
$EndComp
$Comp
L GND #PWR010
U 1 1 5BD250B0
P 700 4700
F 0 "#PWR010" H 700 4450 50  0001 C CNN
F 1 "GND" H 700 4550 50  0000 C CNN
F 2 "" H 700 4700 50  0001 C CNN
F 3 "" H 700 4700 50  0001 C CNN
	1    700  4700
	0    1    1    0   
$EndComp
$Comp
L VDD #PWR011
U 1 1 5BD2730A
P 1500 13100
F 0 "#PWR011" H 1500 12950 50  0001 C CNN
F 1 "VDD" H 1500 13250 50  0000 C CNN
F 2 "" H 1500 13100 50  0001 C CNN
F 3 "" H 1500 13100 50  0001 C CNN
	1    1500 13100
	-1   0    0    1   
$EndComp
Text Label 900  13000 2    60   ~ 0
SW_SYN
$Comp
L C C9
U 1 1 5BD2D97A
P 1000 10700
F 0 "C9" V 1025 10800 50  0000 L TNN
F 1 "100n" V 1025 10600 50  0000 C TNN
F 2 "PET_components:C_0603_HandSoldering" H 1038 10550 50  0001 C CNN
F 3 "" H 1000 10700 50  0001 C CNN
	1    1000 10700
	0    1    1    0   
$EndComp
$Comp
L GND #PWR012
U 1 1 5BD2D980
P 700 10700
F 0 "#PWR012" H 700 10450 50  0001 C CNN
F 1 "GND" H 700 10550 50  0000 C CNN
F 2 "" H 700 10700 50  0001 C CNN
F 3 "" H 700 10700 50  0001 C CNN
	1    700  10700
	0    1    1    0   
$EndComp
$Comp
L C C5
U 1 1 5BD2DA92
P 1000 6900
F 0 "C5" V 1025 7000 50  0000 L TNN
F 1 "100n" V 1025 6800 50  0000 C TNN
F 2 "PET_components:C_0603_HandSoldering" H 1038 6750 50  0001 C CNN
F 3 "" H 1000 6900 50  0001 C CNN
	1    1000 6900
	0    1    1    0   
$EndComp
$Comp
L GND #PWR013
U 1 1 5BD2DA98
P 700 6900
F 0 "#PWR013" H 700 6650 50  0001 C CNN
F 1 "GND" H 700 6750 50  0000 C CNN
F 2 "" H 700 6900 50  0001 C CNN
F 3 "" H 700 6900 50  0001 C CNN
	1    700  6900
	0    1    1    0   
$EndComp
$Comp
L C C7
U 1 1 5BD2DB76
P 1000 8800
F 0 "C7" V 1025 8900 50  0000 L TNN
F 1 "100n" V 1025 8700 50  0000 C TNN
F 2 "PET_components:C_0603_HandSoldering" H 1038 8650 50  0001 C CNN
F 3 "" H 1000 8800 50  0001 C CNN
	1    1000 8800
	0    1    1    0   
$EndComp
$Comp
L GND #PWR014
U 1 1 5BD2DB7C
P 700 8800
F 0 "#PWR014" H 700 8550 50  0001 C CNN
F 1 "GND" H 700 8650 50  0000 C CNN
F 2 "" H 700 8800 50  0001 C CNN
F 3 "" H 700 8800 50  0001 C CNN
	1    700  8800
	0    1    1    0   
$EndComp
$Comp
L C C3
U 1 1 5BD2DC68
P 1000 5000
F 0 "C3" V 1025 5100 50  0000 L TNN
F 1 "100n" V 1025 4900 50  0000 C TNN
F 2 "PET_components:C_0603_HandSoldering" H 1038 4850 50  0001 C CNN
F 3 "" H 1000 5000 50  0001 C CNN
	1    1000 5000
	0    1    1    0   
$EndComp
$Comp
L GND #PWR015
U 1 1 5BD2DC6E
P 700 5000
F 0 "#PWR015" H 700 4750 50  0001 C CNN
F 1 "GND" H 700 4850 50  0000 C CNN
F 2 "" H 700 5000 50  0001 C CNN
F 3 "" H 700 5000 50  0001 C CNN
	1    700  5000
	0    1    1    0   
$EndComp
$Comp
L C C1
U 1 1 5BD2DD00
P 1000 3000
F 0 "C1" V 1025 3100 50  0000 L TNN
F 1 "100n" V 1025 2900 50  0000 C TNN
F 2 "PET_components:C_0603_HandSoldering" H 1038 2850 50  0001 C CNN
F 3 "" H 1000 3000 50  0001 C CNN
	1    1000 3000
	0    1    1    0   
$EndComp
$Comp
L GND #PWR016
U 1 1 5BD2DD06
P 700 3000
F 0 "#PWR016" H 700 2750 50  0001 C CNN
F 1 "GND" H 700 2850 50  0000 C CNN
F 2 "" H 700 3000 50  0001 C CNN
F 3 "" H 700 3000 50  0001 C CNN
	1    700  3000
	0    1    1    0   
$EndComp
$Comp
L VSS #PWR017
U 1 1 5BD2EA9D
P 1000 12900
F 0 "#PWR017" H 1000 12750 50  0001 C CNN
F 1 "VSS" H 1000 13050 50  0000 C CNN
F 2 "" H 1000 12900 50  0001 C CNN
F 3 "" H 1000 12900 50  0001 C CNN
	1    1000 12900
	-1   0    0    1   
$EndComp
$Comp
L R R5
U 1 1 5BD2FCF1
P 2550 10600
F 0 "R5" V 2630 10600 50  0000 C CNN
F 1 "1k" V 2550 10600 50  0000 C CNN
F 2 "PET_components:R_0603" V 2480 10600 50  0001 C CNN
F 3 "" H 2550 10600 50  0001 C CNN
	1    2550 10600
	0    1    1    0   
$EndComp
$Comp
L R R4
U 1 1 5BD301E8
P 2550 8700
F 0 "R4" V 2630 8700 50  0000 C CNN
F 1 "1k" V 2550 8700 50  0000 C CNN
F 2 "PET_components:R_0603" V 2480 8700 50  0001 C CNN
F 3 "" H 2550 8700 50  0001 C CNN
	1    2550 8700
	0    1    1    0   
$EndComp
$Comp
L R R3
U 1 1 5BD30441
P 2550 6800
F 0 "R3" V 2630 6800 50  0000 C CNN
F 1 "1k" V 2550 6800 50  0000 C CNN
F 2 "PET_components:R_0603" V 2480 6800 50  0001 C CNN
F 3 "" H 2550 6800 50  0001 C CNN
	1    2550 6800
	0    1    1    0   
$EndComp
$Comp
L R R2
U 1 1 5BD30557
P 2550 4900
F 0 "R2" V 2630 4900 50  0000 C CNN
F 1 "1k" V 2550 4900 50  0000 C CNN
F 2 "PET_components:R_0603" V 2480 4900 50  0001 C CNN
F 3 "" H 2550 4900 50  0001 C CNN
	1    2550 4900
	0    1    1    0   
$EndComp
$Comp
L R R1
U 1 1 5BD30859
P 2500 2850
F 0 "R1" V 2580 2850 50  0000 C CNN
F 1 "1k" V 2500 2850 50  0000 C CNN
F 2 "PET_components:R_0603" V 2430 2850 50  0001 C CNN
F 3 "" H 2500 2850 50  0001 C CNN
	1    2500 2850
	0    1    1    0   
$EndComp
Text Label 1000 12800 2    60   ~ 0
ABUS
Text Label 7900 9050 2    60   ~ 0
SW_DIN
$Comp
L GND #PWR018
U 1 1 5BD34F80
P 7700 9550
F 0 "#PWR018" H 7700 9300 50  0001 C CNN
F 1 "GND" H 7700 9400 50  0000 C CNN
F 2 "" H 7700 9550 50  0001 C CNN
F 3 "" H 7700 9550 50  0001 C CNN
	1    7700 9550
	0    1    1    0   
$EndComp
Text Label 7900 9850 2    60   ~ 0
SW_SYN
$Comp
L GND #PWR019
U 1 1 5BD353B0
P 9600 10450
F 0 "#PWR019" H 9600 10200 50  0001 C CNN
F 1 "GND" H 9600 10300 50  0000 C CNN
F 2 "" H 9600 10450 50  0001 C CNN
F 3 "" H 9600 10450 50  0001 C CNN
	1    9600 10450
	0    -1   -1   0   
$EndComp
$Comp
L GND #PWR020
U 1 1 5BD3595B
P 9650 9350
F 0 "#PWR020" H 9650 9100 50  0001 C CNN
F 1 "GND" H 9650 9200 50  0000 C CNN
F 2 "" H 9650 9350 50  0001 C CNN
F 3 "" H 9650 9350 50  0001 C CNN
	1    9650 9350
	0    -1   -1   0   
$EndComp
$Comp
L mounting_hole H1
U 1 1 5BD37869
P 5100 2800
F 0 "H1" H 5100 3050 60  0000 C CNN
F 1 "mounting_hole" H 5100 2600 60  0001 C CNN
F 2 "" H 5100 2800 60  0001 C CNN
F 3 "" H 5100 2800 60  0000 C CNN
	1    5100 2800
	1    0    0    -1  
$EndComp
$Comp
L mounting_hole H4
U 1 1 5BD3792B
P 6000 2800
F 0 "H4" H 6000 3050 60  0000 C CNN
F 1 "mounting_hole" H 6000 2600 60  0001 C CNN
F 2 "" H 6000 2800 60  0001 C CNN
F 3 "" H 6000 2800 60  0000 C CNN
	1    6000 2800
	1    0    0    -1  
$EndComp
$Comp
L mounting_hole H8
U 1 1 5BD379E9
P 7550 2800
F 0 "H8" H 7550 3050 60  0000 C CNN
F 1 "mounting_hole" H 7550 2600 60  0001 C CNN
F 2 "" H 7550 2800 60  0001 C CNN
F 3 "" H 7550 2800 60  0000 C CNN
	1    7550 2800
	1    0    0    -1  
$EndComp
$Comp
L mounting_hole H3
U 1 1 5BD37A84
P 5900 3550
F 0 "H3" H 5900 3800 60  0000 C CNN
F 1 "mounting_hole" H 5900 3350 60  0001 C CNN
F 2 "" H 5900 3550 60  0001 C CNN
F 3 "" H 5900 3550 60  0000 C CNN
	1    5900 3550
	1    0    0    -1  
$EndComp
$Comp
L mounting_hole H6
U 1 1 5BD37BF4
P 7150 7850
F 0 "H6" H 7150 8100 60  0000 C CNN
F 1 "mounting_hole" H 7150 7650 60  0001 C CNN
F 2 "" H 7150 7850 60  0001 C CNN
F 3 "" H 7150 7850 60  0000 C CNN
	1    7150 7850
	1    0    0    -1  
$EndComp
$Comp
L mounting_hole H2
U 1 1 5BD37D19
P 5350 8600
F 0 "H2" H 5350 8850 60  0000 C CNN
F 1 "mounting_hole" H 5350 8400 60  0001 C CNN
F 2 "" H 5350 8600 60  0001 C CNN
F 3 "" H 5350 8600 60  0000 C CNN
	1    5350 8600
	1    0    0    -1  
$EndComp
$Comp
L mounting_hole H5
U 1 1 5BD37DBD
P 6600 8600
F 0 "H5" H 6600 8850 60  0000 C CNN
F 1 "mounting_hole" H 6600 8400 60  0001 C CNN
F 2 "" H 6600 8600 60  0001 C CNN
F 3 "" H 6600 8600 60  0000 C CNN
	1    6600 8600
	1    0    0    -1  
$EndComp
$Comp
L mounting_hole H7
U 1 1 5BD37E5C
P 7450 8600
F 0 "H7" H 7450 8850 60  0000 C CNN
F 1 "mounting_hole" H 7450 8400 60  0001 C CNN
F 2 "" H 7450 8600 60  0001 C CNN
F 3 "" H 7450 8600 60  0000 C CNN
	1    7450 8600
	1    0    0    -1  
$EndComp
$Comp
L GND #PWR021
U 1 1 5BD38A8E
P 4800 2750
F 0 "#PWR021" H 4800 2500 50  0001 C CNN
F 1 "GND" H 4800 2600 50  0000 C CNN
F 2 "" H 4800 2750 50  0001 C CNN
F 3 "" H 4800 2750 50  0001 C CNN
	1    4800 2750
	1    0    0    -1  
$EndComp
$Comp
L GND #PWR022
U 1 1 5BD38B00
P 5700 2750
F 0 "#PWR022" H 5700 2500 50  0001 C CNN
F 1 "GND" H 5700 2600 50  0000 C CNN
F 2 "" H 5700 2750 50  0001 C CNN
F 3 "" H 5700 2750 50  0001 C CNN
	1    5700 2750
	1    0    0    -1  
$EndComp
$Comp
L GND #PWR023
U 1 1 5BD38C2B
P 7250 2750
F 0 "#PWR023" H 7250 2500 50  0001 C CNN
F 1 "GND" H 7250 2600 50  0000 C CNN
F 2 "" H 7250 2750 50  0001 C CNN
F 3 "" H 7250 2750 50  0001 C CNN
	1    7250 2750
	1    0    0    -1  
$EndComp
$Comp
L GND #PWR024
U 1 1 5BD38C96
P 5600 3500
F 0 "#PWR024" H 5600 3250 50  0001 C CNN
F 1 "GND" H 5600 3350 50  0000 C CNN
F 2 "" H 5600 3500 50  0001 C CNN
F 3 "" H 5600 3500 50  0001 C CNN
	1    5600 3500
	1    0    0    -1  
$EndComp
$Comp
L GND #PWR025
U 1 1 5BD38E81
P 6850 7800
F 0 "#PWR025" H 6850 7550 50  0001 C CNN
F 1 "GND" H 6850 7650 50  0000 C CNN
F 2 "" H 6850 7800 50  0001 C CNN
F 3 "" H 6850 7800 50  0001 C CNN
	1    6850 7800
	1    0    0    -1  
$EndComp
$Comp
L GND #PWR026
U 1 1 5BD38FCC
P 7150 8550
F 0 "#PWR026" H 7150 8300 50  0001 C CNN
F 1 "GND" H 7150 8400 50  0000 C CNN
F 2 "" H 7150 8550 50  0001 C CNN
F 3 "" H 7150 8550 50  0001 C CNN
	1    7150 8550
	1    0    0    -1  
$EndComp
$Comp
L GND #PWR027
U 1 1 5BD39077
P 6300 8550
F 0 "#PWR027" H 6300 8300 50  0001 C CNN
F 1 "GND" H 6300 8400 50  0000 C CNN
F 2 "" H 6300 8550 50  0001 C CNN
F 3 "" H 6300 8550 50  0001 C CNN
	1    6300 8550
	1    0    0    -1  
$EndComp
$Comp
L GND #PWR028
U 1 1 5BD39122
P 5050 8550
F 0 "#PWR028" H 5050 8300 50  0001 C CNN
F 1 "GND" H 5050 8400 50  0000 C CNN
F 2 "" H 5050 8550 50  0001 C CNN
F 3 "" H 5050 8550 50  0001 C CNN
	1    5050 8550
	1    0    0    -1  
$EndComp
Text Label 6200 6800 2    60   ~ 0
ABUS
Text Label 5400 4200 2    60   ~ 0
L01B
Text Label 5400 4300 2    60   ~ 0
L02B
Text Label 5400 4400 2    60   ~ 0
L03B
Text Label 5400 4500 2    60   ~ 0
L04B
Text Label 5400 4600 2    60   ~ 0
L05B
Text Label 5400 4700 2    60   ~ 0
L06B
Text Label 5400 4800 2    60   ~ 0
L07B
Text Label 5400 4900 2    60   ~ 0
L08B
Text Label 5400 5000 2    60   ~ 0
L09B
Text Label 5400 5100 2    60   ~ 0
L10B
Text Label 5400 5200 2    60   ~ 0
L11B
Text Label 5400 5300 2    60   ~ 0
L12B
Text Label 5400 5400 2    60   ~ 0
L13B
Text Label 5400 5500 2    60   ~ 0
L14B
Text Label 5400 5600 2    60   ~ 0
L15B
Text Label 5400 5700 2    60   ~ 0
L16B
Text Label 5400 5800 2    60   ~ 0
L17B
Text Label 5400 5900 2    60   ~ 0
L18B
Text Label 5400 6000 2    60   ~ 0
L19B
Text Label 5400 6100 2    60   ~ 0
L20B
Text Label 7300 4200 0    60   ~ 0
R01B
Text Label 7300 4300 0    60   ~ 0
R02B
Text Label 7300 4400 0    60   ~ 0
R03B
Text Label 7300 4500 0    60   ~ 0
R04B
Text Label 7300 4600 0    60   ~ 0
R05B
Text Label 7300 4700 0    60   ~ 0
R06B
Text Label 7300 4800 0    60   ~ 0
R07B
Text Label 7300 4900 0    60   ~ 0
R08B
Text Label 7300 5000 0    60   ~ 0
R09B
Text Label 7300 5100 0    60   ~ 0
R10B
Text Label 7300 5200 0    60   ~ 0
R11B
Text Label 7300 5300 0    60   ~ 0
R12B
Text Label 7300 5400 0    60   ~ 0
R13B
Text Label 7300 5500 0    60   ~ 0
R14B
Text Label 7300 5600 0    60   ~ 0
R15B
Text Label 7300 5700 0    60   ~ 0
R16B
Text Label 7300 5800 0    60   ~ 0
R17B
Text Label 7300 5900 0    60   ~ 0
R18B
Text Label 7300 6000 0    60   ~ 0
R19B
Text Label 7300 6100 0    60   ~ 0
R20B
$Comp
L GND #PWR029
U 1 1 5BD3457A
P 6600 7300
F 0 "#PWR029" H 6600 7050 50  0001 C CNN
F 1 "GND" H 6600 7150 50  0000 C CNN
F 2 "" H 6600 7300 50  0001 C CNN
F 3 "" H 6600 7300 50  0001 C CNN
	1    6600 7300
	1    0    0    -1  
$EndComp
$Comp
L CONN_01X03 P6
U 1 1 5BD6F06F
P 10500 9350
F 0 "P6" H 10500 9550 50  0000 C CNN
F 1 "CONN_01X03" V 10600 9350 50  0000 C CNN
F 2 "PET_components:Pin_Header_Straight_1x03" H 10500 9350 50  0001 C CNN
F 3 "" H 10500 9350 50  0000 C CNN
	1    10500 9350
	1    0    0    -1  
$EndComp
$Comp
L +5V #PWR030
U 1 1 5BD6F80A
P 10200 9050
F 0 "#PWR030" H 10200 8900 50  0001 C CNN
F 1 "+5V" H 10200 9190 50  0000 C CNN
F 2 "" H 10200 9050 50  0001 C CNN
F 3 "" H 10200 9050 50  0001 C CNN
	1    10200 9050
	1    0    0    -1  
$EndComp
$Comp
L CONN_01X04 P3
U 1 1 5BD75290
P 6000 11200
F 0 "P3" H 6000 11450 50  0000 C CNN
F 1 "CONN_01X04" V 6100 11200 50  0000 C CNN
F 2 "PET_components:bornier4" H 6000 11200 50  0001 C CNN
F 3 "" H 6000 11200 50  0000 C CNN
	1    6000 11200
	-1   0    0    -1  
$EndComp
$Comp
L VDD #PWR031
U 1 1 5BD753E8
P 6450 10950
F 0 "#PWR031" H 6450 10800 50  0001 C CNN
F 1 "VDD" H 6450 11100 50  0000 C CNN
F 2 "" H 6450 10950 50  0001 C CNN
F 3 "" H 6450 10950 50  0001 C CNN
	1    6450 10950
	1    0    0    -1  
$EndComp
$Comp
L VSS #PWR032
U 1 1 5BD75440
P 6450 11500
F 0 "#PWR032" H 6450 11350 50  0001 C CNN
F 1 "VSS" H 6450 11650 50  0000 C CNN
F 2 "" H 6450 11500 50  0001 C CNN
F 3 "" H 6450 11500 50  0001 C CNN
	1    6450 11500
	-1   0    0    1   
$EndComp
$Comp
L GND #PWR033
U 1 1 5BD75498
P 6300 11500
F 0 "#PWR033" H 6300 11250 50  0001 C CNN
F 1 "GND" H 6300 11350 50  0000 C CNN
F 2 "" H 6300 11500 50  0001 C CNN
F 3 "" H 6300 11500 50  0001 C CNN
	1    6300 11500
	1    0    0    -1  
$EndComp
$Comp
L CONN_01X02 P2
U 1 1 5BD75F4A
P 6000 10450
F 0 "P2" H 6000 10600 50  0000 C CNN
F 1 "CONN_01X02" V 6100 10450 50  0000 C CNN
F 2 "PET_components:Pin_Header_Straight_1x02_Pitch2.54mm" H 6000 10450 50  0001 C CNN
F 3 "" H 6000 10450 50  0000 C CNN
	1    6000 10450
	-1   0    0    -1  
$EndComp
$Comp
L +5V #PWR034
U 1 1 5BD76437
P 6300 10100
F 0 "#PWR034" H 6300 9950 50  0001 C CNN
F 1 "+5V" H 6300 10240 50  0000 C CNN
F 2 "" H 6300 10100 50  0001 C CNN
F 3 "" H 6300 10100 50  0001 C CNN
	1    6300 10100
	1    0    0    -1  
$EndComp
Text Label 4250 11900 0    60   ~ 0
L20B
Text Label 4250 11800 0    60   ~ 0
L19B
Text Label 4250 11700 0    60   ~ 0
L18B
Text Label 4250 11600 0    60   ~ 0
L17B
Text Label 4250 11500 0    60   ~ 0
L16B
Text Label 4250 11400 0    60   ~ 0
L15B
Text Label 4250 11300 0    60   ~ 0
L14B
Text Label 4250 11200 0    60   ~ 0
L13B
Text Label 4250 10000 0    60   ~ 0
L12B
Text Label 4250 9900 0    60   ~ 0
L11B
Text Label 4250 9800 0    60   ~ 0
L10B
Text Label 4250 9700 0    60   ~ 0
L09B
Text Label 4250 9600 0    60   ~ 0
L08B
Text Label 4250 9500 0    60   ~ 0
L07B
Text Label 4250 9400 0    60   ~ 0
L06B
Text Label 4250 9300 0    60   ~ 0
L05B
Text Label 4250 8100 0    60   ~ 0
L04B
Text Label 4250 8000 0    60   ~ 0
L03B
Text Label 4250 7900 0    60   ~ 0
L02B
Text Label 4250 7800 0    60   ~ 0
L01B
Text Label 4250 7600 0    60   ~ 0
R02B
Text Label 4250 7700 0    60   ~ 0
R01B
Text Label 4250 7500 0    60   ~ 0
R03B
Text Label 4250 7400 0    60   ~ 0
R04B
Text Label 4250 6200 0    60   ~ 0
R05B
Text Label 4250 6100 0    60   ~ 0
R06B
Text Label 4250 6000 0    60   ~ 0
R07B
Text Label 4250 5900 0    60   ~ 0
R08B
Text Label 4250 5800 0    60   ~ 0
R09B
Text Label 4250 5700 0    60   ~ 0
R10B
Text Label 4250 5600 0    60   ~ 0
R11B
Text Label 4250 5500 0    60   ~ 0
R12B
Text Label 4250 4300 0    60   ~ 0
R13B
Text Label 4250 4200 0    60   ~ 0
R14B
Text Label 4250 4100 0    60   ~ 0
R15B
Text Label 4250 4000 0    60   ~ 0
R16B
Text Label 4250 3900 0    60   ~ 0
R17B
Text Label 4250 3800 0    60   ~ 0
R18B
Text Label 4250 3700 0    60   ~ 0
R19B
Text Label 4250 3600 0    60   ~ 0
R20B
Wire Wire Line
	6350 7200 6350 7000
Connection ~ 6350 7200
Wire Wire Line
	3700 10200 3700 10350
Wire Wire Line
	3700 10350 3950 10350
Wire Wire Line
	3950 10350 3950 9700
Wire Wire Line
	3950 9700 4250 9700
Wire Wire Line
	3500 10200 3500 10400
Wire Wire Line
	3500 10400 4000 10400
Wire Wire Line
	4000 10400 4000 9800
Wire Wire Line
	4000 9800 4250 9800
Wire Wire Line
	3300 10200 3300 10450
Wire Wire Line
	3300 10450 4050 10450
Wire Wire Line
	4050 10450 4050 9900
Wire Wire Line
	4050 9900 4250 9900
Wire Wire Line
	3100 10200 3100 10500
Wire Wire Line
	3100 10500 4100 10500
Wire Wire Line
	4100 10500 4100 10000
Wire Wire Line
	4100 10000 4250 10000
Wire Wire Line
	3700 9000 3700 8900
Wire Wire Line
	3700 8900 3950 8900
Wire Wire Line
	3950 8900 3950 9600
Wire Wire Line
	3950 9600 4250 9600
Wire Wire Line
	3500 9000 3500 8850
Wire Wire Line
	3500 8850 4000 8850
Wire Wire Line
	4000 8850 4000 9500
Wire Wire Line
	4000 9500 4250 9500
Wire Wire Line
	3300 9000 3300 8800
Wire Wire Line
	3300 8800 4050 8800
Wire Wire Line
	4050 8800 4050 9400
Wire Wire Line
	4050 9400 4250 9400
Wire Wire Line
	3100 9000 3100 8750
Wire Wire Line
	3100 8750 4100 8750
Wire Wire Line
	4100 8750 4100 9300
Wire Wire Line
	4100 9300 4250 9300
Wire Wire Line
	3000 9000 3000 8950
Wire Wire Line
	3000 8950 3850 8950
Wire Wire Line
	3850 8950 3850 10250
Wire Wire Line
	3850 10250 3000 10250
Wire Wire Line
	3000 10200 3000 10450
Wire Wire Line
	3200 9000 3200 8950
Connection ~ 3200 8950
Wire Wire Line
	3400 9000 3400 8950
Connection ~ 3400 8950
Wire Wire Line
	3600 9000 3600 8950
Connection ~ 3600 8950
Wire Wire Line
	3600 10200 3600 10250
Connection ~ 3600 10250
Wire Wire Line
	3400 10200 3400 10250
Connection ~ 3400 10250
Wire Wire Line
	3200 10200 3200 10250
Connection ~ 3200 10250
Wire Wire Line
	2900 10300 2900 10200
Wire Wire Line
	3700 8300 3700 8450
Wire Wire Line
	3700 8450 3950 8450
Wire Wire Line
	3950 8450 3950 7800
Wire Wire Line
	3950 7800 4250 7800
Wire Wire Line
	3500 8300 3500 8500
Wire Wire Line
	3500 8500 4000 8500
Wire Wire Line
	4000 8500 4000 7900
Wire Wire Line
	4000 7900 4250 7900
Wire Wire Line
	3300 8300 3300 8550
Wire Wire Line
	3300 8550 4050 8550
Wire Wire Line
	4050 8550 4050 8000
Wire Wire Line
	4050 8000 4250 8000
Wire Wire Line
	3100 8300 3100 8600
Wire Wire Line
	3100 8600 4100 8600
Wire Wire Line
	4100 8600 4100 8100
Wire Wire Line
	4100 8100 4250 8100
Wire Wire Line
	3700 7100 3700 7000
Wire Wire Line
	3700 7000 3950 7000
Wire Wire Line
	3950 7000 3950 7700
Wire Wire Line
	3950 7700 4250 7700
Wire Wire Line
	3500 7100 3500 6950
Wire Wire Line
	3500 6950 4000 6950
Wire Wire Line
	4000 6950 4000 7600
Wire Wire Line
	4000 7600 4250 7600
Wire Wire Line
	3300 7100 3300 6900
Wire Wire Line
	3300 6900 4050 6900
Wire Wire Line
	4050 6900 4050 7500
Wire Wire Line
	4050 7500 4250 7500
Wire Wire Line
	3100 7100 3100 6850
Wire Wire Line
	3100 6850 4100 6850
Wire Wire Line
	4100 6850 4100 7400
Wire Wire Line
	4100 7400 4250 7400
Wire Wire Line
	3000 7100 3000 7050
Wire Wire Line
	3000 7050 3850 7050
Wire Wire Line
	3850 7050 3850 8350
Wire Wire Line
	3850 8350 3000 8350
Wire Wire Line
	3000 8300 3000 8550
Wire Wire Line
	3200 7100 3200 7050
Connection ~ 3200 7050
Wire Wire Line
	3400 7100 3400 7050
Connection ~ 3400 7050
Wire Wire Line
	3600 7100 3600 7050
Connection ~ 3600 7050
Wire Wire Line
	3600 8300 3600 8350
Connection ~ 3600 8350
Wire Wire Line
	3400 8300 3400 8350
Connection ~ 3400 8350
Wire Wire Line
	3200 8300 3200 8350
Connection ~ 3200 8350
Wire Wire Line
	2900 8400 2900 8300
Wire Wire Line
	3700 12100 3700 12250
Wire Wire Line
	3700 12250 3950 12250
Wire Wire Line
	3950 12250 3950 11600
Wire Wire Line
	3950 11600 4250 11600
Wire Wire Line
	3500 12100 3500 12300
Wire Wire Line
	3500 12300 4000 12300
Wire Wire Line
	4000 12300 4000 11700
Wire Wire Line
	4000 11700 4250 11700
Wire Wire Line
	3300 12100 3300 12350
Wire Wire Line
	3300 12350 4050 12350
Wire Wire Line
	4050 12350 4050 11800
Wire Wire Line
	4050 11800 4250 11800
Wire Wire Line
	3100 12100 3100 12400
Wire Wire Line
	3100 12400 4100 12400
Wire Wire Line
	4100 12400 4100 11900
Wire Wire Line
	4100 11900 4250 11900
Wire Wire Line
	3700 10900 3700 10800
Wire Wire Line
	3700 10800 3950 10800
Wire Wire Line
	3950 10800 3950 11500
Wire Wire Line
	3950 11500 4250 11500
Wire Wire Line
	3500 10900 3500 10750
Wire Wire Line
	3500 10750 4000 10750
Wire Wire Line
	4000 10750 4000 11400
Wire Wire Line
	4000 11400 4250 11400
Wire Wire Line
	3300 10900 3300 10700
Wire Wire Line
	3300 10700 4050 10700
Wire Wire Line
	4050 10700 4050 11300
Wire Wire Line
	4050 11300 4250 11300
Wire Wire Line
	3100 10900 3100 10650
Wire Wire Line
	3100 10650 4100 10650
Wire Wire Line
	4100 10650 4100 11200
Wire Wire Line
	4100 11200 4250 11200
Wire Wire Line
	3000 10900 3000 10850
Wire Wire Line
	3000 10850 3850 10850
Wire Wire Line
	3850 10850 3850 12150
Wire Wire Line
	3850 12150 3000 12150
Wire Wire Line
	3000 12100 3000 12400
Wire Wire Line
	3200 10900 3200 10850
Connection ~ 3200 10850
Wire Wire Line
	3400 10900 3400 10850
Connection ~ 3400 10850
Wire Wire Line
	3600 10900 3600 10850
Connection ~ 3600 10850
Wire Wire Line
	3600 12100 3600 12150
Connection ~ 3600 12150
Wire Wire Line
	3400 12100 3400 12150
Connection ~ 3400 12150
Wire Wire Line
	3200 12100 3200 12150
Connection ~ 3200 12150
Wire Wire Line
	2900 12200 2900 12100
Wire Wire Line
	3700 6400 3700 6550
Wire Wire Line
	3700 6550 3950 6550
Wire Wire Line
	3950 6550 3950 5900
Wire Wire Line
	3950 5900 4250 5900
Wire Wire Line
	3500 6400 3500 6600
Wire Wire Line
	3500 6600 4000 6600
Wire Wire Line
	4000 6600 4000 6000
Wire Wire Line
	4000 6000 4250 6000
Wire Wire Line
	3300 6400 3300 6650
Wire Wire Line
	3300 6650 4050 6650
Wire Wire Line
	4050 6650 4050 6100
Wire Wire Line
	4050 6100 4250 6100
Wire Wire Line
	3100 6400 3100 6700
Wire Wire Line
	3100 6700 4100 6700
Wire Wire Line
	4100 6700 4100 6200
Wire Wire Line
	4100 6200 4250 6200
Wire Wire Line
	3700 5200 3700 5100
Wire Wire Line
	3700 5100 3950 5100
Wire Wire Line
	3950 5100 3950 5800
Wire Wire Line
	3950 5800 4250 5800
Wire Wire Line
	3500 5200 3500 5050
Wire Wire Line
	3500 5050 4000 5050
Wire Wire Line
	4000 5050 4000 5700
Wire Wire Line
	4000 5700 4250 5700
Wire Wire Line
	3300 5200 3300 5000
Wire Wire Line
	3300 5000 4050 5000
Wire Wire Line
	4050 5000 4050 5600
Wire Wire Line
	4050 5600 4250 5600
Wire Wire Line
	3100 5200 3100 4950
Wire Wire Line
	3100 4950 4100 4950
Wire Wire Line
	4100 4950 4100 5500
Wire Wire Line
	4100 5500 4250 5500
Wire Wire Line
	3000 5200 3000 5150
Wire Wire Line
	3000 5150 3850 5150
Wire Wire Line
	3850 5150 3850 6450
Wire Wire Line
	3850 6450 3000 6450
Wire Wire Line
	3000 6400 3000 6650
Wire Wire Line
	3200 5200 3200 5150
Connection ~ 3200 5150
Wire Wire Line
	3400 5200 3400 5150
Connection ~ 3400 5150
Wire Wire Line
	3600 5200 3600 5150
Connection ~ 3600 5150
Wire Wire Line
	3600 6400 3600 6450
Connection ~ 3600 6450
Wire Wire Line
	3400 6400 3400 6450
Connection ~ 3400 6450
Wire Wire Line
	3200 6400 3200 6450
Connection ~ 3200 6450
Wire Wire Line
	2900 6500 2900 6400
Wire Wire Line
	3700 4500 3700 4650
Wire Wire Line
	3700 4650 3950 4650
Wire Wire Line
	3950 4650 3950 4000
Wire Wire Line
	3950 4000 4250 4000
Wire Wire Line
	3500 4500 3500 4700
Wire Wire Line
	3500 4700 4000 4700
Wire Wire Line
	4000 4700 4000 4100
Wire Wire Line
	4000 4100 4250 4100
Wire Wire Line
	3300 4500 3300 4750
Wire Wire Line
	3300 4750 4050 4750
Wire Wire Line
	4050 4750 4050 4200
Wire Wire Line
	4050 4200 4250 4200
Wire Wire Line
	3100 4500 3100 4800
Wire Wire Line
	3100 4800 4100 4800
Wire Wire Line
	4100 4800 4100 4300
Wire Wire Line
	4100 4300 4250 4300
Wire Wire Line
	3700 3300 3700 3200
Wire Wire Line
	3700 3200 3950 3200
Wire Wire Line
	3950 3200 3950 3900
Wire Wire Line
	3950 3900 4250 3900
Wire Wire Line
	3500 3300 3500 3150
Wire Wire Line
	3500 3150 4000 3150
Wire Wire Line
	4000 3150 4000 3800
Wire Wire Line
	4000 3800 4250 3800
Wire Wire Line
	3300 3300 3300 3100
Wire Wire Line
	3300 3100 4050 3100
Wire Wire Line
	4050 3100 4050 3700
Wire Wire Line
	4050 3700 4250 3700
Wire Wire Line
	3100 3300 3100 3050
Wire Wire Line
	3100 3050 4100 3050
Wire Wire Line
	4100 3050 4100 3600
Wire Wire Line
	4100 3600 4250 3600
Wire Wire Line
	3000 2750 3000 3300
Wire Wire Line
	3000 3250 3850 3250
Wire Wire Line
	3850 3250 3850 4550
Wire Wire Line
	3850 4550 3000 4550
Wire Wire Line
	3200 3300 3200 3250
Connection ~ 3200 3250
Wire Wire Line
	3400 3300 3400 3250
Connection ~ 3400 3250
Wire Wire Line
	3600 3300 3600 3250
Connection ~ 3600 3250
Wire Wire Line
	3600 4500 3600 4550
Connection ~ 3600 4550
Wire Wire Line
	3400 4500 3400 4550
Connection ~ 3400 4550
Wire Wire Line
	3200 4500 3200 4550
Connection ~ 3200 4550
Wire Wire Line
	2900 4600 2900 4500
Wire Wire Line
	2800 13400 2800 12100
Wire Wire Line
	900  13400 2800 13400
Wire Wire Line
	2800 10900 2800 10200
Wire Wire Line
	2800 8300 2800 9000
Wire Wire Line
	2800 7100 2800 6400
Wire Wire Line
	2800 5200 2800 4500
Wire Wire Line
	2800 2350 2800 3300
Wire Wire Line
	9650 2350 9650 9150
Wire Wire Line
	9650 9150 9400 9150
Wire Wire Line
	900  13200 2200 13200
Wire Wire Line
	2200 13200 2200 4600
Wire Wire Line
	2200 4600 2600 4600
Wire Wire Line
	2600 4600 2600 4500
Wire Wire Line
	2600 6400 2600 6450
Wire Wire Line
	2600 6450 2200 6450
Connection ~ 2200 6450
Wire Wire Line
	2600 8300 2600 8350
Wire Wire Line
	2600 8350 2200 8350
Connection ~ 2200 8350
Wire Wire Line
	2600 10200 2600 10250
Wire Wire Line
	2600 10250 2200 10250
Connection ~ 2200 10250
Wire Wire Line
	2600 12100 2600 12150
Wire Wire Line
	2600 12150 2200 12150
Connection ~ 2200 12150
Wire Wire Line
	2100 4700 2100 13100
Wire Wire Line
	2700 12250 2700 12100
Wire Wire Line
	1150 12250 2700 12250
Connection ~ 2100 12250
Wire Wire Line
	2700 10350 2700 10200
Wire Wire Line
	1150 10350 2700 10350
Connection ~ 2100 10350
Wire Wire Line
	700  12250 850  12250
Wire Wire Line
	700  10350 850  10350
Wire Wire Line
	700  8450 850  8450
Wire Wire Line
	700  6550 850  6550
Wire Wire Line
	700  4700 850  4700
Wire Wire Line
	2700 8450 2700 8300
Wire Wire Line
	1150 8450 2700 8450
Connection ~ 2100 8450
Connection ~ 2100 4700
Wire Wire Line
	2700 6550 2700 6400
Wire Wire Line
	1150 6550 2700 6550
Connection ~ 2100 6550
Wire Wire Line
	2800 2350 9650 2350
Wire Wire Line
	2100 13100 1500 13100
Wire Wire Line
	2000 13000 900  13000
Wire Wire Line
	2000 3200 2000 13000
Wire Wire Line
	2000 3200 2600 3200
Wire Wire Line
	2600 3200 2600 3300
Wire Wire Line
	2600 5200 2600 5100
Wire Wire Line
	2600 5100 2000 5100
Connection ~ 2000 5100
Wire Wire Line
	2600 7100 2600 7000
Wire Wire Line
	2600 7000 2000 7000
Connection ~ 2000 7000
Wire Wire Line
	2600 9000 2600 8900
Wire Wire Line
	2600 8900 2000 8900
Connection ~ 2000 8900
Wire Wire Line
	2600 10900 2600 10800
Wire Wire Line
	2600 10800 2000 10800
Connection ~ 2000 10800
Wire Wire Line
	1000 12900 1800 12900
Wire Wire Line
	1800 12900 1800 3000
Wire Wire Line
	1150 3000 2900 3000
Wire Wire Line
	2900 3000 2900 3300
Connection ~ 1800 5000
Wire Wire Line
	2900 6900 2900 7100
Wire Wire Line
	1150 6900 2900 6900
Connection ~ 1800 6900
Wire Wire Line
	2900 10700 2900 10900
Wire Wire Line
	1150 10700 2900 10700
Connection ~ 1800 10700
Connection ~ 1800 8800
Wire Wire Line
	700  10700 850  10700
Wire Wire Line
	700  6900 850  6900
Wire Wire Line
	700  8800 850  8800
Wire Wire Line
	700  5000 850  5000
Wire Wire Line
	700  3000 850  3000
Connection ~ 1800 3000
Wire Wire Line
	2700 10900 2700 10750
Wire Wire Line
	2700 10750 1900 10750
Wire Wire Line
	1900 10750 1900 3100
Wire Wire Line
	2700 9000 2700 8850
Wire Wire Line
	2700 8850 1900 8850
Connection ~ 1900 8850
Wire Wire Line
	2700 7100 2700 6950
Wire Wire Line
	2700 6950 1900 6950
Connection ~ 1900 6950
Wire Wire Line
	2700 5200 2700 5050
Wire Wire Line
	2700 5050 1900 5050
Connection ~ 1900 5050
Wire Wire Line
	2700 3300 2700 3100
Wire Wire Line
	2700 3100 1900 3100
Wire Wire Line
	2700 10600 2800 10600
Connection ~ 2800 10600
Wire Wire Line
	2700 4900 2800 4900
Connection ~ 2800 4900
Wire Wire Line
	2400 4900 2400 5050
Connection ~ 2400 5050
Wire Wire Line
	2700 8700 2800 8700
Connection ~ 2800 8700
Wire Wire Line
	2400 8700 2400 8850
Connection ~ 2400 8850
Wire Wire Line
	2700 6800 2800 6800
Connection ~ 2800 6800
Wire Wire Line
	2400 6800 2400 6950
Connection ~ 2400 6950
Wire Wire Line
	2350 2850 2350 3100
Connection ~ 2350 3100
Wire Wire Line
	2650 2850 2800 2850
Connection ~ 2800 2850
Wire Wire Line
	1000 12800 1700 12800
Wire Wire Line
	1700 2750 3000 2750
Connection ~ 3000 3250
Connection ~ 1700 4800
Connection ~ 3000 4550
Wire Wire Line
	3000 6650 1700 6650
Connection ~ 1700 6650
Connection ~ 3000 6450
Wire Wire Line
	3000 8550 1700 8550
Connection ~ 1700 8550
Connection ~ 3000 8350
Wire Wire Line
	3000 10450 1700 10450
Connection ~ 1700 10450
Connection ~ 3000 10250
Wire Wire Line
	3000 12400 1700 12400
Connection ~ 1700 12400
Connection ~ 3000 12150
Wire Wire Line
	7700 9550 7900 9550
Wire Wire Line
	9600 10450 9400 10450
Wire Wire Line
	9650 9350 9400 9350
Wire Wire Line
	6800 4200 6600 4200
Wire Wire Line
	6600 4200 6600 7300
Wire Wire Line
	6600 7200 5950 7200
Wire Wire Line
	5900 4200 5950 4200
Wire Wire Line
	5950 4200 5950 7200
Wire Wire Line
	5900 4300 5950 4300
Connection ~ 5950 4300
Wire Wire Line
	5900 4400 5950 4400
Connection ~ 5950 4400
Wire Wire Line
	5900 4500 5950 4500
Connection ~ 5950 4500
Wire Wire Line
	5900 4600 5950 4600
Connection ~ 5950 4600
Wire Wire Line
	5900 4700 5950 4700
Connection ~ 5950 4700
Wire Wire Line
	5900 4800 5950 4800
Connection ~ 5950 4800
Wire Wire Line
	5900 4900 5950 4900
Connection ~ 5950 4900
Wire Wire Line
	5900 5000 5950 5000
Connection ~ 5950 5000
Wire Wire Line
	5900 5100 5950 5100
Connection ~ 5950 5100
Wire Wire Line
	5900 5200 5950 5200
Connection ~ 5950 5200
Wire Wire Line
	5900 5300 5950 5300
Connection ~ 5950 5300
Wire Wire Line
	5900 5400 5950 5400
Connection ~ 5950 5400
Wire Wire Line
	5900 5500 5950 5500
Connection ~ 5950 5500
Wire Wire Line
	5900 5600 5950 5600
Connection ~ 5950 5600
Wire Wire Line
	5900 5700 5950 5700
Connection ~ 5950 5700
Wire Wire Line
	5900 5800 5950 5800
Connection ~ 5950 5800
Wire Wire Line
	5900 5900 5950 5900
Connection ~ 5950 5900
Wire Wire Line
	5900 6000 5950 6000
Connection ~ 5950 6000
Connection ~ 5950 6100
Wire Wire Line
	6800 4300 6600 4300
Connection ~ 6600 4300
Wire Wire Line
	6800 4400 6600 4400
Connection ~ 6600 4400
Wire Wire Line
	6800 4500 6600 4500
Connection ~ 6600 4500
Wire Wire Line
	6800 4600 6600 4600
Connection ~ 6600 4600
Wire Wire Line
	6800 4700 6600 4700
Connection ~ 6600 4700
Wire Wire Line
	6800 4800 6600 4800
Connection ~ 6600 4800
Wire Wire Line
	6800 4900 6600 4900
Connection ~ 6600 4900
Wire Wire Line
	6800 5000 6600 5000
Connection ~ 6600 5000
Wire Wire Line
	6800 5100 6600 5100
Connection ~ 6600 5100
Wire Wire Line
	6800 5200 6600 5200
Connection ~ 6600 5200
Wire Wire Line
	6800 5300 6600 5300
Connection ~ 6600 5300
Wire Wire Line
	6800 5400 6600 5400
Connection ~ 6600 5400
Wire Wire Line
	6800 5500 6600 5500
Connection ~ 6600 5500
Wire Wire Line
	6800 5600 6600 5600
Connection ~ 6600 5600
Wire Wire Line
	6800 5700 6600 5700
Connection ~ 6600 5700
Wire Wire Line
	6800 5800 6600 5800
Connection ~ 6600 5800
Wire Wire Line
	6800 5900 6600 5900
Connection ~ 6600 5900
Wire Wire Line
	6800 6000 6600 6000
Connection ~ 6600 6000
Wire Wire Line
	6800 6100 6600 6100
Connection ~ 6600 6100
Connection ~ 6600 7200
Wire Wire Line
	10300 9250 9400 9250
Wire Wire Line
	10200 9350 10300 9350
Wire Wire Line
	10200 9050 10200 9350
Wire Wire Line
	10300 9450 10100 9450
Wire Wire Line
	10100 9450 10100 9550
Wire Wire Line
	10100 9550 9400 9550
Wire Wire Line
	6200 11350 6300 11350
Wire Wire Line
	6300 11350 6300 11500
Wire Wire Line
	6200 11250 6450 11250
Wire Wire Line
	6450 11250 6450 11500
Wire Wire Line
	6200 11150 6450 11150
Wire Wire Line
	6450 11150 6450 10950
Wire Wire Line
	6200 11050 6300 11050
Wire Wire Line
	6300 11050 6300 10500
Wire Wire Line
	6300 10500 6200 10500
Wire Wire Line
	6300 10400 6200 10400
Wire Wire Line
	6300 10100 6300 10400
Wire Wire Line
	2400 10600 2400 10750
Connection ~ 2400 10750
Wire Wire Line
	1700 12800 1700 2750
Text Label 9400 9050 0    60   ~ 0
SW_CLK
$Comp
L PWR_FLAG #FLG035
U 1 1 5BDBA900
P 7550 11750
F 0 "#FLG035" H 7550 11825 50  0001 C CNN
F 1 "PWR_FLAG" H 7550 11900 50  0000 C CNN
F 2 "" H 7550 11750 50  0001 C CNN
F 3 "" H 7550 11750 50  0001 C CNN
	1    7550 11750
	-1   0    0    1   
$EndComp
$Comp
L PWR_FLAG #FLG036
U 1 1 5BDBA9EF
P 8350 11750
F 0 "#FLG036" H 8350 11825 50  0001 C CNN
F 1 "PWR_FLAG" H 8350 11900 50  0000 C CNN
F 2 "" H 8350 11750 50  0001 C CNN
F 3 "" H 8350 11750 50  0001 C CNN
	1    8350 11750
	1    0    0    -1  
$EndComp
$Comp
L PWR_FLAG #FLG037
U 1 1 5BDBAA63
P 8800 11750
F 0 "#FLG037" H 8800 11825 50  0001 C CNN
F 1 "PWR_FLAG" H 8800 11900 50  0000 C CNN
F 2 "" H 8800 11750 50  0001 C CNN
F 3 "" H 8800 11750 50  0001 C CNN
	1    8800 11750
	1    0    0    -1  
$EndComp
$Comp
L PWR_FLAG #FLG038
U 1 1 5BDBAB63
P 7950 11750
F 0 "#FLG038" H 7950 11825 50  0001 C CNN
F 1 "PWR_FLAG" H 7900 11900 50  0000 C CNN
F 2 "" H 7950 11750 50  0001 C CNN
F 3 "" H 7950 11750 50  0001 C CNN
	1    7950 11750
	-1   0    0    1   
$EndComp
$Comp
L +5V #PWR039
U 1 1 5BDBAD56
P 7550 11750
F 0 "#PWR039" H 7550 11600 50  0001 C CNN
F 1 "+5V" H 7550 11890 50  0000 C CNN
F 2 "" H 7550 11750 50  0001 C CNN
F 3 "" H 7550 11750 50  0001 C CNN
	1    7550 11750
	1    0    0    -1  
$EndComp
$Comp
L VDD #PWR040
U 1 1 5BDBAE6A
P 7950 11750
F 0 "#PWR040" H 7950 11600 50  0001 C CNN
F 1 "VDD" H 7950 11900 50  0000 C CNN
F 2 "" H 7950 11750 50  0001 C CNN
F 3 "" H 7950 11750 50  0001 C CNN
	1    7950 11750
	1    0    0    -1  
$EndComp
$Comp
L VSS #PWR041
U 1 1 5BDBAEC4
P 8350 11750
F 0 "#PWR041" H 8350 11600 50  0001 C CNN
F 1 "VSS" H 8350 11900 50  0000 C CNN
F 2 "" H 8350 11750 50  0001 C CNN
F 3 "" H 8350 11750 50  0001 C CNN
	1    8350 11750
	-1   0    0    1   
$EndComp
$Comp
L GND #PWR042
U 1 1 5BDBAF41
P 8800 11750
F 0 "#PWR042" H 8800 11500 50  0001 C CNN
F 1 "GND" H 8800 11600 50  0000 C CNN
F 2 "" H 8800 11750 50  0001 C CNN
F 3 "" H 8800 11750 50  0001 C CNN
	1    8800 11750
	1    0    0    -1  
$EndComp
Wire Wire Line
	1150 8800 2900 8800
Wire Wire Line
	2900 8800 2900 9000
Wire Wire Line
	1150 4700 2700 4700
Wire Wire Line
	2700 4700 2700 4500
Wire Wire Line
	1150 5000 2900 5000
Wire Wire Line
	2900 5000 2900 5200
Wire Wire Line
	3000 4550 3000 4500
$EndSCHEMATC
