# Supplementary material for: Selective Retrieval of Individual Cells from Microfluidic Arrays Combining Dielectrophoretic Force and Directed Hydrodynamic Flow
Source: Micromachines (Basel). 2020 Mar 20;11(3):322. doi: 10.3390/mi11030322 (PMC7143322; doi:10.3390/mi11030322)
Supplement: Supplementary file 1 [file micromachines-11-00322-s001.zip › Folders/PCB DEP release/DEP selective grounded.kicad_pcb-bak]

(kicad_pcb (version 4) (host pcbnew 4.0.7)

  (general
    (links 211)
    (no_connects 0)
    (area 48.47 30.325 159.720001 169.990001)
    (thickness 1.6)
    (drawings 9)
    (tracks 796)
    (zones 0)
    (modules 42)
    (nets 83)
  )

  (page A4 portrait)
  (title_block
    (title "DEP selective grounded")
    (rev v01)
    (comment 4 "Author: Pierre-Emmanuel Thiriet")
  )

  (layers
    (0 F.Cu signal)
    (31 B.Cu signal)
    (32 B.Adhes user)
    (33 F.Adhes user)
    (34 B.Paste user)
    (35 F.Paste user)
    (36 B.SilkS user)
    (37 F.SilkS user)
    (38 B.Mask user)
    (39 F.Mask user)
    (40 Dwgs.User user)
    (41 Cmts.User user)
    (42 Eco1.User user)
    (43 Eco2.User user)
    (44 Edge.Cuts user)
    (45 Margin user)
    (46 B.CrtYd user)
    (47 F.CrtYd user)
    (48 B.Fab user)
    (49 F.Fab user)
  )

  (setup
    (last_trace_width 0.25)
    (user_trace_width 0.2)
    (user_trace_width 0.25)
    (user_trace_width 0.4)
    (user_trace_width 1)
    (trace_clearance 0.2)
    (zone_clearance 0.508)
    (zone_45_only no)
    (trace_min 0.2)
    (segment_width 0.2)
    (edge_width 0.15)
    (via_size 0.7)
    (via_drill 0.4)
    (via_min_size 0.7)
    (via_min_drill 0.35)
    (uvia_size 0.3)
    (uvia_drill 0.1)
    (uvias_allowed no)
    (uvia_min_size 0.2)
    (uvia_min_drill 0.1)
    (pcb_text_width 0.3)
    (pcb_text_size 1.5 1.5)
    (mod_edge_width 0.15)
    (mod_text_size 1 1)
    (mod_text_width 0.15)
    (pad_size 0.7 0.7)
    (pad_drill 0.35)
    (pad_to_mask_clearance 0.0508)
    (aux_axis_origin 0 0)
    (visible_elements 7FFFFFFF)
    (pcbplotparams
      (layerselection 0x010f0_80000001)
      (usegerberextensions true)
      (excludeedgelayer true)
      (linewidth 0.100000)
      (plotframeref false)
      (viasonmask false)
      (mode 1)
      (useauxorigin false)
      (hpglpennumber 1)
      (hpglpenspeed 20)
      (hpglpendiameter 15)
      (hpglpenoverlay 2)
      (psnegative false)
      (psa4output false)
      (plotreference true)
      (plotvalue false)
      (plotinvisibletext false)
      (padsonsilk false)
      (subtractmaskfromsilk false)
      (outputformat 1)
      (mirror false)
      (drillshape 0)
      (scaleselection 1)
      (outputdirectory Gerbers/))
  )

  (net 0 "")
  (net 1 VSS)
  (net 2 GND)
  (net 3 VDD)
  (net 4 /L01B)
  (net 5 /L02B)
  (net 6 /L03B)
  (net 7 /L04B)
  (net 8 /L05B)
  (net 9 /L06B)
  (net 10 /L07B)
  (net 11 /L08B)
  (net 12 /L09B)
  (net 13 /L10B)
  (net 14 /L11B)
  (net 15 /L12B)
  (net 16 /L13B)
  (net 17 /L14B)
  (net 18 /L15B)
  (net 19 /L16B)
  (net 20 /L17B)
  (net 21 /L18B)
  (net 22 /L19B)
  (net 23 /L20B)
  (net 24 +5V)
  (net 25 "Net-(P2-Pad2)")
  (net 26 /ABUS)
  (net 27 /R01B)
  (net 28 /R02B)
  (net 29 /R03B)
  (net 30 /R04B)
  (net 31 /R05B)
  (net 32 /R06B)
  (net 33 /R07B)
  (net 34 /R08B)
  (net 35 /R09B)
  (net 36 /R10B)
  (net 37 /R11B)
  (net 38 /R12B)
  (net 39 /R13B)
  (net 40 /R14B)
  (net 41 /R15B)
  (net 42 /R16B)
  (net 43 /R17B)
  (net 44 /R18B)
  (net 45 /R19B)
  (net 46 /R20B)
  (net 47 "Net-(P6-Pad1)")
  (net 48 "Net-(P6-Pad3)")
  (net 49 /SW_CLK)
  (net 50 /SW_DIN)
  (net 51 "Net-(PCB1-Pad33)")
  (net 52 "Net-(PCB1-Pad2)")
  (net 53 "Net-(PCB1-Pad3)")
  (net 54 "Net-(PCB1-Pad4)")
  (net 55 "Net-(PCB1-Pad30)")
  (net 56 "Net-(PCB1-Pad5)")
  (net 57 "Net-(PCB1-Pad28)")
  (net 58 "Net-(PCB1-Pad7)")
  (net 59 "Net-(PCB1-Pad27)")
  (net 60 "Net-(PCB1-Pad8)")
  (net 61 "Net-(PCB1-Pad26)")
  (net 62 /SW_SYN)
  (net 63 "Net-(PCB1-Pad25)")
  (net 64 "Net-(PCB1-Pad10)")
  (net 65 "Net-(PCB1-Pad24)")
  (net 66 "Net-(PCB1-Pad11)")
  (net 67 "Net-(PCB1-Pad23)")
  (net 68 "Net-(PCB1-Pad12)")
  (net 69 "Net-(PCB1-Pad22)")
  (net 70 "Net-(PCB1-Pad13)")
  (net 71 "Net-(PCB1-Pad21)")
  (net 72 "Net-(PCB1-Pad14)")
  (net 73 "Net-(PCB1-Pad15)")
  (net 74 "Net-(PCB1-Pad19)")
  (net 75 "Net-(PCB1-Pad16)")
  (net 76 "Net-(PCB1-Pad18)")
  (net 77 "Net-(PCB1-Pad17)")
  (net 78 "Net-(R2-Pad1)")
  (net 79 "Net-(R3-Pad1)")
  (net 80 "Net-(R4-Pad1)")
  (net 81 "Net-(R5-Pad1)")
  (net 82 "Net-(P1-Pad40)")

  (net_class Default "This is the default net class."
    (clearance 0.2)
    (trace_width 0.25)
    (via_dia 0.7)
    (via_drill 0.4)
    (uvia_dia 0.3)
    (uvia_drill 0.1)
    (add_net +5V)
    (add_net /ABUS)
    (add_net /L01B)
    (add_net /L02B)
    (add_net /L03B)
    (add_net /L04B)
    (add_net /L05B)
    (add_net /L06B)
    (add_net /L07B)
    (add_net /L08B)
    (add_net /L09B)
    (add_net /L10B)
    (add_net /L11B)
    (add_net /L12B)
    (add_net /L13B)
    (add_net /L14B)
    (add_net /L15B)
    (add_net /L16B)
    (add_net /L17B)
    (add_net /L18B)
    (add_net /L19B)
    (add_net /L20B)
    (add_net /R01B)
    (add_net /R02B)
    (add_net /R03B)
    (add_net /R04B)
    (add_net /R05B)
    (add_net /R06B)
    (add_net /R07B)
    (add_net /R08B)
    (add_net /R09B)
    (add_net /R10B)
    (add_net /R11B)
    (add_net /R12B)
    (add_net /R13B)
    (add_net /R14B)
    (add_net /R15B)
    (add_net /R16B)
    (add_net /R17B)
    (add_net /R18B)
    (add_net /R19B)
    (add_net /R20B)
    (add_net /SW_CLK)
    (add_net /SW_DIN)
    (add_net /SW_SYN)
    (add_net GND)
    (add_net "Net-(P1-Pad40)")
    (add_net "Net-(P2-Pad2)")
    (add_net "Net-(P6-Pad1)")
    (add_net "Net-(P6-Pad3)")
    (add_net "Net-(PCB1-Pad10)")
    (add_net "Net-(PCB1-Pad11)")
    (add_net "Net-(PCB1-Pad12)")
    (add_net "Net-(PCB1-Pad13)")
    (add_net "Net-(PCB1-Pad14)")
    (add_net "Net-(PCB1-Pad15)")
    (add_net "Net-(PCB1-Pad16)")
    (add_net "Net-(PCB1-Pad17)")
    (add_net "Net-(PCB1-Pad18)")
    (add_net "Net-(PCB1-Pad19)")
    (add_net "Net-(PCB1-Pad2)")
    (add_net "Net-(PCB1-Pad21)")
    (add_net "Net-(PCB1-Pad22)")
    (add_net "Net-(PCB1-Pad23)")
    (add_net "Net-(PCB1-Pad24)")
    (add_net "Net-(PCB1-Pad25)")
    (add_net "Net-(PCB1-Pad26)")
    (add_net "Net-(PCB1-Pad27)")
    (add_net "Net-(PCB1-Pad28)")
    (add_net "Net-(PCB1-Pad3)")
    (add_net "Net-(PCB1-Pad30)")
    (add_net "Net-(PCB1-Pad33)")
    (add_net "Net-(PCB1-Pad4)")
    (add_net "Net-(PCB1-Pad5)")
    (add_net "Net-(PCB1-Pad7)")
    (add_net "Net-(PCB1-Pad8)")
    (add_net "Net-(R2-Pad1)")
    (add_net "Net-(R3-Pad1)")
    (add_net "Net-(R4-Pad1)")
    (add_net "Net-(R5-Pad1)")
    (add_net VDD)
    (add_net VSS)
  )

  (net_class Digital ""
    (clearance 0.2)
    (trace_width 0.25)
    (via_dia 0.7)
    (via_drill 0.4)
    (uvia_dia 0.3)
    (uvia_drill 0.1)
  )

  (net_class Power ""
    (clearance 0.2)
    (trace_width 0.4)
    (via_dia 0.7)
    (via_drill 0.4)
    (uvia_dia 0.3)
    (uvia_drill 0.1)
  )

  (module PET_components:pad_3mm (layer F.Cu) (tedit 5BE441E9) (tstamp 5BE44598)
    (at 131.68 86.6)
    (fp_text reference H11 (at 0 2.286) (layer F.SilkS)
      (effects (font (size 1 1) (thickness 0.15)))
    )
    (fp_text value mounting_hole (at -1.5 -26.7) (layer F.Fab)
      (effects (font (size 1 1) (thickness 0.15)))
    )
    (pad 1 thru_hole circle (at 0 0) (size 0.7 0.7) (drill 0.35) (layers *.Cu *.Mask)
      (net 2 GND))
  )

  (module PET_components:pad_3mm (layer F.Cu) (tedit 5BE4497A) (tstamp 5BE4458B)
    (at 131.7 68.19)
    (fp_text reference H11 (at -0.44 -1.25) (layer F.SilkS)
      (effects (font (size 1 1) (thickness 0.15)))
    )
    (fp_text value mounting_hole (at -1.5 -26.7) (layer F.Fab)
      (effects (font (size 1 1) (thickness 0.15)))
    )
    (pad 1 thru_hole circle (at 0 0) (size 0.7 0.7) (drill 0.35) (layers *.Cu *.Mask)
      (net 2 GND))
  )

  (module PET_components:pad_3mm (layer F.Cu) (tedit 5BE447A3) (tstamp 5BE44573)
    (at 91.75 92.05)
    (fp_text reference H11 (at 8.8 21.03) (layer F.SilkS)
      (effects (font (size 1 1) (thickness 0.15)))
    )
    (fp_text value mounting_hole (at -1.5 -26.7) (layer F.Fab)
      (effects (font (size 1 1) (thickness 0.15)))
    )
    (pad 1 thru_hole circle (at 0 0) (size 0.7 0.7) (drill 0.35) (layers *.Cu *.Mask)
      (net 2 GND))
  )

  (module PET_components:pad_3mm (layer F.Cu) (tedit 5BE4495F) (tstamp 5BE4456E)
    (at 93.17 83.5)
    (fp_text reference H11 (at 2.19 -0.09) (layer F.SilkS)
      (effects (font (size 1 1) (thickness 0.15)))
    )
    (fp_text value mounting_hole (at -1.5 -26.7) (layer F.Fab)
      (effects (font (size 1 1) (thickness 0.15)))
    )
    (pad 1 thru_hole circle (at 0 0) (size 0.7 0.7) (drill 0.35) (layers *.Cu *.Mask)
      (net 2 GND))
  )

  (module PET_components:pad_3mm (layer F.Cu) (tedit 5BE44963) (tstamp 5BE4454A)
    (at 92.97 76.46)
    (fp_text reference H11 (at 0.07 1.19) (layer F.SilkS)
      (effects (font (size 1 1) (thickness 0.15)))
    )
    (fp_text value mounting_hole (at -1.5 -26.7) (layer F.Fab)
      (effects (font (size 1 1) (thickness 0.15)))
    )
    (pad 1 thru_hole circle (at 0 0) (size 0.7 0.7) (drill 0.35) (layers *.Cu *.Mask)
      (net 2 GND))
  )

  (module PET_components:pad_3mm (layer F.Cu) (tedit 5BE441E9) (tstamp 5BE44327)
    (at 111.25 64.17)
    (fp_text reference H11 (at 0 2.286) (layer F.SilkS)
      (effects (font (size 1 1) (thickness 0.15)))
    )
    (fp_text value mounting_hole (at -1.5 -26.7) (layer F.Fab)
      (effects (font (size 1 1) (thickness 0.15)))
    )
    (pad 1 thru_hole circle (at 0 0) (size 0.7 0.7) (drill 0.35) (layers *.Cu *.Mask)
      (net 2 GND))
  )

  (module PET_components:pad_3mm (layer F.Cu) (tedit 5BE441E9) (tstamp 5BE44320)
    (at 112.84 98.51)
    (fp_text reference H11 (at 0 2.286) (layer F.SilkS)
      (effects (font (size 1 1) (thickness 0.15)))
    )
    (fp_text value mounting_hole (at -1.5 -26.7) (layer F.Fab)
      (effects (font (size 1 1) (thickness 0.15)))
    )
    (pad 1 thru_hole circle (at 0 0) (size 0.7 0.7) (drill 0.35) (layers *.Cu *.Mask)
      (net 2 GND))
  )

  (module PET_components:pad_3mm (layer F.Cu) (tedit 5BE441E9) (tstamp 5BE44293)
    (at 117.61 113.15)
    (fp_text reference H11 (at 0 2.286) (layer F.SilkS)
      (effects (font (size 1 1) (thickness 0.15)))
    )
    (fp_text value mounting_hole (at -1.5 -26.7) (layer F.Fab)
      (effects (font (size 1 1) (thickness 0.15)))
    )
    (pad 1 thru_hole circle (at 0 0) (size 0.7 0.7) (drill 0.35) (layers *.Cu *.Mask)
      (net 2 GND))
  )

  (module PET_components:mounting_hole (layer F.Cu) (tedit 5C45877E) (tstamp 5BE4115B)
    (at 77.55 110.57)
    (fp_text reference H1 (at 0 3.048) (layer F.SilkS)
      (effects (font (size 1 1) (thickness 0.15)))
    )
    (fp_text value mounting_hole (at -0.31 6.96) (layer F.Fab)
      (effects (font (size 1 1) (thickness 0.15)))
    )
    (pad 1 thru_hole circle (at -1.43 3.64) (size 4.4 4.4) (drill 3.4) (layers *.Cu *.Mask)
      (net 2 GND))
  )

  (module PET_components:pad_3mm (layer F.Cu) (tedit 5BE41007) (tstamp 5BE41099)
    (at 104.5 58)
    (fp_text reference H11 (at 0 2.286) (layer F.SilkS)
      (effects (font (size 1 1) (thickness 0.15)))
    )
    (fp_text value mounting_hole (at -1.5 -26.7) (layer F.Fab)
      (effects (font (size 1 1) (thickness 0.15)))
    )
    (pad 1 thru_hole circle (at 0 0) (size 3 3) (drill 2) (layers *.Cu *.Mask)
      (net 2 GND))
  )

  (module PET_components:mounting_hole (layer F.Cu) (tedit 5BE05556) (tstamp 5BE0494F)
    (at 126.33 110.74)
    (path /5BD37869)
    (fp_text reference H1 (at 0 3.048) (layer F.SilkS)
      (effects (font (size 1 1) (thickness 0.15)))
    )
    (fp_text value mounting_hole (at 1.27 1.27) (layer F.Fab)
      (effects (font (size 1 1) (thickness 0.15)))
    )
    (pad 1 thru_hole circle (at 1.17 -2.74) (size 4.4 4.4) (drill 3.4) (layers *.Cu *.Mask)
      (net 2 GND))
  )

  (module PET_components:mounting_hole (layer F.Cu) (tedit 5BE40E3D) (tstamp 5BE0494A)
    (at 127.5 58)
    (fp_text reference H1 (at 0 3.048) (layer F.SilkS)
      (effects (font (size 1 1) (thickness 0.15)))
    )
    (fp_text value mounting_hole (at 2.04 5.12) (layer F.Fab)
      (effects (font (size 1 1) (thickness 0.15)))
    )
    (pad 1 thru_hole circle (at 0 0) (size 4.4 4.4) (drill 3.4) (layers *.Cu *.Mask)
      (net 2 GND))
  )

  (module PET_components:mounting_hole (layer F.Cu) (tedit 5BE40E0F) (tstamp 5BE04936)
    (at 91.99 110.54)
    (fp_text reference H1 (at 8.52 0.64) (layer F.SilkS)
      (effects (font (size 1 1) (thickness 0.15)))
    )
    (fp_text value mounting_hole (at 6.25 1.5) (layer F.Fab)
      (effects (font (size 1 1) (thickness 0.15)))
    )
    (pad 1 thru_hole circle (at 5.51 -2.54) (size 4.4 4.4) (drill 3.4) (layers *.Cu *.Mask)
      (net 2 GND))
  )

  (module PET_components:C_0603_HandSoldering (layer F.Cu) (tedit 5C45875B) (tstamp 5BE02050)
    (at 145 89.79)
    (descr "Capacitor SMD 0603, hand soldering")
    (tags "capacitor 0603")
    (path /5BD2DD00)
    (attr smd)
    (fp_text reference C1 (at 3.35 0) (layer F.SilkS)
      (effects (font (size 1 1) (thickness 0.15)))
    )
    (fp_text value 100n (at 3.92 -1.16) (layer F.Fab)
      (effects (font (size 1 1) (thickness 0.15)))
    )
    (fp_line (start -0.8 0.4) (end -0.8 -0.4) (layer F.Fab) (width 0.15))
    (fp_line (start 0.8 0.4) (end -0.8 0.4) (layer F.Fab) (width 0.15))
    (fp_line (start 0.8 -0.4) (end 0.8 0.4) (layer F.Fab) (width 0.15))
    (fp_line (start -0.8 -0.4) (end 0.8 -0.4) (layer F.Fab) (width 0.15))
    (fp_line (start -1.85 -0.75) (end 1.85 -0.75) (layer F.CrtYd) (width 0.05))
    (fp_line (start -1.85 0.75) (end 1.85 0.75) (layer F.CrtYd) (width 0.05))
    (fp_line (start -1.85 -0.75) (end -1.85 0.75) (layer F.CrtYd) (width 0.05))
    (fp_line (start 1.85 -0.75) (end 1.85 0.75) (layer F.CrtYd) (width 0.05))
    (fp_line (start -0.35 -0.6) (end 0.35 -0.6) (layer F.SilkS) (width 0.15))
    (fp_line (start 0.35 0.6) (end -0.35 0.6) (layer F.SilkS) (width 0.15))
    (pad 1 smd rect (at -0.95 0) (size 1.2 0.75) (layers F.Cu F.Paste F.Mask)
      (net 1 VSS))
    (pad 2 smd rect (at 0.95 0) (size 1.2 0.75) (layers F.Cu F.Paste F.Mask)
      (net 2 GND))
    (model Capacitors_SMD.3dshapes/C_0603_HandSoldering.wrl
      (at (xyz 0 0 0))
      (scale (xyz 1 1 1))
      (rotate (xyz 0 0 0))
    )
  )

  (module PET_components:C_0603_HandSoldering (layer F.Cu) (tedit 5C458762) (tstamp 5BE02060)
    (at 145 79.94)
    (descr "Capacitor SMD 0603, hand soldering")
    (tags "capacitor 0603")
    (path /5BD250AA)
    (attr smd)
    (fp_text reference C2 (at 3.35 0) (layer F.SilkS)
      (effects (font (size 1 1) (thickness 0.15)))
    )
    (fp_text value 100n (at 4.03 1.25) (layer F.Fab)
      (effects (font (size 1 1) (thickness 0.15)))
    )
    (fp_line (start -0.8 0.4) (end -0.8 -0.4) (layer F.Fab) (width 0.15))
    (fp_line (start 0.8 0.4) (end -0.8 0.4) (layer F.Fab) (width 0.15))
    (fp_line (start 0.8 -0.4) (end 0.8 0.4) (layer F.Fab) (width 0.15))
    (fp_line (start -0.8 -0.4) (end 0.8 -0.4) (layer F.Fab) (width 0.15))
    (fp_line (start -1.85 -0.75) (end 1.85 -0.75) (layer F.CrtYd) (width 0.05))
    (fp_line (start -1.85 0.75) (end 1.85 0.75) (layer F.CrtYd) (width 0.05))
    (fp_line (start -1.85 -0.75) (end -1.85 0.75) (layer F.CrtYd) (width 0.05))
    (fp_line (start 1.85 -0.75) (end 1.85 0.75) (layer F.CrtYd) (width 0.05))
    (fp_line (start -0.35 -0.6) (end 0.35 -0.6) (layer F.SilkS) (width 0.15))
    (fp_line (start 0.35 0.6) (end -0.35 0.6) (layer F.SilkS) (width 0.15))
    (pad 1 smd rect (at -0.95 0) (size 1.2 0.75) (layers F.Cu F.Paste F.Mask)
      (net 3 VDD))
    (pad 2 smd rect (at 0.95 0) (size 1.2 0.75) (layers F.Cu F.Paste F.Mask)
      (net 2 GND))
    (model Capacitors_SMD.3dshapes/C_0603_HandSoldering.wrl
      (at (xyz 0 0 0))
      (scale (xyz 1 1 1))
      (rotate (xyz 0 0 0))
    )
  )

  (module PET_components:C_0603_HandSoldering (layer F.Cu) (tedit 5C458769) (tstamp 5BE02070)
    (at 145 75.08)
    (descr "Capacitor SMD 0603, hand soldering")
    (tags "capacitor 0603")
    (path /5BD2DC68)
    (attr smd)
    (fp_text reference C3 (at 3.35 0) (layer F.SilkS)
      (effects (font (size 1 1) (thickness 0.15)))
    )
    (fp_text value 100n (at 4.15 1.25) (layer F.Fab)
      (effects (font (size 1 1) (thickness 0.15)))
    )
    (fp_line (start -0.8 0.4) (end -0.8 -0.4) (layer F.Fab) (width 0.15))
    (fp_line (start 0.8 0.4) (end -0.8 0.4) (layer F.Fab) (width 0.15))
    (fp_line (start 0.8 -0.4) (end 0.8 0.4) (layer F.Fab) (width 0.15))
    (fp_line (start -0.8 -0.4) (end 0.8 -0.4) (layer F.Fab) (width 0.15))
    (fp_line (start -1.85 -0.75) (end 1.85 -0.75) (layer F.CrtYd) (width 0.05))
    (fp_line (start -1.85 0.75) (end 1.85 0.75) (layer F.CrtYd) (width 0.05))
    (fp_line (start -1.85 -0.75) (end -1.85 0.75) (layer F.CrtYd) (width 0.05))
    (fp_line (start 1.85 -0.75) (end 1.85 0.75) (layer F.CrtYd) (width 0.05))
    (fp_line (start -0.35 -0.6) (end 0.35 -0.6) (layer F.SilkS) (width 0.15))
    (fp_line (start 0.35 0.6) (end -0.35 0.6) (layer F.SilkS) (width 0.15))
    (pad 1 smd rect (at -0.95 0) (size 1.2 0.75) (layers F.Cu F.Paste F.Mask)
      (net 1 VSS))
    (pad 2 smd rect (at 0.95 0) (size 1.2 0.75) (layers F.Cu F.Paste F.Mask)
      (net 2 GND))
    (model Capacitors_SMD.3dshapes/C_0603_HandSoldering.wrl
      (at (xyz 0 0 0))
      (scale (xyz 1 1 1))
      (rotate (xyz 0 0 0))
    )
  )

  (module PET_components:C_0603_HandSoldering (layer F.Cu) (tedit 5C458772) (tstamp 5BE02080)
    (at 145 65.38)
    (descr "Capacitor SMD 0603, hand soldering")
    (tags "capacitor 0603")
    (path /5BD24FDA)
    (attr smd)
    (fp_text reference C4 (at 3.35 0) (layer F.SilkS)
      (effects (font (size 1 1) (thickness 0.15)))
    )
    (fp_text value 100n (at 3.55 1.28) (layer F.Fab)
      (effects (font (size 1 1) (thickness 0.15)))
    )
    (fp_line (start -0.8 0.4) (end -0.8 -0.4) (layer F.Fab) (width 0.15))
    (fp_line (start 0.8 0.4) (end -0.8 0.4) (layer F.Fab) (width 0.15))
    (fp_line (start 0.8 -0.4) (end 0.8 0.4) (layer F.Fab) (width 0.15))
    (fp_line (start -0.8 -0.4) (end 0.8 -0.4) (layer F.Fab) (width 0.15))
    (fp_line (start -1.85 -0.75) (end 1.85 -0.75) (layer F.CrtYd) (width 0.05))
    (fp_line (start -1.85 0.75) (end 1.85 0.75) (layer F.CrtYd) (width 0.05))
    (fp_line (start -1.85 -0.75) (end -1.85 0.75) (layer F.CrtYd) (width 0.05))
    (fp_line (start 1.85 -0.75) (end 1.85 0.75) (layer F.CrtYd) (width 0.05))
    (fp_line (start -0.35 -0.6) (end 0.35 -0.6) (layer F.SilkS) (width 0.15))
    (fp_line (start 0.35 0.6) (end -0.35 0.6) (layer F.SilkS) (width 0.15))
    (pad 1 smd rect (at -0.95 0) (size 1.2 0.75) (layers F.Cu F.Paste F.Mask)
      (net 3 VDD))
    (pad 2 smd rect (at 0.95 0) (size 1.2 0.75) (layers F.Cu F.Paste F.Mask)
      (net 2 GND))
    (model Capacitors_SMD.3dshapes/C_0603_HandSoldering.wrl
      (at (xyz 0 0 0))
      (scale (xyz 1 1 1))
      (rotate (xyz 0 0 0))
    )
  )

  (module PET_components:C_0603_HandSoldering (layer F.Cu) (tedit 5BE02298) (tstamp 5BE02090)
    (at 81 65.32 180)
    (descr "Capacitor SMD 0603, hand soldering")
    (tags "capacitor 0603")
    (path /5BD2DA92)
    (attr smd)
    (fp_text reference C5 (at 3.35 0 180) (layer F.SilkS)
      (effects (font (size 1 1) (thickness 0.15)))
    )
    (fp_text value 100n (at 7.92 -0.26 180) (layer F.Fab)
      (effects (font (size 1 1) (thickness 0.15)))
    )
    (fp_line (start -0.8 0.4) (end -0.8 -0.4) (layer F.Fab) (width 0.15))
    (fp_line (start 0.8 0.4) (end -0.8 0.4) (layer F.Fab) (width 0.15))
    (fp_line (start 0.8 -0.4) (end 0.8 0.4) (layer F.Fab) (width 0.15))
    (fp_line (start -0.8 -0.4) (end 0.8 -0.4) (layer F.Fab) (width 0.15))
    (fp_line (start -1.85 -0.75) (end 1.85 -0.75) (layer F.CrtYd) (width 0.05))
    (fp_line (start -1.85 0.75) (end 1.85 0.75) (layer F.CrtYd) (width 0.05))
    (fp_line (start -1.85 -0.75) (end -1.85 0.75) (layer F.CrtYd) (width 0.05))
    (fp_line (start 1.85 -0.75) (end 1.85 0.75) (layer F.CrtYd) (width 0.05))
    (fp_line (start -0.35 -0.6) (end 0.35 -0.6) (layer F.SilkS) (width 0.15))
    (fp_line (start 0.35 0.6) (end -0.35 0.6) (layer F.SilkS) (width 0.15))
    (pad 1 smd rect (at -0.95 0 180) (size 1.2 0.75) (layers F.Cu F.Paste F.Mask)
      (net 1 VSS))
    (pad 2 smd rect (at 0.95 0 180) (size 1.2 0.75) (layers F.Cu F.Paste F.Mask)
      (net 2 GND))
    (model Capacitors_SMD.3dshapes/C_0603_HandSoldering.wrl
      (at (xyz 0 0 0))
      (scale (xyz 1 1 1))
      (rotate (xyz 0 0 0))
    )
  )

  (module PET_components:C_0603_HandSoldering (layer F.Cu) (tedit 5BE0229B) (tstamp 5BE020A0)
    (at 81 74.8 180)
    (descr "Capacitor SMD 0603, hand soldering")
    (tags "capacitor 0603")
    (path /5BD24F11)
    (attr smd)
    (fp_text reference C6 (at 3.35 0 180) (layer F.SilkS)
      (effects (font (size 1 1) (thickness 0.15)))
    )
    (fp_text value 100n (at 7.59 -0.05 180) (layer F.Fab)
      (effects (font (size 1 1) (thickness 0.15)))
    )
    (fp_line (start -0.8 0.4) (end -0.8 -0.4) (layer F.Fab) (width 0.15))
    (fp_line (start 0.8 0.4) (end -0.8 0.4) (layer F.Fab) (width 0.15))
    (fp_line (start 0.8 -0.4) (end 0.8 0.4) (layer F.Fab) (width 0.15))
    (fp_line (start -0.8 -0.4) (end 0.8 -0.4) (layer F.Fab) (width 0.15))
    (fp_line (start -1.85 -0.75) (end 1.85 -0.75) (layer F.CrtYd) (width 0.05))
    (fp_line (start -1.85 0.75) (end 1.85 0.75) (layer F.CrtYd) (width 0.05))
    (fp_line (start -1.85 -0.75) (end -1.85 0.75) (layer F.CrtYd) (width 0.05))
    (fp_line (start 1.85 -0.75) (end 1.85 0.75) (layer F.CrtYd) (width 0.05))
    (fp_line (start -0.35 -0.6) (end 0.35 -0.6) (layer F.SilkS) (width 0.15))
    (fp_line (start 0.35 0.6) (end -0.35 0.6) (layer F.SilkS) (width 0.15))
    (pad 1 smd rect (at -0.95 0 180) (size 1.2 0.75) (layers F.Cu F.Paste F.Mask)
      (net 3 VDD))
    (pad 2 smd rect (at 0.95 0 180) (size 1.2 0.75) (layers F.Cu F.Paste F.Mask)
      (net 2 GND))
    (model Capacitors_SMD.3dshapes/C_0603_HandSoldering.wrl
      (at (xyz 0 0 0))
      (scale (xyz 1 1 1))
      (rotate (xyz 0 0 0))
    )
  )

  (module PET_components:C_0603_HandSoldering (layer F.Cu) (tedit 5BE0229D) (tstamp 5BE020B0)
    (at 81 80.51 180)
    (descr "Capacitor SMD 0603, hand soldering")
    (tags "capacitor 0603")
    (path /5BD2DB76)
    (attr smd)
    (fp_text reference C7 (at 3.35 0 180) (layer F.SilkS)
      (effects (font (size 1 1) (thickness 0.15)))
    )
    (fp_text value 100n (at 6.94 0.31 180) (layer F.Fab)
      (effects (font (size 1 1) (thickness 0.15)))
    )
    (fp_line (start -0.8 0.4) (end -0.8 -0.4) (layer F.Fab) (width 0.15))
    (fp_line (start 0.8 0.4) (end -0.8 0.4) (layer F.Fab) (width 0.15))
    (fp_line (start 0.8 -0.4) (end 0.8 0.4) (layer F.Fab) (width 0.15))
    (fp_line (start -0.8 -0.4) (end 0.8 -0.4) (layer F.Fab) (width 0.15))
    (fp_line (start -1.85 -0.75) (end 1.85 -0.75) (layer F.CrtYd) (width 0.05))
    (fp_line (start -1.85 0.75) (end 1.85 0.75) (layer F.CrtYd) (width 0.05))
    (fp_line (start -1.85 -0.75) (end -1.85 0.75) (layer F.CrtYd) (width 0.05))
    (fp_line (start 1.85 -0.75) (end 1.85 0.75) (layer F.CrtYd) (width 0.05))
    (fp_line (start -0.35 -0.6) (end 0.35 -0.6) (layer F.SilkS) (width 0.15))
    (fp_line (start 0.35 0.6) (end -0.35 0.6) (layer F.SilkS) (width 0.15))
    (pad 1 smd rect (at -0.95 0 180) (size 1.2 0.75) (layers F.Cu F.Paste F.Mask)
      (net 1 VSS))
    (pad 2 smd rect (at 0.95 0 180) (size 1.2 0.75) (layers F.Cu F.Paste F.Mask)
      (net 2 GND))
    (model Capacitors_SMD.3dshapes/C_0603_HandSoldering.wrl
      (at (xyz 0 0 0))
      (scale (xyz 1 1 1))
      (rotate (xyz 0 0 0))
    )
  )

  (module PET_components:C_0603_HandSoldering (layer F.Cu) (tedit 5BE0228F) (tstamp 5BE020C0)
    (at 81 89.55 180)
    (descr "Capacitor SMD 0603, hand soldering")
    (tags "capacitor 0603")
    (path /5BD24E0B)
    (attr smd)
    (fp_text reference C8 (at 3.35 0 180) (layer F.SilkS)
      (effects (font (size 1 1) (thickness 0.15)))
    )
    (fp_text value 100n (at 7.9 0.12 180) (layer F.Fab)
      (effects (font (size 1 1) (thickness 0.15)))
    )
    (fp_line (start -0.8 0.4) (end -0.8 -0.4) (layer F.Fab) (width 0.15))
    (fp_line (start 0.8 0.4) (end -0.8 0.4) (layer F.Fab) (width 0.15))
    (fp_line (start 0.8 -0.4) (end 0.8 0.4) (layer F.Fab) (width 0.15))
    (fp_line (start -0.8 -0.4) (end 0.8 -0.4) (layer F.Fab) (width 0.15))
    (fp_line (start -1.85 -0.75) (end 1.85 -0.75) (layer F.CrtYd) (width 0.05))
    (fp_line (start -1.85 0.75) (end 1.85 0.75) (layer F.CrtYd) (width 0.05))
    (fp_line (start -1.85 -0.75) (end -1.85 0.75) (layer F.CrtYd) (width 0.05))
    (fp_line (start 1.85 -0.75) (end 1.85 0.75) (layer F.CrtYd) (width 0.05))
    (fp_line (start -0.35 -0.6) (end 0.35 -0.6) (layer F.SilkS) (width 0.15))
    (fp_line (start 0.35 0.6) (end -0.35 0.6) (layer F.SilkS) (width 0.15))
    (pad 1 smd rect (at -0.95 0 180) (size 1.2 0.75) (layers F.Cu F.Paste F.Mask)
      (net 3 VDD))
    (pad 2 smd rect (at 0.95 0 180) (size 1.2 0.75) (layers F.Cu F.Paste F.Mask)
      (net 2 GND))
    (model Capacitors_SMD.3dshapes/C_0603_HandSoldering.wrl
      (at (xyz 0 0 0))
      (scale (xyz 1 1 1))
      (rotate (xyz 0 0 0))
    )
  )

  (module PET_components:C_0603_HandSoldering (layer F.Cu) (tedit 5BE022A7) (tstamp 5BE020D0)
    (at 81 95.44 180)
    (descr "Capacitor SMD 0603, hand soldering")
    (tags "capacitor 0603")
    (path /5BD2D97A)
    (attr smd)
    (fp_text reference C9 (at 3.35 0 180) (layer F.SilkS)
      (effects (font (size 1 1) (thickness 0.15)))
    )
    (fp_text value 100n (at 6.65 0.37 180) (layer F.Fab)
      (effects (font (size 1 1) (thickness 0.15)))
    )
    (fp_line (start -0.8 0.4) (end -0.8 -0.4) (layer F.Fab) (width 0.15))
    (fp_line (start 0.8 0.4) (end -0.8 0.4) (layer F.Fab) (width 0.15))
    (fp_line (start 0.8 -0.4) (end 0.8 0.4) (layer F.Fab) (width 0.15))
    (fp_line (start -0.8 -0.4) (end 0.8 -0.4) (layer F.Fab) (width 0.15))
    (fp_line (start -1.85 -0.75) (end 1.85 -0.75) (layer F.CrtYd) (width 0.05))
    (fp_line (start -1.85 0.75) (end 1.85 0.75) (layer F.CrtYd) (width 0.05))
    (fp_line (start -1.85 -0.75) (end -1.85 0.75) (layer F.CrtYd) (width 0.05))
    (fp_line (start 1.85 -0.75) (end 1.85 0.75) (layer F.CrtYd) (width 0.05))
    (fp_line (start -0.35 -0.6) (end 0.35 -0.6) (layer F.SilkS) (width 0.15))
    (fp_line (start 0.35 0.6) (end -0.35 0.6) (layer F.SilkS) (width 0.15))
    (pad 1 smd rect (at -0.95 0 180) (size 1.2 0.75) (layers F.Cu F.Paste F.Mask)
      (net 1 VSS))
    (pad 2 smd rect (at 0.95 0 180) (size 1.2 0.75) (layers F.Cu F.Paste F.Mask)
      (net 2 GND))
    (model Capacitors_SMD.3dshapes/C_0603_HandSoldering.wrl
      (at (xyz 0 0 0))
      (scale (xyz 1 1 1))
      (rotate (xyz 0 0 0))
    )
  )

  (module PET_components:C_0603_HandSoldering (layer F.Cu) (tedit 5BE022A2) (tstamp 5BE020E0)
    (at 81 105 180)
    (descr "Capacitor SMD 0603, hand soldering")
    (tags "capacitor 0603")
    (path /5BD2475F)
    (attr smd)
    (fp_text reference C10 (at 3.35 0 180) (layer F.SilkS)
      (effects (font (size 1 1) (thickness 0.15)))
    )
    (fp_text value 100n (at 7.62 0.13 180) (layer F.Fab)
      (effects (font (size 1 1) (thickness 0.15)))
    )
    (fp_line (start -0.8 0.4) (end -0.8 -0.4) (layer F.Fab) (width 0.15))
    (fp_line (start 0.8 0.4) (end -0.8 0.4) (layer F.Fab) (width 0.15))
    (fp_line (start 0.8 -0.4) (end 0.8 0.4) (layer F.Fab) (width 0.15))
    (fp_line (start -0.8 -0.4) (end 0.8 -0.4) (layer F.Fab) (width 0.15))
    (fp_line (start -1.85 -0.75) (end 1.85 -0.75) (layer F.CrtYd) (width 0.05))
    (fp_line (start -1.85 0.75) (end 1.85 0.75) (layer F.CrtYd) (width 0.05))
    (fp_line (start -1.85 -0.75) (end -1.85 0.75) (layer F.CrtYd) (width 0.05))
    (fp_line (start 1.85 -0.75) (end 1.85 0.75) (layer F.CrtYd) (width 0.05))
    (fp_line (start -0.35 -0.6) (end 0.35 -0.6) (layer F.SilkS) (width 0.15))
    (fp_line (start 0.35 0.6) (end -0.35 0.6) (layer F.SilkS) (width 0.15))
    (pad 1 smd rect (at -0.95 0 180) (size 1.2 0.75) (layers F.Cu F.Paste F.Mask)
      (net 3 VDD))
    (pad 2 smd rect (at 0.95 0 180) (size 1.2 0.75) (layers F.Cu F.Paste F.Mask)
      (net 2 GND))
    (model Capacitors_SMD.3dshapes/C_0603_HandSoldering.wrl
      (at (xyz 0 0 0))
      (scale (xyz 1 1 1))
      (rotate (xyz 0 0 0))
    )
  )

  (module 180416_PCB_single_electrode_connection_FINAL:Mill-Max_855-22-040-10-001101 (layer F.Cu) (tedit 5BE06ED1) (tstamp 5BE02112)
    (at 103.5 83 270)
    (path /5BD069F4)
    (fp_text reference P1 (at -15.5 0 540) (layer B.SilkS)
      (effects (font (size 1 1) (thickness 0.15)) (justify mirror))
    )
    (fp_text value CONN_02X20 (at -0.07 -3.48 270) (layer F.Fab)
      (effects (font (size 1 1) (thickness 0.15)))
    )
    (fp_line (start -13.335 -0.635) (end -13.335 0.635) (layer F.Mask) (width 1.2))
    (fp_line (start 13.335 -0.635) (end 13.335 0.635) (layer F.Mask) (width 1.2))
    (pad "" thru_hole circle (at 13.335 0.635 270) (size 1.1 1.1) (drill 1.1) (layers *.Cu *.Mask))
    (pad "" thru_hole circle (at 13.335 -0.635 270) (size 1.1 1.1) (drill 1.1) (layers *.Cu *.Mask))
    (pad "" thru_hole circle (at -13.335 0.635 270) (size 1.1 1.1) (drill 1.1) (layers *.Cu *.Mask))
    (pad "" thru_hole circle (at -13.335 -0.635 270) (size 1.1 1.1) (drill 1.1) (layers *.Cu *.Mask))
    (pad 1 thru_hole circle (at -12.065 0.635 270) (size 0.8 0.8) (drill 0.5) (layers *.Cu *.Mask)
      (net 4 /L01B))
    (pad 2 thru_hole circle (at -12.065 -0.635 270) (size 0.8 0.8) (drill 0.5) (layers *.Cu *.Mask)
      (net 2 GND))
    (pad 3 thru_hole circle (at -10.795 0.635 270) (size 0.8 0.8) (drill 0.5) (layers *.Cu *.Mask)
      (net 5 /L02B))
    (pad 4 thru_hole circle (at -10.795 -0.635 270) (size 0.8 0.8) (drill 0.5) (layers *.Cu *.Mask)
      (net 2 GND))
    (pad 5 thru_hole circle (at -9.525 0.635 270) (size 0.8 0.8) (drill 0.5) (layers *.Cu *.Mask)
      (net 6 /L03B))
    (pad 6 thru_hole circle (at -9.525 -0.635 270) (size 0.8 0.8) (drill 0.5) (layers *.Cu *.Mask)
      (net 2 GND))
    (pad 7 thru_hole circle (at -8.255 0.635 270) (size 0.8 0.8) (drill 0.5) (layers *.Cu *.Mask)
      (net 7 /L04B))
    (pad 8 thru_hole circle (at -8.255 -0.635 270) (size 0.8 0.8) (drill 0.5) (layers *.Cu *.Mask)
      (net 2 GND))
    (pad 9 thru_hole circle (at -6.985 0.635 270) (size 0.8 0.8) (drill 0.5) (layers *.Cu *.Mask)
      (net 8 /L05B))
    (pad 10 thru_hole circle (at -6.985 -0.635 270) (size 0.8 0.8) (drill 0.5) (layers *.Cu *.Mask)
      (net 2 GND))
    (pad 11 thru_hole circle (at -5.715 0.635 270) (size 0.8 0.8) (drill 0.5) (layers *.Cu *.Mask)
      (net 9 /L06B))
    (pad 12 thru_hole circle (at -5.715 -0.635 270) (size 0.8 0.8) (drill 0.5) (layers *.Cu *.Mask)
      (net 2 GND))
    (pad 13 thru_hole circle (at -4.445 0.635 270) (size 0.8 0.8) (drill 0.5) (layers *.Cu *.Mask)
      (net 10 /L07B))
    (pad 14 thru_hole circle (at -4.445 -0.635 270) (size 0.8 0.8) (drill 0.5) (layers *.Cu *.Mask)
      (net 2 GND))
    (pad 15 thru_hole circle (at -3.175 0.635 270) (size 0.8 0.8) (drill 0.5) (layers *.Cu *.Mask)
      (net 11 /L08B))
    (pad 16 thru_hole circle (at -3.175 -0.635 270) (size 0.8 0.8) (drill 0.5) (layers *.Cu *.Mask)
      (net 2 GND))
    (pad 17 thru_hole circle (at -1.905 0.635 270) (size 0.8 0.8) (drill 0.5) (layers *.Cu *.Mask)
      (net 12 /L09B))
    (pad 18 thru_hole circle (at -1.905 -0.635 270) (size 0.8 0.8) (drill 0.5) (layers *.Cu *.Mask)
      (net 2 GND))
    (pad 19 thru_hole circle (at -0.635 0.635 270) (size 0.8 0.8) (drill 0.5) (layers *.Cu *.Mask)
      (net 13 /L10B))
    (pad 20 thru_hole circle (at -0.635 -0.635 270) (size 0.8 0.8) (drill 0.5) (layers *.Cu *.Mask)
      (net 2 GND))
    (pad 21 thru_hole circle (at 0.635 0.635 270) (size 0.8 0.8) (drill 0.5) (layers *.Cu *.Mask)
      (net 14 /L11B))
    (pad 22 thru_hole circle (at 0.635 -0.635 270) (size 0.8 0.8) (drill 0.5) (layers *.Cu *.Mask)
      (net 2 GND))
    (pad 23 thru_hole circle (at 1.905 0.635 270) (size 0.8 0.8) (drill 0.5) (layers *.Cu *.Mask)
      (net 15 /L12B))
    (pad 24 thru_hole circle (at 1.905 -0.635 270) (size 0.8 0.8) (drill 0.5) (layers *.Cu *.Mask)
      (net 2 GND))
    (pad 25 thru_hole circle (at 3.175 0.635 270) (size 0.8 0.8) (drill 0.5) (layers *.Cu *.Mask)
      (net 16 /L13B))
    (pad 26 thru_hole circle (at 3.175 -0.635 270) (size 0.8 0.8) (drill 0.5) (layers *.Cu *.Mask)
      (net 2 GND))
    (pad 27 thru_hole circle (at 4.445 0.635 270) (size 0.8 0.8) (drill 0.5) (layers *.Cu *.Mask)
      (net 17 /L14B))
    (pad 28 thru_hole circle (at 4.445 -0.635 270) (size 0.8 0.8) (drill 0.5) (layers *.Cu *.Mask)
      (net 2 GND))
    (pad 29 thru_hole circle (at 5.715 0.635 270) (size 0.8 0.8) (drill 0.5) (layers *.Cu *.Mask)
      (net 18 /L15B))
    (pad 30 thru_hole circle (at 5.715 -0.635 270) (size 0.8 0.8) (drill 0.5) (layers *.Cu *.Mask)
      (net 2 GND))
    (pad 31 thru_hole circle (at 6.985 0.635 270) (size 0.8 0.8) (drill 0.5) (layers *.Cu *.Mask)
      (net 19 /L16B))
    (pad 32 thru_hole circle (at 6.985 -0.635 270) (size 0.8 0.8) (drill 0.5) (layers *.Cu *.Mask)
      (net 2 GND))
    (pad 33 thru_hole circle (at 8.255 0.635 270) (size 0.8 0.8) (drill 0.5) (layers *.Cu *.Mask)
      (net 20 /L17B))
    (pad 34 thru_hole circle (at 8.255 -0.635 270) (size 0.8 0.8) (drill 0.5) (layers *.Cu *.Mask)
      (net 2 GND))
    (pad 35 thru_hole circle (at 9.525 0.635 270) (size 0.8 0.8) (drill 0.5) (layers *.Cu *.Mask)
      (net 21 /L18B))
    (pad 36 thru_hole circle (at 9.525 -0.635 270) (size 0.8 0.8) (drill 0.5) (layers *.Cu *.Mask)
      (net 2 GND))
    (pad 37 thru_hole circle (at 10.795 0.635 270) (size 0.8 0.8) (drill 0.5) (layers *.Cu *.Mask)
      (net 22 /L19B))
    (pad 38 thru_hole circle (at 10.795 -0.635 270) (size 0.8 0.8) (drill 0.5) (layers *.Cu *.Mask)
      (net 2 GND))
    (pad 39 thru_hole circle (at 12.065 0.635 270) (size 0.8 0.8) (drill 0.5) (layers *.Cu *.Mask)
      (net 23 /L20B))
    (pad 40 thru_hole circle (at 12.065 -0.635 270) (size 0.8 0.8) (drill 0.5) (layers *.Cu *.Mask)
      (net 82 "Net-(P1-Pad40)"))
  )

  (module PET_components:Pin_Header_Straight_1x02_Pitch2.54mm (layer F.Cu) (tedit 5BE022B7) (tstamp 5BE02121)
    (at 131.1 49 270)
    (descr "Through hole straight pin header, 1x02, 2.54mm pitch, single row")
    (tags "Through hole pin header THT 1x02 2.54mm single row")
    (path /5BD75F4A)
    (fp_text reference P2 (at 0 -2.33 360) (layer F.SilkS)
      (effects (font (size 1 1) (thickness 0.15)))
    )
    (fp_text value CONN_01X02 (at 0.58 -6.19 270) (layer F.Fab)
      (effects (font (size 1 1) (thickness 0.15)))
    )
    (fp_line (start -1.27 -1.27) (end -1.27 3.81) (layer F.Fab) (width 0.1))
    (fp_line (start -1.27 3.81) (end 1.27 3.81) (layer F.Fab) (width 0.1))
    (fp_line (start 1.27 3.81) (end 1.27 -1.27) (layer F.Fab) (width 0.1))
    (fp_line (start 1.27 -1.27) (end -1.27 -1.27) (layer F.Fab) (width 0.1))
    (fp_line (start -1.8 -1.8) (end -1.8 4.35) (layer F.CrtYd) (width 0.05))
    (fp_line (start -1.8 4.35) (end 1.8 4.35) (layer F.CrtYd) (width 0.05))
    (fp_line (start 1.8 4.35) (end 1.8 -1.8) (layer F.CrtYd) (width 0.05))
    (fp_line (start 1.8 -1.8) (end -1.8 -1.8) (layer F.CrtYd) (width 0.05))
    (fp_text user %R (at 0 -2.33 270) (layer F.Fab)
      (effects (font (size 1 1) (thickness 0.15)))
    )
    (pad 1 thru_hole rect (at 0 0 270) (size 1.7 1.7) (drill 1) (layers *.Cu *.Mask)
      (net 24 +5V))
    (pad 2 thru_hole oval (at 0 2.54 270) (size 1.7 1.7) (drill 1) (layers *.Cu *.Mask)
      (net 25 "Net-(P2-Pad2)"))
    (model ${KISYS3DMOD}/Pin_Headers.3dshapes/Pin_Header_Straight_1x02_Pitch2.54mm.wrl
      (at (xyz 0 -0.05 0))
      (scale (xyz 1 1 1))
      (rotate (xyz 0 0 90))
    )
  )

  (module PET_components:bornier4 (layer F.Cu) (tedit 5BE0480E) (tstamp 5BE0212E)
    (at 112.5 49 180)
    (descr "Bornier d'alimentation 4 pins")
    (tags DEV)
    (path /5BD75290)
    (fp_text reference P3 (at 12.5 -1 180) (layer F.SilkS)
      (effects (font (size 1 1) (thickness 0.15)))
    )
    (fp_text value CONN_01X04 (at 1.89 4.78 180) (layer F.Fab)
      (effects (font (size 1 1) (thickness 0.15)))
    )
    (fp_line (start -10.16 -3.81) (end -10.16 3.81) (layer F.SilkS) (width 0.15))
    (fp_line (start 10.16 3.81) (end 10.16 -3.81) (layer F.SilkS) (width 0.15))
    (fp_line (start 10.16 2.54) (end -10.16 2.54) (layer F.SilkS) (width 0.15))
    (fp_line (start -10.16 -3.81) (end 10.16 -3.81) (layer F.SilkS) (width 0.15))
    (fp_line (start -10.16 3.81) (end 10.16 3.81) (layer F.SilkS) (width 0.15))
    (pad 2 thru_hole circle (at -2.54 0 180) (size 3.81 3.81) (drill 1.524) (layers *.Cu *.Mask)
      (net 3 VDD))
    (pad 3 thru_hole circle (at 2.54 0 180) (size 3.81 3.81) (drill 1.524) (layers *.Cu *.Mask)
      (net 1 VSS))
    (pad 1 thru_hole rect (at -7.62 0 180) (size 3.81 3.81) (drill 1.524) (layers *.Cu *.Mask)
      (net 25 "Net-(P2-Pad2)"))
    (pad 4 thru_hole circle (at 7.62 0 180) (size 3.81 3.81) (drill 1.524) (layers *.Cu *.Mask)
      (net 2 GND))
    (model Connect.3dshapes/bornier4.wrl
      (at (xyz 0 0 0))
      (scale (xyz 1 1 1))
      (rotate (xyz 0 0 0))
    )
  )

  (module PET_components:SMA_DigiKey_A97593-ND (layer F.Cu) (tedit 5BE022AB) (tstamp 5BE0213B)
    (at 112.5 124.5)
    (path /5BD06C2F)
    (fp_text reference P4 (at 0.03 -4.17) (layer F.SilkS) hide
      (effects (font (size 1 1) (thickness 0.15)))
    )
    (fp_text value BNC (at 6.89 -1.05) (layer F.Fab)
      (effects (font (size 1 1) (thickness 0.15)))
    )
    (fp_line (start 3.2 -1) (end 3.2 1) (layer F.SilkS) (width 0.15))
    (fp_line (start -1 -3.2) (end 1 -3.2) (layer F.SilkS) (width 0.15))
    (fp_line (start -3.2 1) (end -3.2 -1) (layer F.SilkS) (width 0.15))
    (fp_line (start -1 3.2) (end 1 3.2) (layer F.SilkS) (width 0.15))
    (pad 2 thru_hole circle (at -2.54 2.54) (size 2.5 2.5) (drill 1.6) (layers *.Cu *.Mask)
      (net 2 GND))
    (pad 2 thru_hole circle (at 2.54 2.54) (size 2.5 2.5) (drill 1.6) (layers *.Cu *.Mask)
      (net 2 GND))
    (pad 2 thru_hole circle (at 2.54 -2.54) (size 2.5 2.5) (drill 1.6) (layers *.Cu *.Mask)
      (net 2 GND))
    (pad 2 thru_hole circle (at -2.54 -2.54) (size 2.5 2.5) (drill 1.6) (layers *.Cu *.Mask)
      (net 2 GND))
    (pad 1 thru_hole circle (at 0 0) (size 2.5 2.5) (drill 1.5) (layers *.Cu *.Mask)
      (net 26 /ABUS))
    (model Pietro.3dshapes/sma_connector.wrl
      (at (xyz 0 -0.441 0.29))
      (scale (xyz 0.4 0.4 0.4))
      (rotate (xyz -90 0 0))
    )
  )

  (module 180416_PCB_single_electrode_connection_FINAL:Mill-Max_855-22-040-10-001101 (layer F.Cu) (tedit 5BE06ECD) (tstamp 5BE0216D)
    (at 121.5 83 270)
    (path /5BD06A60)
    (fp_text reference P5 (at -15.5 0 540) (layer B.SilkS)
      (effects (font (size 1 1) (thickness 0.15)) (justify mirror))
    )
    (fp_text value CONN_02X20 (at -0.56 3.81 270) (layer F.Fab)
      (effects (font (size 1 1) (thickness 0.15)))
    )
    (fp_line (start -13.335 -0.635) (end -13.335 0.635) (layer F.Mask) (width 1.2))
    (fp_line (start 13.335 -0.635) (end 13.335 0.635) (layer F.Mask) (width 1.2))
    (pad "" thru_hole circle (at 13.335 0.635 270) (size 1.1 1.1) (drill 1.1) (layers *.Cu *.Mask))
    (pad "" thru_hole circle (at 13.335 -0.635 270) (size 1.1 1.1) (drill 1.1) (layers *.Cu *.Mask))
    (pad "" thru_hole circle (at -13.335 0.635 270) (size 1.1 1.1) (drill 1.1) (layers *.Cu *.Mask))
    (pad "" thru_hole circle (at -13.335 -0.635 270) (size 1.1 1.1) (drill 1.1) (layers *.Cu *.Mask))
    (pad 1 thru_hole circle (at -12.065 0.635 270) (size 0.8 0.8) (drill 0.5) (layers *.Cu *.Mask)
      (net 2 GND))
    (pad 2 thru_hole circle (at -12.065 -0.635 270) (size 0.8 0.8) (drill 0.5) (layers *.Cu *.Mask)
      (net 27 /R01B))
    (pad 3 thru_hole circle (at -10.795 0.635 270) (size 0.8 0.8) (drill 0.5) (layers *.Cu *.Mask)
      (net 2 GND))
    (pad 4 thru_hole circle (at -10.795 -0.635 270) (size 0.8 0.8) (drill 0.5) (layers *.Cu *.Mask)
      (net 28 /R02B))
    (pad 5 thru_hole circle (at -9.525 0.635 270) (size 0.8 0.8) (drill 0.5) (layers *.Cu *.Mask)
      (net 2 GND))
    (pad 6 thru_hole circle (at -9.525 -0.635 270) (size 0.8 0.8) (drill 0.5) (layers *.Cu *.Mask)
      (net 29 /R03B))
    (pad 7 thru_hole circle (at -8.255 0.635 270) (size 0.8 0.8) (drill 0.5) (layers *.Cu *.Mask)
      (net 2 GND))
    (pad 8 thru_hole circle (at -8.255 -0.635 270) (size 0.8 0.8) (drill 0.5) (layers *.Cu *.Mask)
      (net 30 /R04B))
    (pad 9 thru_hole circle (at -6.985 0.635 270) (size 0.8 0.8) (drill 0.5) (layers *.Cu *.Mask)
      (net 2 GND))
    (pad 10 thru_hole circle (at -6.985 -0.635 270) (size 0.8 0.8) (drill 0.5) (layers *.Cu *.Mask)
      (net 31 /R05B))
    (pad 11 thru_hole circle (at -5.715 0.635 270) (size 0.8 0.8) (drill 0.5) (layers *.Cu *.Mask)
      (net 2 GND))
    (pad 12 thru_hole circle (at -5.715 -0.635 270) (size 0.8 0.8) (drill 0.5) (layers *.Cu *.Mask)
      (net 32 /R06B))
    (pad 13 thru_hole circle (at -4.445 0.635 270) (size 0.8 0.8) (drill 0.5) (layers *.Cu *.Mask)
      (net 2 GND))
    (pad 14 thru_hole circle (at -4.445 -0.635 270) (size 0.8 0.8) (drill 0.5) (layers *.Cu *.Mask)
      (net 33 /R07B))
    (pad 15 thru_hole circle (at -3.175 0.635 270) (size 0.8 0.8) (drill 0.5) (layers *.Cu *.Mask)
      (net 2 GND))
    (pad 16 thru_hole circle (at -3.175 -0.635 270) (size 0.8 0.8) (drill 0.5) (layers *.Cu *.Mask)
      (net 34 /R08B))
    (pad 17 thru_hole circle (at -1.905 0.635 270) (size 0.8 0.8) (drill 0.5) (layers *.Cu *.Mask)
      (net 2 GND))
    (pad 18 thru_hole circle (at -1.905 -0.635 270) (size 0.8 0.8) (drill 0.5) (layers *.Cu *.Mask)
      (net 35 /R09B))
    (pad 19 thru_hole circle (at -0.635 0.635 270) (size 0.8 0.8) (drill 0.5) (layers *.Cu *.Mask)
      (net 2 GND))
    (pad 20 thru_hole circle (at -0.635 -0.635 270) (size 0.8 0.8) (drill 0.5) (layers *.Cu *.Mask)
      (net 36 /R10B))
    (pad 21 thru_hole circle (at 0.635 0.635 270) (size 0.8 0.8) (drill 0.5) (layers *.Cu *.Mask)
      (net 2 GND))
    (pad 22 thru_hole circle (at 0.635 -0.635 270) (size 0.8 0.8) (drill 0.5) (layers *.Cu *.Mask)
      (net 37 /R11B))
    (pad 23 thru_hole circle (at 1.905 0.635 270) (size 0.8 0.8) (drill 0.5) (layers *.Cu *.Mask)
      (net 2 GND))
    (pad 24 thru_hole circle (at 1.905 -0.635 270) (size 0.8 0.8) (drill 0.5) (layers *.Cu *.Mask)
      (net 38 /R12B))
    (pad 25 thru_hole circle (at 3.175 0.635 270) (size 0.8 0.8) (drill 0.5) (layers *.Cu *.Mask)
      (net 2 GND))
    (pad 26 thru_hole circle (at 3.175 -0.635 270) (size 0.8 0.8) (drill 0.5) (layers *.Cu *.Mask)
      (net 39 /R13B))
    (pad 27 thru_hole circle (at 4.445 0.635 270) (size 0.8 0.8) (drill 0.5) (layers *.Cu *.Mask)
      (net 2 GND))
    (pad 28 thru_hole circle (at 4.445 -0.635 270) (size 0.8 0.8) (drill 0.5) (layers *.Cu *.Mask)
      (net 40 /R14B))
    (pad 29 thru_hole circle (at 5.715 0.635 270) (size 0.8 0.8) (drill 0.5) (layers *.Cu *.Mask)
      (net 2 GND))
    (pad 30 thru_hole circle (at 5.715 -0.635 270) (size 0.8 0.8) (drill 0.5) (layers *.Cu *.Mask)
      (net 41 /R15B))
    (pad 31 thru_hole circle (at 6.985 0.635 270) (size 0.8 0.8) (drill 0.5) (layers *.Cu *.Mask)
      (net 2 GND))
    (pad 32 thru_hole circle (at 6.985 -0.635 270) (size 0.8 0.8) (drill 0.5) (layers *.Cu *.Mask)
      (net 42 /R16B))
    (pad 33 thru_hole circle (at 8.255 0.635 270) (size 0.8 0.8) (drill 0.5) (layers *.Cu *.Mask)
      (net 2 GND))
    (pad 34 thru_hole circle (at 8.255 -0.635 270) (size 0.8 0.8) (drill 0.5) (layers *.Cu *.Mask)
      (net 43 /R17B))
    (pad 35 thru_hole circle (at 9.525 0.635 270) (size 0.8 0.8) (drill 0.5) (layers *.Cu *.Mask)
      (net 2 GND))
    (pad 36 thru_hole circle (at 9.525 -0.635 270) (size 0.8 0.8) (drill 0.5) (layers *.Cu *.Mask)
      (net 44 /R18B))
    (pad 37 thru_hole circle (at 10.795 0.635 270) (size 0.8 0.8) (drill 0.5) (layers *.Cu *.Mask)
      (net 2 GND))
    (pad 38 thru_hole circle (at 10.795 -0.635 270) (size 0.8 0.8) (drill 0.5) (layers *.Cu *.Mask)
      (net 45 /R19B))
    (pad 39 thru_hole circle (at 12.065 0.635 270) (size 0.8 0.8) (drill 0.5) (layers *.Cu *.Mask)
      (net 2 GND))
    (pad 40 thru_hole circle (at 12.065 -0.635 270) (size 0.8 0.8) (drill 0.5) (layers *.Cu *.Mask)
      (net 46 /R20B))
  )

  (module PET_components:Pin_Header_Straight_1x03 (layer F.Cu) (tedit 5BE022BD) (tstamp 5BE02178)
    (at 144.55 147.4 180)
    (descr "Through hole pin header")
    (tags "pin header")
    (path /5BD6F06F)
    (fp_text reference P6 (at -2.7 6.74 270) (layer F.SilkS)
      (effects (font (size 1 1) (thickness 0.15)))
    )
    (fp_text value CONN_01X03 (at 4.3 8.67 180) (layer F.Fab)
      (effects (font (size 1 1) (thickness 0.15)))
    )
    (fp_line (start -1.75 -1.75) (end -1.75 6.85) (layer F.CrtYd) (width 0.05))
    (fp_line (start 1.75 -1.75) (end 1.75 6.85) (layer F.CrtYd) (width 0.05))
    (fp_line (start -1.75 -1.75) (end 1.75 -1.75) (layer F.CrtYd) (width 0.05))
    (fp_line (start -1.75 6.85) (end 1.75 6.85) (layer F.CrtYd) (width 0.05))
    (pad 1 thru_hole rect (at 0 0 180) (size 2.032 1.7272) (drill 1.016) (layers *.Cu *.Mask)
      (net 47 "Net-(P6-Pad1)"))
    (pad 2 thru_hole oval (at 0 2.54 180) (size 2.032 1.7272) (drill 1.016) (layers *.Cu *.Mask)
      (net 24 +5V))
    (pad 3 thru_hole oval (at 0 5.08 180) (size 2.032 1.7272) (drill 1.016) (layers *.Cu *.Mask)
      (net 48 "Net-(P6-Pad3)"))
    (model Pin_Headers.3dshapes/Pin_Header_Straight_1x03.wrl
      (at (xyz 0 -0.1 0))
      (scale (xyz 1 1 1))
      (rotate (xyz 0 0 90))
    )
  )

  (module PET_components:Arduino_MICRO (layer F.Cu) (tedit 5BE022B0) (tstamp 5BE021A9)
    (at 112.5 145)
    (path /5BD06BB4)
    (fp_text reference PCB1 (at -22.645 0 90) (layer F.SilkS)
      (effects (font (size 1.2 1.2) (thickness 0.15)))
    )
    (fp_text value Arduino_Micro (at 2.24 14.51) (layer F.Fab)
      (effects (font (size 1.2 1.2) (thickness 0.15)))
    )
    (fp_line (start 21 4) (end 24 4) (layer F.SilkS) (width 0.15))
    (fp_line (start 21 -4) (end 21 4) (layer F.SilkS) (width 0.15))
    (fp_line (start 24 -4) (end 21 -4) (layer F.SilkS) (width 0.15))
    (fp_circle (center -22.86 7.62) (end -22.225 7.62) (layer F.SilkS) (width 0.15))
    (fp_circle (center -22.86 -7.62) (end -22.225 -7.62) (layer F.SilkS) (width 0.15))
    (fp_circle (center 22.86 7.62) (end 22.225 7.62) (layer F.SilkS) (width 0.15))
    (fp_circle (center 22.86 -7.62) (end 22.225 -7.62) (layer F.SilkS) (width 0.15))
    (fp_line (start 24 -9) (end -24 -9) (layer F.SilkS) (width 0.15))
    (fp_line (start 24 9) (end 24 -9) (layer F.SilkS) (width 0.15))
    (fp_line (start -24 9) (end 24 9) (layer F.SilkS) (width 0.15))
    (fp_line (start -24 -9) (end -24 9) (layer F.SilkS) (width 0.15))
    (pad 34 thru_hole oval (at -20.32 -7.62) (size 1.25 2) (drill 1) (layers *.Cu *.Mask F.SilkS)
      (net 49 /SW_CLK))
    (pad 1 thru_hole oval (at -20.32 7.62) (size 1.25 2) (drill 1) (layers *.Cu *.Mask F.SilkS)
      (net 50 /SW_DIN))
    (pad 33 thru_hole oval (at -17.78 -7.62) (size 1.25 2) (drill 1) (layers *.Cu *.Mask F.SilkS)
      (net 51 "Net-(PCB1-Pad33)"))
    (pad 2 thru_hole oval (at -17.78 7.62) (size 1.25 2) (drill 1) (layers *.Cu *.Mask F.SilkS)
      (net 52 "Net-(PCB1-Pad2)"))
    (pad 32 thru_hole oval (at -15.24 -7.62) (size 1.25 2) (drill 1) (layers *.Cu *.Mask F.SilkS)
      (net 47 "Net-(P6-Pad1)"))
    (pad 3 thru_hole oval (at -15.24 7.62) (size 1.25 2) (drill 1) (layers *.Cu *.Mask F.SilkS)
      (net 53 "Net-(PCB1-Pad3)"))
    (pad 31 thru_hole oval (at -12.7 -7.62) (size 1.25 2) (drill 1) (layers *.Cu *.Mask F.SilkS)
      (net 2 GND))
    (pad 4 thru_hole oval (at -12.7 7.62) (size 1.25 2) (drill 1) (layers *.Cu *.Mask F.SilkS)
      (net 54 "Net-(PCB1-Pad4)"))
    (pad 30 thru_hole oval (at -10.16 -7.62) (size 1.25 2) (drill 1) (layers *.Cu *.Mask F.SilkS)
      (net 55 "Net-(PCB1-Pad30)"))
    (pad 5 thru_hole oval (at -10.16 7.62) (size 1.25 2) (drill 1) (layers *.Cu *.Mask F.SilkS)
      (net 56 "Net-(PCB1-Pad5)"))
    (pad 29 thru_hole oval (at -7.62 -7.62) (size 1.25 2) (drill 1) (layers *.Cu *.Mask F.SilkS)
      (net 48 "Net-(P6-Pad3)"))
    (pad 6 thru_hole oval (at -7.62 7.62) (size 1.25 2) (drill 1) (layers *.Cu *.Mask F.SilkS)
      (net 2 GND))
    (pad 28 thru_hole oval (at -5.08 -7.62) (size 1.25 2) (drill 1) (layers *.Cu *.Mask F.SilkS)
      (net 57 "Net-(PCB1-Pad28)"))
    (pad 7 thru_hole oval (at -5.08 7.62) (size 1.25 2) (drill 1) (layers *.Cu *.Mask F.SilkS)
      (net 58 "Net-(PCB1-Pad7)"))
    (pad 27 thru_hole oval (at -2.54 -7.62) (size 1.25 2) (drill 1) (layers *.Cu *.Mask F.SilkS)
      (net 59 "Net-(PCB1-Pad27)"))
    (pad 8 thru_hole oval (at -2.54 7.62) (size 1.25 2) (drill 1) (layers *.Cu *.Mask F.SilkS)
      (net 60 "Net-(PCB1-Pad8)"))
    (pad 26 thru_hole oval (at 0 -7.62) (size 1.25 2) (drill 1) (layers *.Cu *.Mask F.SilkS)
      (net 61 "Net-(PCB1-Pad26)"))
    (pad 9 thru_hole oval (at 0 7.62) (size 1.25 2) (drill 1) (layers *.Cu *.Mask F.SilkS)
      (net 62 /SW_SYN))
    (pad 25 thru_hole oval (at 2.54 -7.62) (size 1.25 2) (drill 1) (layers *.Cu *.Mask F.SilkS)
      (net 63 "Net-(PCB1-Pad25)"))
    (pad 10 thru_hole oval (at 2.54 7.62) (size 1.25 2) (drill 1) (layers *.Cu *.Mask F.SilkS)
      (net 64 "Net-(PCB1-Pad10)"))
    (pad 24 thru_hole oval (at 5.08 -7.62) (size 1.25 2) (drill 1) (layers *.Cu *.Mask F.SilkS)
      (net 65 "Net-(PCB1-Pad24)"))
    (pad 11 thru_hole oval (at 5.08 7.62) (size 1.25 2) (drill 1) (layers *.Cu *.Mask F.SilkS)
      (net 66 "Net-(PCB1-Pad11)"))
    (pad 23 thru_hole oval (at 7.62 -7.62) (size 1.25 2) (drill 1) (layers *.Cu *.Mask F.SilkS)
      (net 67 "Net-(PCB1-Pad23)"))
    (pad 12 thru_hole oval (at 7.62 7.62) (size 1.25 2) (drill 1) (layers *.Cu *.Mask F.SilkS)
      (net 68 "Net-(PCB1-Pad12)"))
    (pad 22 thru_hole oval (at 10.16 -7.62) (size 1.25 2) (drill 1) (layers *.Cu *.Mask F.SilkS)
      (net 69 "Net-(PCB1-Pad22)"))
    (pad 13 thru_hole oval (at 10.16 7.62) (size 1.25 2) (drill 1) (layers *.Cu *.Mask F.SilkS)
      (net 70 "Net-(PCB1-Pad13)"))
    (pad 21 thru_hole oval (at 12.7 -7.62) (size 1.25 2) (drill 1) (layers *.Cu *.Mask F.SilkS)
      (net 71 "Net-(PCB1-Pad21)"))
    (pad 14 thru_hole oval (at 12.7 7.62) (size 1.25 2) (drill 1) (layers *.Cu *.Mask F.SilkS)
      (net 72 "Net-(PCB1-Pad14)"))
    (pad 20 thru_hole oval (at 15.24 -7.62) (size 1.25 2) (drill 1) (layers *.Cu *.Mask F.SilkS)
      (net 2 GND))
    (pad 15 thru_hole oval (at 15.24 7.62) (size 1.25 2) (drill 1) (layers *.Cu *.Mask F.SilkS)
      (net 73 "Net-(PCB1-Pad15)"))
    (pad 19 thru_hole oval (at 17.78 -7.62) (size 1.25 2) (drill 1) (layers *.Cu *.Mask F.SilkS)
      (net 74 "Net-(PCB1-Pad19)"))
    (pad 16 thru_hole oval (at 17.78 7.62) (size 1.25 2) (drill 1) (layers *.Cu *.Mask F.SilkS)
      (net 75 "Net-(PCB1-Pad16)"))
    (pad 18 thru_hole oval (at 20.32 -7.62) (size 1.25 2) (drill 1) (layers *.Cu *.Mask F.SilkS)
      (net 76 "Net-(PCB1-Pad18)"))
    (pad 17 thru_hole oval (at 20.32 7.62) (size 1.25 2) (drill 1) (layers *.Cu *.Mask F.SilkS)
      (net 77 "Net-(PCB1-Pad17)"))
    (model "Pietro.3dshapes/arduino micro.wrl"
      (at (xyz -0.8 -0.3 0.1))
      (scale (xyz 393.5 393.5 393.5))
      (rotate (xyz -90 0 0))
    )
  )

  (module PET_components:R_0603 (layer F.Cu) (tedit 5BE0233F) (tstamp 5BE021BA)
    (at 138 91)
    (descr "Resistor SMD 0603, reflow soldering, Vishay (see dcrcw.pdf)")
    (tags "resistor 0603")
    (path /5BD30859)
    (attr smd)
    (fp_text reference R1 (at -2.35 0) (layer F.SilkS)
      (effects (font (size 1 1) (thickness 0.15)))
    )
    (fp_text value 1k (at 2.7 0.1) (layer F.Fab)
      (effects (font (size 1 1) (thickness 0.15)))
    )
    (fp_text user %R (at 0 0) (layer F.Fab)
      (effects (font (size 0.5 0.5) (thickness 0.075)))
    )
    (fp_line (start -0.8 0.4) (end -0.8 -0.4) (layer F.Fab) (width 0.1))
    (fp_line (start 0.8 0.4) (end -0.8 0.4) (layer F.Fab) (width 0.1))
    (fp_line (start 0.8 -0.4) (end 0.8 0.4) (layer F.Fab) (width 0.1))
    (fp_line (start -0.8 -0.4) (end 0.8 -0.4) (layer F.Fab) (width 0.1))
    (fp_line (start 0.5 0.68) (end -0.5 0.68) (layer F.SilkS) (width 0.12))
    (fp_line (start -0.5 -0.68) (end 0.5 -0.68) (layer F.SilkS) (width 0.12))
    (fp_line (start -1.25 -0.7) (end 1.25 -0.7) (layer F.CrtYd) (width 0.05))
    (fp_line (start -1.25 -0.7) (end -1.25 0.7) (layer F.CrtYd) (width 0.05))
    (fp_line (start 1.25 0.7) (end 1.25 -0.7) (layer F.CrtYd) (width 0.05))
    (fp_line (start 1.25 0.7) (end -1.25 0.7) (layer F.CrtYd) (width 0.05))
    (pad 1 smd rect (at -0.75 0) (size 0.5 0.9) (layers F.Cu F.Paste F.Mask)
      (net 51 "Net-(PCB1-Pad33)"))
    (pad 2 smd rect (at 0.75 0) (size 0.5 0.9) (layers F.Cu F.Paste F.Mask)
      (net 24 +5V))
    (model ${KISYS3DMOD}/Resistors_SMD.3dshapes/R_0603.wrl
      (at (xyz 0 0 0))
      (scale (xyz 1 1 1))
      (rotate (xyz 0 0 0))
    )
  )

  (module PET_components:R_0603 (layer F.Cu) (tedit 5BE0236A) (tstamp 5BE021CB)
    (at 138 76)
    (descr "Resistor SMD 0603, reflow soldering, Vishay (see dcrcw.pdf)")
    (tags "resistor 0603")
    (path /5BD30557)
    (attr smd)
    (fp_text reference R2 (at -2.35 0) (layer F.SilkS)
      (effects (font (size 1 1) (thickness 0.15)))
    )
    (fp_text value 1k (at 2.57 0) (layer F.Fab)
      (effects (font (size 1 1) (thickness 0.15)))
    )
    (fp_text user %R (at 0 0) (layer F.Fab)
      (effects (font (size 0.5 0.5) (thickness 0.075)))
    )
    (fp_line (start -0.8 0.4) (end -0.8 -0.4) (layer F.Fab) (width 0.1))
    (fp_line (start 0.8 0.4) (end -0.8 0.4) (layer F.Fab) (width 0.1))
    (fp_line (start 0.8 -0.4) (end 0.8 0.4) (layer F.Fab) (width 0.1))
    (fp_line (start -0.8 -0.4) (end 0.8 -0.4) (layer F.Fab) (width 0.1))
    (fp_line (start 0.5 0.68) (end -0.5 0.68) (layer F.SilkS) (width 0.12))
    (fp_line (start -0.5 -0.68) (end 0.5 -0.68) (layer F.SilkS) (width 0.12))
    (fp_line (start -1.25 -0.7) (end 1.25 -0.7) (layer F.CrtYd) (width 0.05))
    (fp_line (start -1.25 -0.7) (end -1.25 0.7) (layer F.CrtYd) (width 0.05))
    (fp_line (start 1.25 0.7) (end 1.25 -0.7) (layer F.CrtYd) (width 0.05))
    (fp_line (start 1.25 0.7) (end -1.25 0.7) (layer F.CrtYd) (width 0.05))
    (pad 1 smd rect (at -0.75 0) (size 0.5 0.9) (layers F.Cu F.Paste F.Mask)
      (net 78 "Net-(R2-Pad1)"))
    (pad 2 smd rect (at 0.75 0) (size 0.5 0.9) (layers F.Cu F.Paste F.Mask)
      (net 24 +5V))
    (model ${KISYS3DMOD}/Resistors_SMD.3dshapes/R_0603.wrl
      (at (xyz 0 0 0))
      (scale (xyz 1 1 1))
      (rotate (xyz 0 0 0))
    )
  )

  (module PET_components:R_0603 (layer F.Cu) (tedit 5BE413AD) (tstamp 5BE021DC)
    (at 86.24 59.15 180)
    (descr "Resistor SMD 0603, reflow soldering, Vishay (see dcrcw.pdf)")
    (tags "resistor 0603")
    (path /5BD30441)
    (attr smd)
    (fp_text reference R3 (at -2.35 0 180) (layer F.SilkS)
      (effects (font (size 1 1) (thickness 0.15)))
    )
    (fp_text value 1k (at 2.61 0.06 180) (layer F.Fab)
      (effects (font (size 1 1) (thickness 0.15)))
    )
    (fp_text user %R (at 0 0.03 180) (layer F.Fab)
      (effects (font (size 0.5 0.5) (thickness 0.075)))
    )
    (fp_line (start -0.8 0.4) (end -0.8 -0.4) (layer F.Fab) (width 0.1))
    (fp_line (start 0.8 0.4) (end -0.8 0.4) (layer F.Fab) (width 0.1))
    (fp_line (start 0.8 -0.4) (end 0.8 0.4) (layer F.Fab) (width 0.1))
    (fp_line (start -0.8 -0.4) (end 0.8 -0.4) (layer F.Fab) (width 0.1))
    (fp_line (start 0.5 0.68) (end -0.5 0.68) (layer F.SilkS) (width 0.12))
    (fp_line (start -0.5 -0.68) (end 0.5 -0.68) (layer F.SilkS) (width 0.12))
    (fp_line (start -1.25 -0.7) (end 1.25 -0.7) (layer F.CrtYd) (width 0.05))
    (fp_line (start -1.25 -0.7) (end -1.25 0.7) (layer F.CrtYd) (width 0.05))
    (fp_line (start 1.25 0.7) (end 1.25 -0.7) (layer F.CrtYd) (width 0.05))
    (fp_line (start 1.25 0.7) (end -1.25 0.7) (layer F.CrtYd) (width 0.05))
    (pad 1 smd rect (at -0.75 0 180) (size 0.5 0.9) (layers F.Cu F.Paste F.Mask)
      (net 79 "Net-(R3-Pad1)"))
    (pad 2 smd rect (at 0.75 0 180) (size 0.5 0.9) (layers F.Cu F.Paste F.Mask)
      (net 24 +5V))
    (model ${KISYS3DMOD}/Resistors_SMD.3dshapes/R_0603.wrl
      (at (xyz 0 0 0))
      (scale (xyz 1 1 1))
      (rotate (xyz 0 0 0))
    )
  )

  (module PET_components:R_0603 (layer F.Cu) (tedit 5BE02370) (tstamp 5BE021ED)
    (at 87.59 76.84 180)
    (descr "Resistor SMD 0603, reflow soldering, Vishay (see dcrcw.pdf)")
    (tags "resistor 0603")
    (path /5BD301E8)
    (attr smd)
    (fp_text reference R4 (at -2.35 0 180) (layer F.SilkS)
      (effects (font (size 1 1) (thickness 0.15)))
    )
    (fp_text value 1k (at 3.17 0.04 180) (layer F.Fab)
      (effects (font (size 1 1) (thickness 0.15)))
    )
    (fp_text user %R (at 0 0 180) (layer F.Fab)
      (effects (font (size 0.5 0.5) (thickness 0.075)))
    )
    (fp_line (start -0.8 0.4) (end -0.8 -0.4) (layer F.Fab) (width 0.1))
    (fp_line (start 0.8 0.4) (end -0.8 0.4) (layer F.Fab) (width 0.1))
    (fp_line (start 0.8 -0.4) (end 0.8 0.4) (layer F.Fab) (width 0.1))
    (fp_line (start -0.8 -0.4) (end 0.8 -0.4) (layer F.Fab) (width 0.1))
    (fp_line (start 0.5 0.68) (end -0.5 0.68) (layer F.SilkS) (width 0.12))
    (fp_line (start -0.5 -0.68) (end 0.5 -0.68) (layer F.SilkS) (width 0.12))
    (fp_line (start -1.25 -0.7) (end 1.25 -0.7) (layer F.CrtYd) (width 0.05))
    (fp_line (start -1.25 -0.7) (end -1.25 0.7) (layer F.CrtYd) (width 0.05))
    (fp_line (start 1.25 0.7) (end 1.25 -0.7) (layer F.CrtYd) (width 0.05))
    (fp_line (start 1.25 0.7) (end -1.25 0.7) (layer F.CrtYd) (width 0.05))
    (pad 1 smd rect (at -0.75 0 180) (size 0.5 0.9) (layers F.Cu F.Paste F.Mask)
      (net 80 "Net-(R4-Pad1)"))
    (pad 2 smd rect (at 0.75 0 180) (size 0.5 0.9) (layers F.Cu F.Paste F.Mask)
      (net 24 +5V))
    (model ${KISYS3DMOD}/Resistors_SMD.3dshapes/R_0603.wrl
      (at (xyz 0 0 0))
      (scale (xyz 1 1 1))
      (rotate (xyz 0 0 0))
    )
  )

  (module PET_components:R_0603 (layer F.Cu) (tedit 5BE02372) (tstamp 5BE021FE)
    (at 87.25 92.1 180)
    (descr "Resistor SMD 0603, reflow soldering, Vishay (see dcrcw.pdf)")
    (tags "resistor 0603")
    (path /5BD2FCF1)
    (attr smd)
    (fp_text reference R5 (at -2.35 0 180) (layer F.SilkS)
      (effects (font (size 1 1) (thickness 0.15)))
    )
    (fp_text value 1k (at 3.45 0.16 180) (layer F.Fab)
      (effects (font (size 1 1) (thickness 0.15)))
    )
    (fp_text user %R (at 0 0 180) (layer F.Fab)
      (effects (font (size 0.5 0.5) (thickness 0.075)))
    )
    (fp_line (start -0.8 0.4) (end -0.8 -0.4) (layer F.Fab) (width 0.1))
    (fp_line (start 0.8 0.4) (end -0.8 0.4) (layer F.Fab) (width 0.1))
    (fp_line (start 0.8 -0.4) (end 0.8 0.4) (layer F.Fab) (width 0.1))
    (fp_line (start -0.8 -0.4) (end 0.8 -0.4) (layer F.Fab) (width 0.1))
    (fp_line (start 0.5 0.68) (end -0.5 0.68) (layer F.SilkS) (width 0.12))
    (fp_line (start -0.5 -0.68) (end 0.5 -0.68) (layer F.SilkS) (width 0.12))
    (fp_line (start -1.25 -0.7) (end 1.25 -0.7) (layer F.CrtYd) (width 0.05))
    (fp_line (start -1.25 -0.7) (end -1.25 0.7) (layer F.CrtYd) (width 0.05))
    (fp_line (start 1.25 0.7) (end 1.25 -0.7) (layer F.CrtYd) (width 0.05))
    (fp_line (start 1.25 0.7) (end -1.25 0.7) (layer F.CrtYd) (width 0.05))
    (pad 1 smd rect (at -0.75 0 180) (size 0.5 0.9) (layers F.Cu F.Paste F.Mask)
      (net 81 "Net-(R5-Pad1)"))
    (pad 2 smd rect (at 0.75 0 180) (size 0.5 0.9) (layers F.Cu F.Paste F.Mask)
      (net 24 +5V))
    (model ${KISYS3DMOD}/Resistors_SMD.3dshapes/R_0603.wrl
      (at (xyz 0 0 0))
      (scale (xyz 1 1 1))
      (rotate (xyz 0 0 0))
    )
  )

  (module PET_components:TSSOP-24_4.4x7.8mm_Pitch0.65mm (layer F.Cu) (tedit 5BE02285) (tstamp 5BE02228)
    (at 137 85 270)
    (descr "TSSOP24: plastic thin shrink small outline package; 24 leads; body width 4.4 mm; (see NXP SSOP-TSSOP-VSO-REFLOW.pdf and sot355-1_po.pdf)")
    (tags "SSOP 0.65")
    (path /5BD1FB01)
    (attr smd)
    (fp_text reference U1 (at 0 5 270) (layer F.SilkS)
      (effects (font (size 1 1) (thickness 0.15)))
    )
    (fp_text value ADG1414 (at 0.07 -5.99 270) (layer F.Fab)
      (effects (font (size 1 1) (thickness 0.15)))
    )
    (fp_line (start -1.2 -3.9) (end 2.2 -3.9) (layer F.Fab) (width 0.15))
    (fp_line (start 2.2 -3.9) (end 2.2 3.9) (layer F.Fab) (width 0.15))
    (fp_line (start 2.2 3.9) (end -2.2 3.9) (layer F.Fab) (width 0.15))
    (fp_line (start -2.2 3.9) (end -2.2 -2.9) (layer F.Fab) (width 0.15))
    (fp_line (start -2.2 -2.9) (end -1.2 -3.9) (layer F.Fab) (width 0.15))
    (fp_line (start -3.65 -4.2) (end -3.65 4.2) (layer F.CrtYd) (width 0.05))
    (fp_line (start 3.65 -4.2) (end 3.65 4.2) (layer F.CrtYd) (width 0.05))
    (fp_line (start -3.65 -4.2) (end 3.65 -4.2) (layer F.CrtYd) (width 0.05))
    (fp_line (start -3.65 4.2) (end 3.65 4.2) (layer F.CrtYd) (width 0.05))
    (fp_line (start 2.325 -4.025) (end 2.325 -4) (layer F.SilkS) (width 0.15))
    (fp_line (start 2.325 4.025) (end 2.325 4) (layer F.SilkS) (width 0.15))
    (fp_line (start -2.325 4.025) (end -2.325 4) (layer F.SilkS) (width 0.15))
    (fp_line (start -3.4 -4.075) (end 2.325 -4.075) (layer F.SilkS) (width 0.15))
    (fp_line (start -2.325 4.025) (end 2.325 4.025) (layer F.SilkS) (width 0.15))
    (pad 1 smd rect (at -2.85 -3.575 270) (size 1.1 0.4) (layers F.Cu F.Paste F.Mask)
      (net 49 /SW_CLK))
    (pad 2 smd rect (at -2.85 -2.925 270) (size 1.1 0.4) (layers F.Cu F.Paste F.Mask)
      (net 3 VDD))
    (pad 3 smd rect (at -2.85 -2.275 270) (size 1.1 0.4) (layers F.Cu F.Paste F.Mask)
      (net 78 "Net-(R2-Pad1)"))
    (pad 4 smd rect (at -2.85 -1.625 270) (size 1.1 0.4) (layers F.Cu F.Paste F.Mask)
      (net 2 GND))
    (pad 5 smd rect (at -2.85 -0.975 270) (size 1.1 0.4) (layers F.Cu F.Paste F.Mask)
      (net 26 /ABUS))
    (pad 6 smd rect (at -2.85 -0.325 270) (size 1.1 0.4) (layers F.Cu F.Paste F.Mask)
      (net 39 /R13B))
    (pad 7 smd rect (at -2.85 0.325 270) (size 1.1 0.4) (layers F.Cu F.Paste F.Mask)
      (net 26 /ABUS))
    (pad 8 smd rect (at -2.85 0.975 270) (size 1.1 0.4) (layers F.Cu F.Paste F.Mask)
      (net 40 /R14B))
    (pad 9 smd rect (at -2.85 1.625 270) (size 1.1 0.4) (layers F.Cu F.Paste F.Mask)
      (net 26 /ABUS))
    (pad 10 smd rect (at -2.85 2.275 270) (size 1.1 0.4) (layers F.Cu F.Paste F.Mask)
      (net 41 /R15B))
    (pad 11 smd rect (at -2.85 2.925 270) (size 1.1 0.4) (layers F.Cu F.Paste F.Mask)
      (net 26 /ABUS))
    (pad 12 smd rect (at -2.85 3.575 270) (size 1.1 0.4) (layers F.Cu F.Paste F.Mask)
      (net 42 /R16B))
    (pad 13 smd rect (at 2.85 3.575 270) (size 1.1 0.4) (layers F.Cu F.Paste F.Mask)
      (net 43 /R17B))
    (pad 14 smd rect (at 2.85 2.925 270) (size 1.1 0.4) (layers F.Cu F.Paste F.Mask)
      (net 26 /ABUS))
    (pad 15 smd rect (at 2.85 2.275 270) (size 1.1 0.4) (layers F.Cu F.Paste F.Mask)
      (net 44 /R18B))
    (pad 16 smd rect (at 2.85 1.625 270) (size 1.1 0.4) (layers F.Cu F.Paste F.Mask)
      (net 26 /ABUS))
    (pad 17 smd rect (at 2.85 0.975 270) (size 1.1 0.4) (layers F.Cu F.Paste F.Mask)
      (net 45 /R19B))
    (pad 18 smd rect (at 2.85 0.325 270) (size 1.1 0.4) (layers F.Cu F.Paste F.Mask)
      (net 26 /ABUS))
    (pad 19 smd rect (at 2.85 -0.325 270) (size 1.1 0.4) (layers F.Cu F.Paste F.Mask)
      (net 46 /R20B))
    (pad 20 smd rect (at 2.85 -0.975 270) (size 1.1 0.4) (layers F.Cu F.Paste F.Mask)
      (net 26 /ABUS))
    (pad 21 smd rect (at 2.85 -1.625 270) (size 1.1 0.4) (layers F.Cu F.Paste F.Mask)
      (net 1 VSS))
    (pad 22 smd rect (at 2.85 -2.275 270) (size 1.1 0.4) (layers F.Cu F.Paste F.Mask)
      (net 51 "Net-(PCB1-Pad33)"))
    (pad 23 smd rect (at 2.85 -2.925 270) (size 1.1 0.4) (layers F.Cu F.Paste F.Mask)
      (net 24 +5V))
    (pad 24 smd rect (at 2.85 -3.575 270) (size 1.1 0.4) (layers F.Cu F.Paste F.Mask)
      (net 62 /SW_SYN))
    (model Housings_SSOP.3dshapes/TSSOP-24_4.4x7.8mm_Pitch0.65mm.wrl
      (at (xyz 0 0 0))
      (scale (xyz 1 1 1))
      (rotate (xyz 0 0 0))
    )
  )

  (module PET_components:TSSOP-24_4.4x7.8mm_Pitch0.65mm (layer F.Cu) (tedit 5BE02283) (tstamp 5BE02252)
    (at 137 70 270)
    (descr "TSSOP24: plastic thin shrink small outline package; 24 leads; body width 4.4 mm; (see NXP SSOP-TSSOP-VSO-REFLOW.pdf and sot355-1_po.pdf)")
    (tags "SSOP 0.65")
    (path /5BD1FA05)
    (attr smd)
    (fp_text reference U2 (at 0 5 270) (layer F.SilkS)
      (effects (font (size 1 1) (thickness 0.15)))
    )
    (fp_text value ADG1414 (at 0.33 -5.54 270) (layer F.Fab)
      (effects (font (size 1 1) (thickness 0.15)))
    )
    (fp_line (start -1.2 -3.9) (end 2.2 -3.9) (layer F.Fab) (width 0.15))
    (fp_line (start 2.2 -3.9) (end 2.2 3.9) (layer F.Fab) (width 0.15))
    (fp_line (start 2.2 3.9) (end -2.2 3.9) (layer F.Fab) (width 0.15))
    (fp_line (start -2.2 3.9) (end -2.2 -2.9) (layer F.Fab) (width 0.15))
    (fp_line (start -2.2 -2.9) (end -1.2 -3.9) (layer F.Fab) (width 0.15))
    (fp_line (start -3.65 -4.2) (end -3.65 4.2) (layer F.CrtYd) (width 0.05))
    (fp_line (start 3.65 -4.2) (end 3.65 4.2) (layer F.CrtYd) (width 0.05))
    (fp_line (start -3.65 -4.2) (end 3.65 -4.2) (layer F.CrtYd) (width 0.05))
    (fp_line (start -3.65 4.2) (end 3.65 4.2) (layer F.CrtYd) (width 0.05))
    (fp_line (start 2.325 -4.025) (end 2.325 -4) (layer F.SilkS) (width 0.15))
    (fp_line (start 2.325 4.025) (end 2.325 4) (layer F.SilkS) (width 0.15))
    (fp_line (start -2.325 4.025) (end -2.325 4) (layer F.SilkS) (width 0.15))
    (fp_line (start -3.4 -4.075) (end 2.325 -4.075) (layer F.SilkS) (width 0.15))
    (fp_line (start -2.325 4.025) (end 2.325 4.025) (layer F.SilkS) (width 0.15))
    (pad 1 smd rect (at -2.85 -3.575 270) (size 1.1 0.4) (layers F.Cu F.Paste F.Mask)
      (net 49 /SW_CLK))
    (pad 2 smd rect (at -2.85 -2.925 270) (size 1.1 0.4) (layers F.Cu F.Paste F.Mask)
      (net 3 VDD))
    (pad 3 smd rect (at -2.85 -2.275 270) (size 1.1 0.4) (layers F.Cu F.Paste F.Mask)
      (net 79 "Net-(R3-Pad1)"))
    (pad 4 smd rect (at -2.85 -1.625 270) (size 1.1 0.4) (layers F.Cu F.Paste F.Mask)
      (net 2 GND))
    (pad 5 smd rect (at -2.85 -0.975 270) (size 1.1 0.4) (layers F.Cu F.Paste F.Mask)
      (net 26 /ABUS))
    (pad 6 smd rect (at -2.85 -0.325 270) (size 1.1 0.4) (layers F.Cu F.Paste F.Mask)
      (net 31 /R05B))
    (pad 7 smd rect (at -2.85 0.325 270) (size 1.1 0.4) (layers F.Cu F.Paste F.Mask)
      (net 26 /ABUS))
    (pad 8 smd rect (at -2.85 0.975 270) (size 1.1 0.4) (layers F.Cu F.Paste F.Mask)
      (net 32 /R06B))
    (pad 9 smd rect (at -2.85 1.625 270) (size 1.1 0.4) (layers F.Cu F.Paste F.Mask)
      (net 26 /ABUS))
    (pad 10 smd rect (at -2.85 2.275 270) (size 1.1 0.4) (layers F.Cu F.Paste F.Mask)
      (net 33 /R07B))
    (pad 11 smd rect (at -2.85 2.925 270) (size 1.1 0.4) (layers F.Cu F.Paste F.Mask)
      (net 26 /ABUS))
    (pad 12 smd rect (at -2.85 3.575 270) (size 1.1 0.4) (layers F.Cu F.Paste F.Mask)
      (net 34 /R08B))
    (pad 13 smd rect (at 2.85 3.575 270) (size 1.1 0.4) (layers F.Cu F.Paste F.Mask)
      (net 35 /R09B))
    (pad 14 smd rect (at 2.85 2.925 270) (size 1.1 0.4) (layers F.Cu F.Paste F.Mask)
      (net 26 /ABUS))
    (pad 15 smd rect (at 2.85 2.275 270) (size 1.1 0.4) (layers F.Cu F.Paste F.Mask)
      (net 36 /R10B))
    (pad 16 smd rect (at 2.85 1.625 270) (size 1.1 0.4) (layers F.Cu F.Paste F.Mask)
      (net 26 /ABUS))
    (pad 17 smd rect (at 2.85 0.975 270) (size 1.1 0.4) (layers F.Cu F.Paste F.Mask)
      (net 37 /R11B))
    (pad 18 smd rect (at 2.85 0.325 270) (size 1.1 0.4) (layers F.Cu F.Paste F.Mask)
      (net 26 /ABUS))
    (pad 19 smd rect (at 2.85 -0.325 270) (size 1.1 0.4) (layers F.Cu F.Paste F.Mask)
      (net 38 /R12B))
    (pad 20 smd rect (at 2.85 -0.975 270) (size 1.1 0.4) (layers F.Cu F.Paste F.Mask)
      (net 26 /ABUS))
    (pad 21 smd rect (at 2.85 -1.625 270) (size 1.1 0.4) (layers F.Cu F.Paste F.Mask)
      (net 1 VSS))
    (pad 22 smd rect (at 2.85 -2.275 270) (size 1.1 0.4) (layers F.Cu F.Paste F.Mask)
      (net 78 "Net-(R2-Pad1)"))
    (pad 23 smd rect (at 2.85 -2.925 270) (size 1.1 0.4) (layers F.Cu F.Paste F.Mask)
      (net 24 +5V))
    (pad 24 smd rect (at 2.85 -3.575 270) (size 1.1 0.4) (layers F.Cu F.Paste F.Mask)
      (net 62 /SW_SYN))
    (model Housings_SSOP.3dshapes/TSSOP-24_4.4x7.8mm_Pitch0.65mm.wrl
      (at (xyz 0 0 0))
      (scale (xyz 1 1 1))
      (rotate (xyz 0 0 0))
    )
  )

  (module PET_components:TSSOP-24_4.4x7.8mm_Pitch0.65mm (layer F.Cu) (tedit 5BE02277) (tstamp 5BE0227C)
    (at 88 70 90)
    (descr "TSSOP24: plastic thin shrink small outline package; 24 leads; body width 4.4 mm; (see NXP SSOP-TSSOP-VSO-REFLOW.pdf and sot355-1_po.pdf)")
    (tags "SSOP 0.65")
    (path /5BD1F7C6)
    (attr smd)
    (fp_text reference U3 (at 0 5 90) (layer F.SilkS)
      (effects (font (size 1 1) (thickness 0.15)))
    )
    (fp_text value ADG1414 (at -0.39 -6.84 90) (layer F.Fab)
      (effects (font (size 1 1) (thickness 0.15)))
    )
    (fp_line (start -1.2 -3.9) (end 2.2 -3.9) (layer F.Fab) (width 0.15))
    (fp_line (start 2.2 -3.9) (end 2.2 3.9) (layer F.Fab) (width 0.15))
    (fp_line (start 2.2 3.9) (end -2.2 3.9) (layer F.Fab) (width 0.15))
    (fp_line (start -2.2 3.9) (end -2.2 -2.9) (layer F.Fab) (width 0.15))
    (fp_line (start -2.2 -2.9) (end -1.2 -3.9) (layer F.Fab) (width 0.15))
    (fp_line (start -3.65 -4.2) (end -3.65 4.2) (layer F.CrtYd) (width 0.05))
    (fp_line (start 3.65 -4.2) (end 3.65 4.2) (layer F.CrtYd) (width 0.05))
    (fp_line (start -3.65 -4.2) (end 3.65 -4.2) (layer F.CrtYd) (width 0.05))
    (fp_line (start -3.65 4.2) (end 3.65 4.2) (layer F.CrtYd) (width 0.05))
    (fp_line (start 2.325 -4.025) (end 2.325 -4) (layer F.SilkS) (width 0.15))
    (fp_line (start 2.325 4.025) (end 2.325 4) (layer F.SilkS) (width 0.15))
    (fp_line (start -2.325 4.025) (end -2.325 4) (layer F.SilkS) (width 0.15))
    (fp_line (start -3.4 -4.075) (end 2.325 -4.075) (layer F.SilkS) (width 0.15))
    (fp_line (start -2.325 4.025) (end 2.325 4.025) (layer F.SilkS) (width 0.15))
    (pad 1 smd rect (at -2.85 -3.575 90) (size 1.1 0.4) (layers F.Cu F.Paste F.Mask)
      (net 49 /SW_CLK))
    (pad 2 smd rect (at -2.85 -2.925 90) (size 1.1 0.4) (layers F.Cu F.Paste F.Mask)
      (net 3 VDD))
    (pad 3 smd rect (at -2.85 -2.275 90) (size 1.1 0.4) (layers F.Cu F.Paste F.Mask)
      (net 80 "Net-(R4-Pad1)"))
    (pad 4 smd rect (at -2.85 -1.625 90) (size 1.1 0.4) (layers F.Cu F.Paste F.Mask)
      (net 2 GND))
    (pad 5 smd rect (at -2.85 -0.975 90) (size 1.1 0.4) (layers F.Cu F.Paste F.Mask)
      (net 26 /ABUS))
    (pad 6 smd rect (at -2.85 -0.325 90) (size 1.1 0.4) (layers F.Cu F.Paste F.Mask)
      (net 7 /L04B))
    (pad 7 smd rect (at -2.85 0.325 90) (size 1.1 0.4) (layers F.Cu F.Paste F.Mask)
      (net 26 /ABUS))
    (pad 8 smd rect (at -2.85 0.975 90) (size 1.1 0.4) (layers F.Cu F.Paste F.Mask)
      (net 6 /L03B))
    (pad 9 smd rect (at -2.85 1.625 90) (size 1.1 0.4) (layers F.Cu F.Paste F.Mask)
      (net 26 /ABUS))
    (pad 10 smd rect (at -2.85 2.275 90) (size 1.1 0.4) (layers F.Cu F.Paste F.Mask)
      (net 5 /L02B))
    (pad 11 smd rect (at -2.85 2.925 90) (size 1.1 0.4) (layers F.Cu F.Paste F.Mask)
      (net 26 /ABUS))
    (pad 12 smd rect (at -2.85 3.575 90) (size 1.1 0.4) (layers F.Cu F.Paste F.Mask)
      (net 4 /L01B))
    (pad 13 smd rect (at 2.85 3.575 90) (size 1.1 0.4) (layers F.Cu F.Paste F.Mask)
      (net 27 /R01B))
    (pad 14 smd rect (at 2.85 2.925 90) (size 1.1 0.4) (layers F.Cu F.Paste F.Mask)
      (net 26 /ABUS))
    (pad 15 smd rect (at 2.85 2.275 90) (size 1.1 0.4) (layers F.Cu F.Paste F.Mask)
      (net 28 /R02B))
    (pad 16 smd rect (at 2.85 1.625 90) (size 1.1 0.4) (layers F.Cu F.Paste F.Mask)
      (net 26 /ABUS))
    (pad 17 smd rect (at 2.85 0.975 90) (size 1.1 0.4) (layers F.Cu F.Paste F.Mask)
      (net 29 /R03B))
    (pad 18 smd rect (at 2.85 0.325 90) (size 1.1 0.4) (layers F.Cu F.Paste F.Mask)
      (net 26 /ABUS))
    (pad 19 smd rect (at 2.85 -0.325 90) (size 1.1 0.4) (layers F.Cu F.Paste F.Mask)
      (net 30 /R04B))
    (pad 20 smd rect (at 2.85 -0.975 90) (size 1.1 0.4) (layers F.Cu F.Paste F.Mask)
      (net 26 /ABUS))
    (pad 21 smd rect (at 2.85 -1.625 90) (size 1.1 0.4) (layers F.Cu F.Paste F.Mask)
      (net 1 VSS))
    (pad 22 smd rect (at 2.85 -2.275 90) (size 1.1 0.4) (layers F.Cu F.Paste F.Mask)
      (net 79 "Net-(R3-Pad1)"))
    (pad 23 smd rect (at 2.85 -2.925 90) (size 1.1 0.4) (layers F.Cu F.Paste F.Mask)
      (net 24 +5V))
    (pad 24 smd rect (at 2.85 -3.575 90) (size 1.1 0.4) (layers F.Cu F.Paste F.Mask)
      (net 62 /SW_SYN))
    (model Housings_SSOP.3dshapes/TSSOP-24_4.4x7.8mm_Pitch0.65mm.wrl
      (at (xyz 0 0 0))
      (scale (xyz 1 1 1))
      (rotate (xyz 0 0 0))
    )
  )

  (module PET_components:TSSOP-24_4.4x7.8mm_Pitch0.65mm (layer F.Cu) (tedit 5BE0227A) (tstamp 5BE022A6)
    (at 88 85 90)
    (descr "TSSOP24: plastic thin shrink small outline package; 24 leads; body width 4.4 mm; (see NXP SSOP-TSSOP-VSO-REFLOW.pdf and sot355-1_po.pdf)")
    (tags "SSOP 0.65")
    (path /5BD06AEC)
    (attr smd)
    (fp_text reference U4 (at 0 5 90) (layer F.SilkS)
      (effects (font (size 1 1) (thickness 0.15)))
    )
    (fp_text value ADG1414 (at -0.33 -6.76 90) (layer F.Fab)
      (effects (font (size 1 1) (thickness 0.15)))
    )
    (fp_line (start -1.2 -3.9) (end 2.2 -3.9) (layer F.Fab) (width 0.15))
    (fp_line (start 2.2 -3.9) (end 2.2 3.9) (layer F.Fab) (width 0.15))
    (fp_line (start 2.2 3.9) (end -2.2 3.9) (layer F.Fab) (width 0.15))
    (fp_line (start -2.2 3.9) (end -2.2 -2.9) (layer F.Fab) (width 0.15))
    (fp_line (start -2.2 -2.9) (end -1.2 -3.9) (layer F.Fab) (width 0.15))
    (fp_line (start -3.65 -4.2) (end -3.65 4.2) (layer F.CrtYd) (width 0.05))
    (fp_line (start 3.65 -4.2) (end 3.65 4.2) (layer F.CrtYd) (width 0.05))
    (fp_line (start -3.65 -4.2) (end 3.65 -4.2) (layer F.CrtYd) (width 0.05))
    (fp_line (start -3.65 4.2) (end 3.65 4.2) (layer F.CrtYd) (width 0.05))
    (fp_line (start 2.325 -4.025) (end 2.325 -4) (layer F.SilkS) (width 0.15))
    (fp_line (start 2.325 4.025) (end 2.325 4) (layer F.SilkS) (width 0.15))
    (fp_line (start -2.325 4.025) (end -2.325 4) (layer F.SilkS) (width 0.15))
    (fp_line (start -3.4 -4.075) (end 2.325 -4.075) (layer F.SilkS) (width 0.15))
    (fp_line (start -2.325 4.025) (end 2.325 4.025) (layer F.SilkS) (width 0.15))
    (pad 1 smd rect (at -2.85 -3.575 90) (size 1.1 0.4) (layers F.Cu F.Paste F.Mask)
      (net 49 /SW_CLK))
    (pad 2 smd rect (at -2.85 -2.925 90) (size 1.1 0.4) (layers F.Cu F.Paste F.Mask)
      (net 3 VDD))
    (pad 3 smd rect (at -2.85 -2.275 90) (size 1.1 0.4) (layers F.Cu F.Paste F.Mask)
      (net 81 "Net-(R5-Pad1)"))
    (pad 4 smd rect (at -2.85 -1.625 90) (size 1.1 0.4) (layers F.Cu F.Paste F.Mask)
      (net 2 GND))
    (pad 5 smd rect (at -2.85 -0.975 90) (size 1.1 0.4) (layers F.Cu F.Paste F.Mask)
      (net 26 /ABUS))
    (pad 6 smd rect (at -2.85 -0.325 90) (size 1.1 0.4) (layers F.Cu F.Paste F.Mask)
      (net 15 /L12B))
    (pad 7 smd rect (at -2.85 0.325 90) (size 1.1 0.4) (layers F.Cu F.Paste F.Mask)
      (net 26 /ABUS))
    (pad 8 smd rect (at -2.85 0.975 90) (size 1.1 0.4) (layers F.Cu F.Paste F.Mask)
      (net 14 /L11B))
    (pad 9 smd rect (at -2.85 1.625 90) (size 1.1 0.4) (layers F.Cu F.Paste F.Mask)
      (net 26 /ABUS))
    (pad 10 smd rect (at -2.85 2.275 90) (size 1.1 0.4) (layers F.Cu F.Paste F.Mask)
      (net 13 /L10B))
    (pad 11 smd rect (at -2.85 2.925 90) (size 1.1 0.4) (layers F.Cu F.Paste F.Mask)
      (net 26 /ABUS))
    (pad 12 smd rect (at -2.85 3.575 90) (size 1.1 0.4) (layers F.Cu F.Paste F.Mask)
      (net 12 /L09B))
    (pad 13 smd rect (at 2.85 3.575 90) (size 1.1 0.4) (layers F.Cu F.Paste F.Mask)
      (net 11 /L08B))
    (pad 14 smd rect (at 2.85 2.925 90) (size 1.1 0.4) (layers F.Cu F.Paste F.Mask)
      (net 26 /ABUS))
    (pad 15 smd rect (at 2.85 2.275 90) (size 1.1 0.4) (layers F.Cu F.Paste F.Mask)
      (net 10 /L07B))
    (pad 16 smd rect (at 2.85 1.625 90) (size 1.1 0.4) (layers F.Cu F.Paste F.Mask)
      (net 26 /ABUS))
    (pad 17 smd rect (at 2.85 0.975 90) (size 1.1 0.4) (layers F.Cu F.Paste F.Mask)
      (net 9 /L06B))
    (pad 18 smd rect (at 2.85 0.325 90) (size 1.1 0.4) (layers F.Cu F.Paste F.Mask)
      (net 26 /ABUS))
    (pad 19 smd rect (at 2.85 -0.325 90) (size 1.1 0.4) (layers F.Cu F.Paste F.Mask)
      (net 8 /L05B))
    (pad 20 smd rect (at 2.85 -0.975 90) (size 1.1 0.4) (layers F.Cu F.Paste F.Mask)
      (net 26 /ABUS))
    (pad 21 smd rect (at 2.85 -1.625 90) (size 1.1 0.4) (layers F.Cu F.Paste F.Mask)
      (net 1 VSS))
    (pad 22 smd rect (at 2.85 -2.275 90) (size 1.1 0.4) (layers F.Cu F.Paste F.Mask)
      (net 80 "Net-(R4-Pad1)"))
    (pad 23 smd rect (at 2.85 -2.925 90) (size 1.1 0.4) (layers F.Cu F.Paste F.Mask)
      (net 24 +5V))
    (pad 24 smd rect (at 2.85 -3.575 90) (size 1.1 0.4) (layers F.Cu F.Paste F.Mask)
      (net 62 /SW_SYN))
    (model Housings_SSOP.3dshapes/TSSOP-24_4.4x7.8mm_Pitch0.65mm.wrl
      (at (xyz 0 0 0))
      (scale (xyz 1 1 1))
      (rotate (xyz 0 0 0))
    )
  )

  (module PET_components:TSSOP-24_4.4x7.8mm_Pitch0.65mm (layer F.Cu) (tedit 5BE0227D) (tstamp 5BE022D0)
    (at 88 100 90)
    (descr "TSSOP24: plastic thin shrink small outline package; 24 leads; body width 4.4 mm; (see NXP SSOP-TSSOP-VSO-REFLOW.pdf and sot355-1_po.pdf)")
    (tags "SSOP 0.65")
    (path /5BD1F901)
    (attr smd)
    (fp_text reference U5 (at 0 5 90) (layer F.SilkS)
      (effects (font (size 1 1) (thickness 0.15)))
    )
    (fp_text value ADG1414 (at 0.99 -6.4 90) (layer F.Fab)
      (effects (font (size 1 1) (thickness 0.15)))
    )
    (fp_line (start -1.2 -3.9) (end 2.2 -3.9) (layer F.Fab) (width 0.15))
    (fp_line (start 2.2 -3.9) (end 2.2 3.9) (layer F.Fab) (width 0.15))
    (fp_line (start 2.2 3.9) (end -2.2 3.9) (layer F.Fab) (width 0.15))
    (fp_line (start -2.2 3.9) (end -2.2 -2.9) (layer F.Fab) (width 0.15))
    (fp_line (start -2.2 -2.9) (end -1.2 -3.9) (layer F.Fab) (width 0.15))
    (fp_line (start -3.65 -4.2) (end -3.65 4.2) (layer F.CrtYd) (width 0.05))
    (fp_line (start 3.65 -4.2) (end 3.65 4.2) (layer F.CrtYd) (width 0.05))
    (fp_line (start -3.65 -4.2) (end 3.65 -4.2) (layer F.CrtYd) (width 0.05))
    (fp_line (start -3.65 4.2) (end 3.65 4.2) (layer F.CrtYd) (width 0.05))
    (fp_line (start 2.325 -4.025) (end 2.325 -4) (layer F.SilkS) (width 0.15))
    (fp_line (start 2.325 4.025) (end 2.325 4) (layer F.SilkS) (width 0.15))
    (fp_line (start -2.325 4.025) (end -2.325 4) (layer F.SilkS) (width 0.15))
    (fp_line (start -3.4 -4.075) (end 2.325 -4.075) (layer F.SilkS) (width 0.15))
    (fp_line (start -2.325 4.025) (end 2.325 4.025) (layer F.SilkS) (width 0.15))
    (pad 1 smd rect (at -2.85 -3.575 90) (size 1.1 0.4) (layers F.Cu F.Paste F.Mask)
      (net 49 /SW_CLK))
    (pad 2 smd rect (at -2.85 -2.925 90) (size 1.1 0.4) (layers F.Cu F.Paste F.Mask)
      (net 3 VDD))
    (pad 3 smd rect (at -2.85 -2.275 90) (size 1.1 0.4) (layers F.Cu F.Paste F.Mask)
      (net 50 /SW_DIN))
    (pad 4 smd rect (at -2.85 -1.625 90) (size 1.1 0.4) (layers F.Cu F.Paste F.Mask)
      (net 2 GND))
    (pad 5 smd rect (at -2.85 -0.975 90) (size 1.1 0.4) (layers F.Cu F.Paste F.Mask)
      (net 26 /ABUS))
    (pad 6 smd rect (at -2.85 -0.325 90) (size 1.1 0.4) (layers F.Cu F.Paste F.Mask)
      (net 23 /L20B))
    (pad 7 smd rect (at -2.85 0.325 90) (size 1.1 0.4) (layers F.Cu F.Paste F.Mask)
      (net 26 /ABUS))
    (pad 8 smd rect (at -2.85 0.975 90) (size 1.1 0.4) (layers F.Cu F.Paste F.Mask)
      (net 22 /L19B))
    (pad 9 smd rect (at -2.85 1.625 90) (size 1.1 0.4) (layers F.Cu F.Paste F.Mask)
      (net 26 /ABUS))
    (pad 10 smd rect (at -2.85 2.275 90) (size 1.1 0.4) (layers F.Cu F.Paste F.Mask)
      (net 21 /L18B))
    (pad 11 smd rect (at -2.85 2.925 90) (size 1.1 0.4) (layers F.Cu F.Paste F.Mask)
      (net 26 /ABUS))
    (pad 12 smd rect (at -2.85 3.575 90) (size 1.1 0.4) (layers F.Cu F.Paste F.Mask)
      (net 20 /L17B))
    (pad 13 smd rect (at 2.85 3.575 90) (size 1.1 0.4) (layers F.Cu F.Paste F.Mask)
      (net 19 /L16B))
    (pad 14 smd rect (at 2.85 2.925 90) (size 1.1 0.4) (layers F.Cu F.Paste F.Mask)
      (net 26 /ABUS))
    (pad 15 smd rect (at 2.85 2.275 90) (size 1.1 0.4) (layers F.Cu F.Paste F.Mask)
      (net 18 /L15B))
    (pad 16 smd rect (at 2.85 1.625 90) (size 1.1 0.4) (layers F.Cu F.Paste F.Mask)
      (net 26 /ABUS))
    (pad 17 smd rect (at 2.85 0.975 90) (size 1.1 0.4) (layers F.Cu F.Paste F.Mask)
      (net 17 /L14B))
    (pad 18 smd rect (at 2.85 0.325 90) (size 1.1 0.4) (layers F.Cu F.Paste F.Mask)
      (net 26 /ABUS))
    (pad 19 smd rect (at 2.85 -0.325 90) (size 1.1 0.4) (layers F.Cu F.Paste F.Mask)
      (net 16 /L13B))
    (pad 20 smd rect (at 2.85 -0.975 90) (size 1.1 0.4) (layers F.Cu F.Paste F.Mask)
      (net 26 /ABUS))
    (pad 21 smd rect (at 2.85 -1.625 90) (size 1.1 0.4) (layers F.Cu F.Paste F.Mask)
      (net 1 VSS))
    (pad 22 smd rect (at 2.85 -2.275 90) (size 1.1 0.4) (layers F.Cu F.Paste F.Mask)
      (net 81 "Net-(R5-Pad1)"))
    (pad 23 smd rect (at 2.85 -2.925 90) (size 1.1 0.4) (layers F.Cu F.Paste F.Mask)
      (net 24 +5V))
    (pad 24 smd rect (at 2.85 -3.575 90) (size 1.1 0.4) (layers F.Cu F.Paste F.Mask)
      (net 62 /SW_SYN))
    (model Housings_SSOP.3dshapes/TSSOP-24_4.4x7.8mm_Pitch0.65mm.wrl
      (at (xyz 0 0 0))
      (scale (xyz 1 1 1))
      (rotate (xyz 0 0 0))
    )
  )

  (module PET_components:mounting_hole (layer F.Cu) (tedit 5BE44972) (tstamp 5BE04930)
    (at 98.93 54.36)
    (fp_text reference H1 (at -1.45 0.15) (layer F.SilkS)
      (effects (font (size 1 1) (thickness 0.15)))
    )
    (fp_text value mounting_hole (at -0.25 -17.11) (layer F.Fab)
      (effects (font (size 1 1) (thickness 0.15)))
    )
    (pad 1 thru_hole circle (at -1.43 3.64) (size 4.4 4.4) (drill 3.4) (layers *.Cu *.Mask)
      (net 2 GND))
  )

  (module PET_components:pad_3mm (layer F.Cu) (tedit 5BE40FFF) (tstamp 5BE41093)
    (at 120.5 108)
    (fp_text reference H11 (at 0 2.286) (layer F.SilkS)
      (effects (font (size 1 1) (thickness 0.15)))
    )
    (fp_text value mounting_hole (at -1.5 -26.7) (layer F.Fab)
      (effects (font (size 1 1) (thickness 0.15)))
    )
    (pad 1 thru_hole circle (at 0 0) (size 3 3) (drill 2) (layers *.Cu *.Mask)
      (net 2 GND))
  )

  (gr_text "DEP selective grounded\nPierre-Emmanuel Thiriet\n24.10.2018" (at 140.87 117.45 90) (layer F.Mask)
    (effects (font (size 1.5 1.5) (thickness 0.3)))
  )
  (gr_line (start 106 71) (end 119 71) (angle 90) (layer Edge.Cuts) (width 0.15))
  (gr_line (start 119 71) (end 119 95) (angle 90) (layer Edge.Cuts) (width 0.15))
  (gr_line (start 106 95) (end 119 95) (angle 90) (layer Edge.Cuts) (width 0.15))
  (gr_line (start 106 71) (end 106 95) (angle 90) (layer Edge.Cuts) (width 0.15))
  (gr_line (start 72.5 158) (end 72.5 45) (angle 90) (layer Edge.Cuts) (width 0.15))
  (gr_line (start 152.5 158) (end 72.5 158) (angle 90) (layer Edge.Cuts) (width 0.15))
  (gr_line (start 152.5 45) (end 152.5 158) (angle 90) (layer Edge.Cuts) (width 0.15))
  (gr_line (start 72.5 45) (end 152.5 45) (angle 90) (layer Edge.Cuts) (width 0.15))

  (via (at 79.74 93.59) (size 0.7) (drill 0.4) (layers F.Cu B.Cu) (net 1))
  (segment (start 81.95 95.44) (end 81.95 94.02) (width 0.4) (layer F.Cu) (net 1) (tstamp 5BE44A95))
  (segment (start 81.67 93.74) (end 81.95 94.02) (width 0.4) (layer F.Cu) (net 1) (tstamp 5BE44A94))
  (segment (start 79.89 93.74) (end 81.67 93.74) (width 0.4) (layer F.Cu) (net 1) (tstamp 5BE44A93))
  (segment (start 79.89 93.74) (end 79.74 93.59) (width 0.4) (layer F.Cu) (net 1) (tstamp 5BE44A92))
  (segment (start 79.74 91.67) (end 79.74 93.59) (width 1) (layer B.Cu) (net 1) (tstamp 5BE08276))
  (segment (start 79.74 78.41) (end 79.74 91.67) (width 1) (layer B.Cu) (net 1) (tstamp 5BE08248))
  (segment (start 79.74 93.59) (end 79.74 93.77) (width 1) (layer B.Cu) (net 1) (tstamp 5BE44A8F))
  (segment (start 81.95 80.51) (end 81.95 82.58) (width 0.25) (layer F.Cu) (net 1))
  (segment (start 81.95 82.58) (end 83.41 84.04) (width 0.25) (layer F.Cu) (net 1) (tstamp 5BE43379))
  (segment (start 83.41 84.04) (end 85.65 84.04) (width 0.25) (layer F.Cu) (net 1) (tstamp 5BE4337A))
  (segment (start 85.65 84.04) (end 86.424998 83.265002) (width 0.25) (layer F.Cu) (net 1) (tstamp 5BE4337B))
  (segment (start 86.424998 83.265002) (end 86.424998 82.199998) (width 0.25) (layer F.Cu) (net 1) (tstamp 5BE4337D))
  (segment (start 86.424998 82.199998) (end 86.375 82.15) (width 0.25) (layer F.Cu) (net 1) (tstamp 5BE4337E))
  (segment (start 144.05 89.79) (end 144.05 88.24) (width 0.4) (layer F.Cu) (net 1))
  (segment (start 138.625 86.625) (end 138.625 87.85) (width 0.4) (layer F.Cu) (net 1) (tstamp 5BE083DE))
  (segment (start 138.8 86.45) (end 138.625 86.625) (width 0.4) (layer F.Cu) (net 1) (tstamp 5BE083DD))
  (segment (start 142.26 86.45) (end 138.8 86.45) (width 0.4) (layer F.Cu) (net 1) (tstamp 5BE083D9))
  (segment (start 144.05 88.24) (end 142.26 86.45) (width 0.4) (layer F.Cu) (net 1) (tstamp 5BE083D7))
  (via (at 146.04 93) (size 0.7) (drill 0.4) (layers F.Cu B.Cu) (net 1))
  (segment (start 143.98 89.86) (end 143.98 90.94) (width 0.4) (layer F.Cu) (net 1) (tstamp 5BE083CE))
  (segment (start 143.98 90.94) (end 146.04 93) (width 0.4) (layer F.Cu) (net 1) (tstamp 5BE083CD))
  (segment (start 143.98 89.86) (end 144.05 89.79) (width 0.4) (layer F.Cu) (net 1) (tstamp 5BE083D3))
  (segment (start 144.05 75.08) (end 144.05 72.64) (width 0.4) (layer F.Cu) (net 1))
  (segment (start 138.575002 71.614998) (end 138.575002 72.85) (width 0.4) (layer F.Cu) (net 1) (tstamp 5BE08397))
  (segment (start 138.97 71.22) (end 138.575002 71.614998) (width 0.4) (layer F.Cu) (net 1) (tstamp 5BE08395))
  (segment (start 142.63 71.22) (end 138.97 71.22) (width 0.4) (layer F.Cu) (net 1) (tstamp 5BE08392))
  (segment (start 144.05 72.64) (end 142.63 71.22) (width 0.4) (layer F.Cu) (net 1) (tstamp 5BE0838F))
  (segment (start 138.575002 72.85) (end 138.625 72.85) (width 0.4) (layer F.Cu) (net 1) (tstamp 5BE0839A))
  (via (at 146.04 77.53) (size 0.7) (drill 0.4) (layers F.Cu B.Cu) (net 1))
  (segment (start 144.05 75.08) (end 144.05 77.11) (width 0.4) (layer F.Cu) (net 1) (tstamp 5BE0838C))
  (segment (start 144.5 77.56) (end 144.05 77.11) (width 0.4) (layer F.Cu) (net 1) (tstamp 5BE0838B))
  (segment (start 146.01 77.56) (end 144.5 77.56) (width 0.4) (layer F.Cu) (net 1) (tstamp 5BE08387))
  (segment (start 146.01 77.56) (end 146.04 77.53) (width 0.4) (layer F.Cu) (net 1) (tstamp 5BE08386))
  (segment (start 81.95 95.44) (end 81.95 97.74) (width 0.4) (layer F.Cu) (net 1))
  (segment (start 81.95 97.74) (end 83.31 99.1) (width 0.4) (layer F.Cu) (net 1) (tstamp 5BE08284))
  (segment (start 83.31 99.1) (end 85.9 99.1) (width 0.4) (layer F.Cu) (net 1) (tstamp 5BE08286))
  (segment (start 85.9 99.1) (end 86.375 98.625) (width 0.4) (layer F.Cu) (net 1) (tstamp 5BE0828A))
  (segment (start 86.375 98.625) (end 86.375 97.15) (width 0.4) (layer F.Cu) (net 1) (tstamp 5BE0828B))
  (via (at 79.74 78.41) (size 0.7) (drill 0.4) (layers F.Cu B.Cu) (net 1))
  (segment (start 86.424998 82.15) (end 86.424998 83.265002) (width 0.4) (layer F.Cu) (net 1) (tstamp 5BE08259))
  (segment (start 85.65 84.04) (end 86.424998 83.265002) (width 0.4) (layer F.Cu) (net 1) (tstamp 5BE08258))
  (segment (start 83.41 84.04) (end 85.65 84.04) (width 0.4) (layer F.Cu) (net 1) (tstamp 5BE08257))
  (segment (start 81.95 82.58) (end 83.41 84.04) (width 0.4) (layer F.Cu) (net 1) (tstamp 5BE08252))
  (segment (start 81.95 78.84) (end 81.95 82.58) (width 0.4) (layer F.Cu) (net 1) (tstamp 5BE0824F))
  (segment (start 81.49 78.38) (end 81.95 78.84) (width 0.4) (layer F.Cu) (net 1) (tstamp 5BE0824D))
  (segment (start 79.77 78.38) (end 81.49 78.38) (width 0.4) (layer F.Cu) (net 1) (tstamp 5BE0824C))
  (segment (start 79.77 78.38) (end 79.74 78.41) (width 0.4) (layer F.Cu) (net 1) (tstamp 5BE0824B))
  (segment (start 86.424998 82.15) (end 86.375 82.15) (width 0.4) (layer F.Cu) (net 1) (tstamp 5BE0825B))
  (segment (start 81.95 65.32) (end 81.95 67.63) (width 0.4) (layer F.Cu) (net 1))
  (segment (start 86.375 68.365) (end 86.375 67.15) (width 0.4) (layer F.Cu) (net 1) (tstamp 5BE0822F))
  (segment (start 85.78 68.96) (end 86.375 68.365) (width 0.4) (layer F.Cu) (net 1) (tstamp 5BE0822D))
  (segment (start 83.28 68.96) (end 85.78 68.96) (width 0.4) (layer F.Cu) (net 1) (tstamp 5BE0822B))
  (segment (start 81.95 67.63) (end 83.28 68.96) (width 0.4) (layer F.Cu) (net 1) (tstamp 5BE08228))
  (via (at 79.74 61.43) (size 0.7) (drill 0.4) (layers F.Cu B.Cu) (net 1))
  (segment (start 81.95 65.32) (end 81.95 63.64) (width 0.4) (layer F.Cu) (net 1) (tstamp 5BE081A5))
  (segment (start 81.95 63.64) (end 79.74 61.43) (width 0.4) (layer F.Cu) (net 1) (tstamp 5BE081A4))
  (segment (start 109.96 53.04) (end 143.08 53.04) (width 1) (layer B.Cu) (net 1))
  (segment (start 146.04 56) (end 146.04 71.26) (width 1) (layer B.Cu) (net 1) (tstamp 5BE0814E))
  (segment (start 146.04 71.26) (end 146.04 77.53) (width 1) (layer B.Cu) (net 1) (tstamp 5BE082CB))
  (segment (start 146.04 77.53) (end 146.04 93) (width 1) (layer B.Cu) (net 1) (tstamp 5BE08383))
  (segment (start 146.04 93) (end 146.04 93.09) (width 1) (layer B.Cu) (net 1) (tstamp 5BE083CA))
  (segment (start 143.08 53.04) (end 146.04 56) (width 1) (layer B.Cu) (net 1) (tstamp 5BE08145))
  (segment (start 109.96 49) (end 109.96 53.04) (width 1) (layer B.Cu) (net 1))
  (segment (start 109.96 53.04) (end 109.96 53.06) (width 1) (layer B.Cu) (net 1) (tstamp 5BE08143))
  (segment (start 79.74 55.99) (end 79.74 61.43) (width 1) (layer B.Cu) (net 1) (tstamp 5BE0812E))
  (segment (start 79.74 61.43) (end 79.74 78.41) (width 1) (layer B.Cu) (net 1) (tstamp 5BE081A0))
  (segment (start 82.7 53.03) (end 79.74 55.99) (width 1) (layer B.Cu) (net 1) (tstamp 5BE0812A))
  (segment (start 109.93 53.03) (end 82.7 53.03) (width 1) (layer B.Cu) (net 1) (tstamp 5BE080F9))
  (segment (start 109.96 53.06) (end 109.93 53.03) (width 1) (layer B.Cu) (net 1) (tstamp 5BE080F4))
  (segment (start 111.25 64.17) (end 111.25 64.23) (width 0.25) (layer B.Cu) (net 2))
  (segment (start 111.25 64.23) (end 117.04 70.02) (width 0.25) (layer B.Cu) (net 2) (tstamp 5BE44364))
  (segment (start 117.04 70.02) (end 119.95 70.02) (width 0.25) (layer B.Cu) (net 2) (tstamp 5BE44366))
  (segment (start 119.95 70.02) (end 120.865 70.935) (width 0.25) (layer B.Cu) (net 2) (tstamp 5BE44368))
  (segment (start 120.865 95.065) (end 120.405 95.065) (width 0.25) (layer F.Cu) (net 2))
  (segment (start 120.405 95.065) (end 112.905 102.565) (width 0.25) (layer F.Cu) (net 2) (tstamp 5BE43F0D))
  (segment (start 109.96 121.96) (end 109.96 107.75) (width 0.25) (layer F.Cu) (net 2))
  (segment (start 109.96 107.75) (end 112.99 104.72) (width 0.25) (layer F.Cu) (net 2) (tstamp 5BE43EEF))
  (segment (start 112.99 104.72) (end 112.99 102.65) (width 0.25) (layer F.Cu) (net 2) (tstamp 5BE43EFB))
  (segment (start 112.99 102.65) (end 112.905 102.565) (width 0.25) (layer F.Cu) (net 2) (tstamp 5BE43EFD))
  (segment (start 112.905 102.565) (end 104.135 93.795) (width 0.25) (layer F.Cu) (net 2) (tstamp 5BE43F14))
  (segment (start 104.88 49) (end 104.88 57.62) (width 0.25) (layer F.Cu) (net 2))
  (segment (start 104.88 57.62) (end 104.5 58) (width 0.25) (layer F.Cu) (net 2) (tstamp 5BE43E93))
  (segment (start 145.95 79.94) (end 145.95 82.69) (width 0.25) (layer F.Cu) (net 2))
  (segment (start 138.625 83.855) (end 138.625 82.15) (width 0.25) (layer F.Cu) (net 2) (tstamp 5BE43E74))
  (segment (start 139.89 85.12) (end 138.625 83.855) (width 0.25) (layer F.Cu) (net 2) (tstamp 5BE43E72))
  (segment (start 143.52 85.12) (end 139.89 85.12) (width 0.25) (layer F.Cu) (net 2) (tstamp 5BE43E70))
  (segment (start 145.95 82.69) (end 143.52 85.12) (width 0.25) (layer F.Cu) (net 2) (tstamp 5BE43E6D))
  (segment (start 145.95 65.38) (end 145.95 68.16) (width 0.25) (layer F.Cu) (net 2))
  (segment (start 138.625 68.745) (end 138.625 67.15) (width 0.25) (layer F.Cu) (net 2) (tstamp 5BE43E67))
  (segment (start 140.18 70.3) (end 138.625 68.745) (width 0.25) (layer F.Cu) (net 2) (tstamp 5BE43E65))
  (segment (start 143.81 70.3) (end 140.18 70.3) (width 0.25) (layer F.Cu) (net 2) (tstamp 5BE43E63))
  (segment (start 145.95 68.16) (end 143.81 70.3) (width 0.25) (layer F.Cu) (net 2) (tstamp 5BE43E5F))
  (segment (start 80.05 74.8) (end 80.05 71.58) (width 0.25) (layer F.Cu) (net 2))
  (segment (start 86.375 70.505) (end 86.375 72.85) (width 0.25) (layer F.Cu) (net 2) (tstamp 5BE43E57))
  (segment (start 85.66 69.79) (end 86.375 70.505) (width 0.25) (layer F.Cu) (net 2) (tstamp 5BE43E56))
  (segment (start 81.84 69.79) (end 85.66 69.79) (width 0.25) (layer F.Cu) (net 2) (tstamp 5BE43E55))
  (segment (start 80.05 71.58) (end 81.84 69.79) (width 0.25) (layer F.Cu) (net 2) (tstamp 5BE43E52))
  (segment (start 80.05 89.55) (end 80.05 86.92) (width 0.25) (layer F.Cu) (net 2))
  (segment (start 86.375 86.265) (end 86.375 87.85) (width 0.25) (layer F.Cu) (net 2) (tstamp 5BE438EB))
  (segment (start 85.1 84.99) (end 86.375 86.265) (width 0.25) (layer F.Cu) (net 2) (tstamp 5BE438E9))
  (segment (start 81.98 84.99) (end 85.1 84.99) (width 0.25) (layer F.Cu) (net 2) (tstamp 5BE438E7))
  (segment (start 80.05 86.92) (end 81.98 84.99) (width 0.25) (layer F.Cu) (net 2) (tstamp 5BE438E3))
  (segment (start 80.05 105) (end 80.05 101.73) (width 0.25) (layer F.Cu) (net 2))
  (segment (start 86.375 101.175) (end 86.375 102.85) (width 0.25) (layer F.Cu) (net 2) (tstamp 5BE438DE))
  (segment (start 85.59 100.39) (end 86.375 101.175) (width 0.25) (layer F.Cu) (net 2) (tstamp 5BE438DD))
  (segment (start 81.39 100.39) (end 85.59 100.39) (width 0.25) (layer F.Cu) (net 2) (tstamp 5BE438DB))
  (segment (start 80.05 101.73) (end 81.39 100.39) (width 0.25) (layer F.Cu) (net 2) (tstamp 5BE438D8))
  (segment (start 76.12 65.32) (end 80.05 65.32) (width 0.25) (layer F.Cu) (net 2))
  (segment (start 76.12 74.82) (end 80.03 74.82) (width 0.25) (layer F.Cu) (net 2))
  (segment (start 80.03 74.82) (end 80.05 74.8) (width 0.25) (layer F.Cu) (net 2) (tstamp 5BE41253))
  (segment (start 76.12 80.49) (end 80.03 80.49) (width 0.25) (layer F.Cu) (net 2))
  (segment (start 80.03 80.49) (end 80.05 80.51) (width 0.25) (layer F.Cu) (net 2) (tstamp 5BE41232))
  (segment (start 76.12 89.47) (end 79.97 89.47) (width 0.25) (layer F.Cu) (net 2))
  (segment (start 79.97 89.47) (end 80.05 89.55) (width 0.25) (layer F.Cu) (net 2) (tstamp 5BE4122C))
  (segment (start 76.12 95.54) (end 79.95 95.54) (width 0.25) (layer F.Cu) (net 2))
  (segment (start 79.95 95.54) (end 80.05 95.44) (width 0.25) (layer F.Cu) (net 2) (tstamp 5BE41226))
  (segment (start 80.05 105) (end 76.15 105) (width 0.25) (layer F.Cu) (net 2))
  (segment (start 76.15 105) (end 76.12 105.03) (width 0.25) (layer F.Cu) (net 2) (tstamp 5BE411EF))
  (segment (start 104.88 49) (end 77.15 49) (width 0.25) (layer F.Cu) (net 2))
  (segment (start 76.12 50.03) (end 76.12 65.32) (width 0.25) (layer F.Cu) (net 2) (tstamp 5BE411DF))
  (segment (start 76.12 65.32) (end 76.12 74.82) (width 0.25) (layer F.Cu) (net 2) (tstamp 5BE41974))
  (segment (start 76.12 74.82) (end 76.12 80.49) (width 0.25) (layer F.Cu) (net 2) (tstamp 5BE41251))
  (segment (start 76.12 80.49) (end 76.12 89.47) (width 0.25) (layer F.Cu) (net 2) (tstamp 5BE41230))
  (segment (start 76.12 89.47) (end 76.12 95.54) (width 0.25) (layer F.Cu) (net 2) (tstamp 5BE4122A))
  (segment (start 76.12 95.54) (end 76.12 105.03) (width 0.25) (layer F.Cu) (net 2) (tstamp 5BE41224))
  (segment (start 76.12 105.03) (end 76.12 114.21) (width 0.25) (layer F.Cu) (net 2) (tstamp 5BE411F5))
  (segment (start 77.15 49) (end 76.12 50.03) (width 0.25) (layer F.Cu) (net 2) (tstamp 5BE411DB))
  (via (at 149.03 65.38) (size 0.7) (drill 0.4) (layers F.Cu B.Cu) (net 2))
  (segment (start 149.03 65.38) (end 145.95 65.38) (width 0.25) (layer F.Cu) (net 2) (tstamp 5BE410D4))
  (segment (start 148.09 77.44) (end 148.09 79.56) (width 0.25) (layer F.Cu) (net 2))
  (segment (start 147.71 79.94) (end 145.95 79.94) (width 0.25) (layer F.Cu) (net 2) (tstamp 5BE410C9))
  (segment (start 148.09 79.56) (end 147.71 79.94) (width 0.25) (layer F.Cu) (net 2) (tstamp 5BE410C8))
  (segment (start 149.03 77.44) (end 148.09 77.44) (width 0.25) (layer B.Cu) (net 2))
  (segment (start 147.5 75.08) (end 145.95 75.08) (width 0.25) (layer F.Cu) (net 2) (tstamp 5BE410C6))
  (segment (start 148.03 75.61) (end 147.5 75.08) (width 0.25) (layer F.Cu) (net 2) (tstamp 5BE410C5))
  (segment (start 148.03 77.38) (end 148.03 75.61) (width 0.25) (layer F.Cu) (net 2) (tstamp 5BE410C4))
  (segment (start 148.09 77.44) (end 148.03 77.38) (width 0.25) (layer F.Cu) (net 2) (tstamp 5BE410C3))
  (via (at 148.09 77.44) (size 0.7) (drill 0.4) (layers F.Cu B.Cu) (net 2))
  (via (at 149.03 89.94) (size 0.7) (drill 0.4) (layers F.Cu B.Cu) (net 2))
  (segment (start 145.95 89.79) (end 148.88 89.79) (width 0.25) (layer F.Cu) (net 2) (tstamp 5BE410BD))
  (segment (start 148.88 89.79) (end 149.03 89.94) (width 0.25) (layer F.Cu) (net 2) (tstamp 5BE410BC))
  (segment (start 127.5 108) (end 142.97 108) (width 0.25) (layer B.Cu) (net 2))
  (segment (start 149.03 101.94) (end 149.03 89.94) (width 0.25) (layer B.Cu) (net 2) (tstamp 5BE410B5))
  (segment (start 149.03 89.94) (end 149.03 77.44) (width 0.25) (layer B.Cu) (net 2) (tstamp 5BE410B9))
  (segment (start 149.03 77.44) (end 149.03 65.38) (width 0.25) (layer B.Cu) (net 2) (tstamp 5BE410BF))
  (segment (start 149.03 65.38) (end 149.03 62.97) (width 0.25) (layer B.Cu) (net 2) (tstamp 5BE410D1))
  (segment (start 142.97 108) (end 149.03 101.94) (width 0.25) (layer B.Cu) (net 2) (tstamp 5BE410B3))
  (segment (start 120.865 70.935) (end 120.865 72.205) (width 0.25) (layer B.Cu) (net 2))
  (segment (start 120.865 72.205) (end 120.865 73.475) (width 0.25) (layer B.Cu) (net 2) (tstamp 5BE05C0A))
  (segment (start 120.865 73.475) (end 120.865 74.745) (width 0.25) (layer B.Cu) (net 2) (tstamp 5BE05C0B))
  (segment (start 120.865 74.745) (end 120.865 76.015) (width 0.25) (layer B.Cu) (net 2) (tstamp 5BE05C0C))
  (segment (start 120.865 76.015) (end 120.865 77.285) (width 0.25) (layer B.Cu) (net 2) (tstamp 5BE05C0D))
  (segment (start 120.865 77.285) (end 120.865 78.555) (width 0.25) (layer B.Cu) (net 2) (tstamp 5BE05C0E))
  (segment (start 120.865 78.555) (end 120.865 79.825) (width 0.25) (layer B.Cu) (net 2) (tstamp 5BE05C0F))
  (segment (start 120.865 79.825) (end 120.865 81.095) (width 0.25) (layer B.Cu) (net 2) (tstamp 5BE05C10))
  (segment (start 120.865 81.095) (end 120.865 82.365) (width 0.25) (layer B.Cu) (net 2) (tstamp 5BE05C13))
  (segment (start 120.865 82.365) (end 120.865 83.635) (width 0.25) (layer B.Cu) (net 2) (tstamp 5BE05C14))
  (segment (start 120.865 83.635) (end 120.865 84.905) (width 0.25) (layer B.Cu) (net 2) (tstamp 5BE05C15))
  (segment (start 120.865 84.905) (end 120.865 86.175) (width 0.25) (layer B.Cu) (net 2) (tstamp 5BE05C16))
  (segment (start 120.865 86.175) (end 120.865 87.445) (width 0.25) (layer B.Cu) (net 2) (tstamp 5BE05C18))
  (segment (start 120.865 87.445) (end 120.865 88.715) (width 0.25) (layer B.Cu) (net 2) (tstamp 5BE05C19))
  (segment (start 120.865 88.715) (end 120.865 89.985) (width 0.25) (layer B.Cu) (net 2) (tstamp 5BE05C1A))
  (segment (start 120.865 89.985) (end 120.865 91.255) (width 0.25) (layer B.Cu) (net 2) (tstamp 5BE05C1B))
  (segment (start 120.865 91.255) (end 120.865 92.525) (width 0.25) (layer B.Cu) (net 2) (tstamp 5BE05C1C))
  (segment (start 120.865 92.525) (end 120.865 93.795) (width 0.25) (layer B.Cu) (net 2) (tstamp 5BE05C1E))
  (segment (start 120.865 93.795) (end 120.865 95.065) (width 0.25) (layer B.Cu) (net 2) (tstamp 5BE05C1F))
  (segment (start 104.135 70.935) (end 104.135 72.205) (width 0.25) (layer B.Cu) (net 2))
  (segment (start 104.135 72.205) (end 104.135 73.475) (width 0.25) (layer B.Cu) (net 2) (tstamp 5BE05B39))
  (segment (start 104.135 73.475) (end 104.135 74.745) (width 0.25) (layer B.Cu) (net 2) (tstamp 5BE05B3D))
  (segment (start 104.135 74.745) (end 104.135 76.015) (width 0.25) (layer B.Cu) (net 2) (tstamp 5BE05B3F))
  (segment (start 104.135 76.015) (end 104.135 77.285) (width 0.25) (layer B.Cu) (net 2) (tstamp 5BE05B40))
  (segment (start 104.135 77.285) (end 104.135 78.555) (width 0.25) (layer B.Cu) (net 2) (tstamp 5BE05B45))
  (segment (start 104.135 78.555) (end 104.135 79.825) (width 0.25) (layer B.Cu) (net 2) (tstamp 5BE05B46))
  (segment (start 104.135 79.825) (end 104.135 81.095) (width 0.25) (layer B.Cu) (net 2) (tstamp 5BE05B47))
  (segment (start 104.135 81.095) (end 104.135 82.365) (width 0.25) (layer B.Cu) (net 2) (tstamp 5BE05B4C))
  (segment (start 104.135 82.365) (end 104.135 83.635) (width 0.25) (layer B.Cu) (net 2) (tstamp 5BE05B4E))
  (segment (start 104.135 83.635) (end 104.135 84.905) (width 0.25) (layer B.Cu) (net 2) (tstamp 5BE05B4F))
  (segment (start 104.135 84.905) (end 104.135 86.175) (width 0.25) (layer B.Cu) (net 2) (tstamp 5BE05B51))
  (segment (start 104.135 86.175) (end 104.135 87.445) (width 0.25) (layer B.Cu) (net 2) (tstamp 5BE05B54))
  (segment (start 104.135 87.445) (end 104.135 88.715) (width 0.25) (layer B.Cu) (net 2) (tstamp 5BE05B55))
  (segment (start 104.135 88.715) (end 104.135 89.985) (width 0.25) (layer B.Cu) (net 2) (tstamp 5BE05B57))
  (segment (start 104.135 89.985) (end 104.135 91.255) (width 0.25) (layer B.Cu) (net 2) (tstamp 5BE05B58))
  (segment (start 104.135 91.255) (end 104.135 92.525) (width 0.25) (layer B.Cu) (net 2) (tstamp 5BE05B5A))
  (segment (start 104.135 92.525) (end 104.135 93.795) (width 0.25) (layer B.Cu) (net 2) (tstamp 5BE05B5C))
  (segment (start 144.01 81.93) (end 144.01 83.19) (width 0.4) (layer F.Cu) (net 3))
  (segment (start 139.925 83.445) (end 139.925 82.15) (width 0.4) (layer F.Cu) (net 3) (tstamp 5BE446EA))
  (segment (start 140.44 83.96) (end 139.925 83.445) (width 0.4) (layer F.Cu) (net 3) (tstamp 5BE446E8))
  (segment (start 143.24 83.96) (end 140.44 83.96) (width 0.4) (layer F.Cu) (net 3) (tstamp 5BE446E5))
  (segment (start 144.01 83.19) (end 143.24 83.96) (width 0.4) (layer F.Cu) (net 3) (tstamp 5BE446E2))
  (via (at 144.01 81.93) (size 0.7) (drill 0.4) (layers F.Cu B.Cu) (net 3))
  (segment (start 144.05 79.94) (end 144.05 81.89) (width 0.4) (layer F.Cu) (net 3) (tstamp 5BE446D7))
  (segment (start 144.05 81.89) (end 144.01 81.93) (width 0.4) (layer F.Cu) (net 3) (tstamp 5BE446D6))
  (segment (start 144.01 78.41) (end 144.01 81.93) (width 1) (layer B.Cu) (net 3))
  (segment (start 144.01 81.93) (end 144.01 82.03) (width 1) (layer B.Cu) (net 3) (tstamp 5BE446D3))
  (segment (start 144.05 65.38) (end 144.05 67.93) (width 0.25) (layer F.Cu) (net 3))
  (segment (start 144.05 67.93) (end 142.61 69.37) (width 0.25) (layer F.Cu) (net 3) (tstamp 5BE433B0))
  (segment (start 142.61 69.37) (end 140.58 69.37) (width 0.25) (layer F.Cu) (net 3) (tstamp 5BE433B1))
  (segment (start 140.58 69.37) (end 139.925 68.715) (width 0.25) (layer F.Cu) (net 3) (tstamp 5BE433B3))
  (segment (start 139.925 68.715) (end 139.925 67.15) (width 0.25) (layer F.Cu) (net 3) (tstamp 5BE433B4))
  (segment (start 81.95 105) (end 81.95 102.48) (width 0.25) (layer F.Cu) (net 3))
  (segment (start 81.95 102.48) (end 83.24 101.19) (width 0.25) (layer F.Cu) (net 3) (tstamp 5BE43399))
  (segment (start 83.24 101.19) (end 84.73 101.19) (width 0.25) (layer F.Cu) (net 3) (tstamp 5BE4339B))
  (segment (start 84.73 101.19) (end 85.075 101.535) (width 0.25) (layer F.Cu) (net 3) (tstamp 5BE4339C))
  (segment (start 85.075 101.535) (end 85.075 102.85) (width 0.25) (layer F.Cu) (net 3) (tstamp 5BE4339D))
  (segment (start 81.95 89.55) (end 81.95 87.26) (width 0.25) (layer F.Cu) (net 3))
  (segment (start 81.95 87.26) (end 83.31 85.9) (width 0.25) (layer F.Cu) (net 3) (tstamp 5BE43386))
  (segment (start 83.31 85.9) (end 84.54 85.9) (width 0.25) (layer F.Cu) (net 3) (tstamp 5BE43388))
  (segment (start 84.54 85.9) (end 85.075 86.435) (width 0.25) (layer F.Cu) (net 3) (tstamp 5BE4338A))
  (segment (start 85.075 86.435) (end 85.075 87.85) (width 0.25) (layer F.Cu) (net 3) (tstamp 5BE4338B))
  (segment (start 81.95 74.8) (end 81.95 71.56) (width 0.25) (layer F.Cu) (net 3))
  (segment (start 81.95 71.56) (end 82.66 70.85) (width 0.25) (layer F.Cu) (net 3) (tstamp 5BE43360))
  (segment (start 82.66 70.85) (end 84.54 70.85) (width 0.25) (layer F.Cu) (net 3) (tstamp 5BE43363))
  (segment (start 84.54 70.85) (end 85.075 71.385) (width 0.25) (layer F.Cu) (net 3) (tstamp 5BE43366))
  (segment (start 85.075 71.385) (end 85.075 72.85) (width 0.25) (layer F.Cu) (net 3) (tstamp 5BE43367))
  (via (at 144.01 63.31) (size 0.7) (drill 0.4) (layers F.Cu B.Cu) (net 3))
  (segment (start 139.925 67.15) (end 139.925 68.715) (width 0.4) (layer F.Cu) (net 3) (tstamp 5BE40D34))
  (segment (start 140.58 69.37) (end 139.925 68.715) (width 0.4) (layer F.Cu) (net 3) (tstamp 5BE40D32))
  (segment (start 142.61 69.37) (end 140.58 69.37) (width 0.4) (layer F.Cu) (net 3) (tstamp 5BE40D30))
  (segment (start 144.05 67.93) (end 142.61 69.37) (width 0.4) (layer F.Cu) (net 3) (tstamp 5BE40D2C))
  (segment (start 144.05 63.35) (end 144.05 67.93) (width 0.4) (layer F.Cu) (net 3) (tstamp 5BE40D2B))
  (segment (start 144.05 63.35) (end 144.01 63.31) (width 0.4) (layer F.Cu) (net 3) (tstamp 5BE40D2A))
  (via (at 81.96 76.54) (size 0.7) (drill 0.4) (layers F.Cu B.Cu) (net 3))
  (segment (start 85.075 72.85) (end 85.075 71.385) (width 0.4) (layer F.Cu) (net 3) (tstamp 5BE40D04))
  (segment (start 84.54 70.85) (end 85.075 71.385) (width 0.4) (layer F.Cu) (net 3) (tstamp 5BE40D03))
  (segment (start 82.66 70.85) (end 84.54 70.85) (width 0.4) (layer F.Cu) (net 3) (tstamp 5BE40D02))
  (segment (start 81.95 71.56) (end 82.66 70.85) (width 0.4) (layer F.Cu) (net 3) (tstamp 5BE40D01))
  (segment (start 81.95 76.53) (end 81.95 71.56) (width 0.4) (layer F.Cu) (net 3) (tstamp 5BE40D00))
  (segment (start 81.95 76.53) (end 81.96 76.54) (width 0.4) (layer F.Cu) (net 3) (tstamp 5BE40CFF))
  (via (at 81.96 91.45) (size 0.7) (drill 0.4) (layers F.Cu B.Cu) (net 3))
  (segment (start 85.075 87.85) (end 85.075 86.435) (width 0.4) (layer F.Cu) (net 3) (tstamp 5BE40CCA))
  (segment (start 84.54 85.9) (end 85.075 86.435) (width 0.4) (layer F.Cu) (net 3) (tstamp 5BE40CC9))
  (segment (start 83.31 85.9) (end 84.54 85.9) (width 0.4) (layer F.Cu) (net 3) (tstamp 5BE40CC8))
  (segment (start 81.95 87.26) (end 83.31 85.9) (width 0.4) (layer F.Cu) (net 3) (tstamp 5BE40CC6))
  (segment (start 81.95 91.44) (end 81.95 87.26) (width 0.4) (layer F.Cu) (net 3) (tstamp 5BE40CC5))
  (segment (start 81.95 91.44) (end 81.96 91.45) (width 0.4) (layer F.Cu) (net 3) (tstamp 5BE40CC4))
  (via (at 81.96 107.17) (size 0.7) (drill 0.4) (layers F.Cu B.Cu) (net 3))
  (segment (start 85.075 102.85) (end 85.075 101.535) (width 0.4) (layer F.Cu) (net 3) (tstamp 5BE40C8A))
  (segment (start 84.73 101.19) (end 85.075 101.535) (width 0.4) (layer F.Cu) (net 3) (tstamp 5BE40C89))
  (segment (start 83.24 101.19) (end 84.73 101.19) (width 0.4) (layer F.Cu) (net 3) (tstamp 5BE40C86))
  (segment (start 81.95 102.48) (end 83.24 101.19) (width 0.4) (layer F.Cu) (net 3) (tstamp 5BE40C83))
  (segment (start 81.95 107.16) (end 81.95 102.48) (width 0.4) (layer F.Cu) (net 3) (tstamp 5BE40C82))
  (segment (start 81.95 107.16) (end 81.96 107.17) (width 0.4) (layer F.Cu) (net 3) (tstamp 5BE40C81))
  (segment (start 81.96 102.98) (end 81.96 107.17) (width 1) (layer B.Cu) (net 3))
  (segment (start 81.96 107.17) (end 81.98 107.19) (width 1) (layer B.Cu) (net 3) (tstamp 5BE400F0))
  (segment (start 81.96 88) (end 81.96 91.45) (width 1) (layer B.Cu) (net 3))
  (segment (start 81.96 91.45) (end 81.96 102.98) (width 1) (layer B.Cu) (net 3) (tstamp 5BE40CC1))
  (segment (start 81.96 102.98) (end 81.96 103.02) (width 1) (layer B.Cu) (net 3) (tstamp 5BE400EE))
  (segment (start 84.56 54.52) (end 81.96 57.12) (width 1) (layer B.Cu) (net 3) (tstamp 5BE3FB19))
  (segment (start 81.96 57.12) (end 81.96 76.54) (width 1) (layer B.Cu) (net 3) (tstamp 5BE3FB22))
  (segment (start 81.96 76.54) (end 81.96 88) (width 1) (layer B.Cu) (net 3) (tstamp 5BE40CFC))
  (segment (start 81.96 88) (end 81.96 88.01) (width 1) (layer B.Cu) (net 3) (tstamp 5BE3FD13))
  (segment (start 81.96 88.01) (end 81.94 88.03) (width 1) (layer B.Cu) (net 3) (tstamp 5BE3FB2A))
  (segment (start 115.03 54.52) (end 84.56 54.52) (width 1) (layer B.Cu) (net 3))
  (segment (start 115.04 49) (end 115.04 54.51) (width 1) (layer F.Cu) (net 3))
  (segment (start 115.04 54.51) (end 115.03 54.52) (width 1) (layer F.Cu) (net 3) (tstamp 5BE3FAE7))
  (via (at 115.03 54.52) (size 0.7) (drill 0.4) (layers F.Cu B.Cu) (net 3))
  (segment (start 115.03 54.52) (end 115.04 54.51) (width 1) (layer B.Cu) (net 3) (tstamp 5BE3FAED))
  (segment (start 115.04 54.51) (end 141.18 54.51) (width 1) (layer B.Cu) (net 3) (tstamp 5BE3FAEE))
  (segment (start 141.18 54.51) (end 144.01 57.34) (width 1) (layer B.Cu) (net 3) (tstamp 5BE3FAF2))
  (segment (start 144.01 57.34) (end 144.01 63.31) (width 1) (layer B.Cu) (net 3) (tstamp 5BE3FAF9))
  (segment (start 144.01 63.31) (end 144.01 78.41) (width 1) (layer B.Cu) (net 3) (tstamp 5BE40D27))
  (segment (start 144.01 78.41) (end 144.01 78.53) (width 1) (layer B.Cu) (net 3) (tstamp 5BE40D58))
  (segment (start 91.575 72.85) (end 96.74 72.85) (width 0.4) (layer F.Cu) (net 4))
  (segment (start 98.655 70.935) (end 102.865 70.935) (width 0.4) (layer F.Cu) (net 4) (tstamp 5BE06620))
  (segment (start 96.74 72.85) (end 98.655 70.935) (width 0.4) (layer F.Cu) (net 4) (tstamp 5BE0661E))
  (segment (start 90.275 72.85) (end 90.275 73.545) (width 0.4) (layer F.Cu) (net 5))
  (segment (start 99.455 72.205) (end 102.865 72.205) (width 0.4) (layer F.Cu) (net 5) (tstamp 5BE06627))
  (segment (start 97.84 73.82) (end 99.455 72.205) (width 0.4) (layer F.Cu) (net 5) (tstamp 5BE06626))
  (segment (start 90.55 73.82) (end 97.84 73.82) (width 0.4) (layer F.Cu) (net 5) (tstamp 5BE06625))
  (segment (start 90.275 73.545) (end 90.55 73.82) (width 0.4) (layer F.Cu) (net 5) (tstamp 5BE06624))
  (segment (start 88.975 72.85) (end 88.975 73.835) (width 0.4) (layer F.Cu) (net 6))
  (segment (start 100.195 73.475) (end 102.865 73.475) (width 0.4) (layer F.Cu) (net 6) (tstamp 5BE0662D))
  (segment (start 99.18 74.49) (end 100.195 73.475) (width 0.4) (layer F.Cu) (net 6) (tstamp 5BE0662C))
  (segment (start 89.63 74.49) (end 99.18 74.49) (width 0.4) (layer F.Cu) (net 6) (tstamp 5BE0662B))
  (segment (start 88.975 73.835) (end 89.63 74.49) (width 0.4) (layer F.Cu) (net 6) (tstamp 5BE0662A))
  (segment (start 87.675 72.85) (end 87.675 73.935) (width 0.4) (layer F.Cu) (net 7))
  (segment (start 102.41 75.2) (end 102.865 74.745) (width 0.4) (layer F.Cu) (net 7) (tstamp 5BE06631))
  (segment (start 88.94 75.2) (end 102.41 75.2) (width 0.4) (layer F.Cu) (net 7) (tstamp 5BE06630))
  (segment (start 87.675 73.935) (end 88.94 75.2) (width 0.4) (layer F.Cu) (net 7) (tstamp 5BE0662F))
  (segment (start 87.675 82.15) (end 87.675 80.305) (width 0.4) (layer F.Cu) (net 8))
  (segment (start 97.765 76.015) (end 102.865 76.015) (width 0.4) (layer F.Cu) (net 8) (tstamp 5BE0661B))
  (segment (start 95.65 78.13) (end 97.765 76.015) (width 0.4) (layer F.Cu) (net 8) (tstamp 5BE06619))
  (segment (start 89.85 78.13) (end 95.65 78.13) (width 0.4) (layer F.Cu) (net 8) (tstamp 5BE06617))
  (segment (start 87.675 80.305) (end 89.85 78.13) (width 0.4) (layer F.Cu) (net 8) (tstamp 5BE06615))
  (segment (start 88.975 82.15) (end 88.975 80.625) (width 0.4) (layer F.Cu) (net 9))
  (segment (start 98.065 77.285) (end 102.865 77.285) (width 0.4) (layer F.Cu) (net 9) (tstamp 5BE06611))
  (segment (start 96.2 79.15) (end 98.065 77.285) (width 0.4) (layer F.Cu) (net 9) (tstamp 5BE06610))
  (segment (start 90.45 79.15) (end 96.2 79.15) (width 0.4) (layer F.Cu) (net 9) (tstamp 5BE0660F))
  (segment (start 88.975 80.625) (end 90.45 79.15) (width 0.4) (layer F.Cu) (net 9) (tstamp 5BE0660E))
  (segment (start 90.275 82.15) (end 90.275 81.425) (width 0.4) (layer F.Cu) (net 10))
  (segment (start 98.255 78.555) (end 102.865 78.555) (width 0.4) (layer F.Cu) (net 10) (tstamp 5BE0660A))
  (segment (start 96.71 80.1) (end 98.255 78.555) (width 0.4) (layer F.Cu) (net 10) (tstamp 5BE06609))
  (segment (start 91.6 80.1) (end 96.71 80.1) (width 0.4) (layer F.Cu) (net 10) (tstamp 5BE06608))
  (segment (start 90.275 81.425) (end 91.6 80.1) (width 0.4) (layer F.Cu) (net 10) (tstamp 5BE06607))
  (segment (start 91.575 82.15) (end 96.19 82.15) (width 0.4) (layer F.Cu) (net 11))
  (segment (start 98.515 79.825) (end 102.865 79.825) (width 0.4) (layer F.Cu) (net 11) (tstamp 5BE06603))
  (segment (start 96.19 82.15) (end 98.515 79.825) (width 0.4) (layer F.Cu) (net 11) (tstamp 5BE06601))
  (segment (start 91.575 87.85) (end 92.35 87.85) (width 0.4) (layer F.Cu) (net 12))
  (segment (start 99.105 81.095) (end 102.865 81.095) (width 0.4) (layer F.Cu) (net 12) (tstamp 5BE065E8))
  (segment (start 92.35 87.85) (end 99.105 81.095) (width 0.4) (layer F.Cu) (net 12) (tstamp 5BE065E7))
  (segment (start 90.275 87.85) (end 90.275 88.905) (width 0.4) (layer F.Cu) (net 13))
  (segment (start 99.035 82.365) (end 102.865 82.365) (width 0.4) (layer F.Cu) (net 13) (tstamp 5BE065F0))
  (segment (start 92.35 89.05) (end 99.035 82.365) (width 0.4) (layer F.Cu) (net 13) (tstamp 5BE065EE))
  (segment (start 90.42 89.05) (end 92.35 89.05) (width 0.4) (layer F.Cu) (net 13) (tstamp 5BE065ED))
  (segment (start 90.275 88.905) (end 90.42 89.05) (width 0.4) (layer F.Cu) (net 13) (tstamp 5BE065EC))
  (segment (start 88.975 87.85) (end 88.975 89.085) (width 0.4) (layer F.Cu) (net 14))
  (segment (start 99.435 83.635) (end 102.865 83.635) (width 0.4) (layer F.Cu) (net 14) (tstamp 5BE065F7))
  (segment (start 93.38 89.69) (end 99.435 83.635) (width 0.4) (layer F.Cu) (net 14) (tstamp 5BE065F5))
  (segment (start 89.58 89.69) (end 93.38 89.69) (width 0.4) (layer F.Cu) (net 14) (tstamp 5BE065F4))
  (segment (start 88.975 89.085) (end 89.58 89.69) (width 0.4) (layer F.Cu) (net 14) (tstamp 5BE065F3))
  (segment (start 87.675 87.85) (end 87.675 88.925) (width 0.4) (layer F.Cu) (net 15))
  (segment (start 99.865 84.905) (end 102.865 84.905) (width 0.4) (layer F.Cu) (net 15) (tstamp 5BE065FE))
  (segment (start 94.26 90.51) (end 99.865 84.905) (width 0.4) (layer F.Cu) (net 15) (tstamp 5BE065FC))
  (segment (start 89.26 90.51) (end 94.26 90.51) (width 0.4) (layer F.Cu) (net 15) (tstamp 5BE065FB))
  (segment (start 87.675 88.925) (end 89.26 90.51) (width 0.4) (layer F.Cu) (net 15) (tstamp 5BE065FA))
  (segment (start 87.675 97.15) (end 87.675 95.885) (width 0.4) (layer F.Cu) (net 16))
  (segment (start 100.095 86.175) (end 102.865 86.175) (width 0.4) (layer F.Cu) (net 16) (tstamp 5BE065E3))
  (segment (start 92.87 93.4) (end 100.095 86.175) (width 0.4) (layer F.Cu) (net 16) (tstamp 5BE065E1))
  (segment (start 90.16 93.4) (end 92.87 93.4) (width 0.4) (layer F.Cu) (net 16) (tstamp 5BE065DF))
  (segment (start 87.675 95.885) (end 90.16 93.4) (width 0.4) (layer F.Cu) (net 16) (tstamp 5BE065DE))
  (segment (start 88.975 97.15) (end 88.975 95.935) (width 0.4) (layer F.Cu) (net 17))
  (segment (start 100.145 87.445) (end 102.865 87.445) (width 0.4) (layer F.Cu) (net 17) (tstamp 5BE065DA))
  (segment (start 93.26 94.33) (end 100.145 87.445) (width 0.4) (layer F.Cu) (net 17) (tstamp 5BE065D8))
  (segment (start 90.58 94.33) (end 93.26 94.33) (width 0.4) (layer F.Cu) (net 17) (tstamp 5BE065D6))
  (segment (start 88.975 95.935) (end 90.58 94.33) (width 0.4) (layer F.Cu) (net 17) (tstamp 5BE065D5))
  (segment (start 90.275 97.15) (end 90.275 95.975) (width 0.4) (layer F.Cu) (net 18))
  (segment (start 99.915 88.715) (end 102.865 88.715) (width 0.4) (layer F.Cu) (net 18) (tstamp 5BE065D1))
  (segment (start 93.49 95.14) (end 99.915 88.715) (width 0.4) (layer F.Cu) (net 18) (tstamp 5BE065CF))
  (segment (start 91.11 95.14) (end 93.49 95.14) (width 0.4) (layer F.Cu) (net 18) (tstamp 5BE065CE))
  (segment (start 90.275 95.975) (end 91.11 95.14) (width 0.4) (layer F.Cu) (net 18) (tstamp 5BE065CD))
  (segment (start 91.575 97.15) (end 92.67 97.15) (width 0.4) (layer F.Cu) (net 19))
  (segment (start 99.835 89.985) (end 102.865 89.985) (width 0.4) (layer F.Cu) (net 19) (tstamp 5BE065CA))
  (segment (start 92.67 97.15) (end 99.835 89.985) (width 0.4) (layer F.Cu) (net 19) (tstamp 5BE065C9))
  (segment (start 102.465 89.985) (end 102.865 89.985) (width 0.25) (layer F.Cu) (net 19) (tstamp 5BE05E2D))
  (segment (start 91.575 102.85) (end 92.73 102.85) (width 0.4) (layer F.Cu) (net 20))
  (segment (start 99.905 91.255) (end 102.865 91.255) (width 0.4) (layer F.Cu) (net 20) (tstamp 5BE0658E))
  (segment (start 95.3 95.86) (end 99.905 91.255) (width 0.4) (layer F.Cu) (net 20) (tstamp 5BE0658D))
  (segment (start 95.3 100.28) (end 95.3 95.86) (width 0.4) (layer F.Cu) (net 20) (tstamp 5BE0658B))
  (segment (start 92.73 102.85) (end 95.3 100.28) (width 0.4) (layer F.Cu) (net 20) (tstamp 5BE0658A))
  (segment (start 90.275 102.85) (end 90.275 103.575) (width 0.4) (layer F.Cu) (net 21))
  (segment (start 100.205 92.525) (end 102.865 92.525) (width 0.4) (layer F.Cu) (net 21) (tstamp 5BE065A8))
  (segment (start 96.28 96.45) (end 100.205 92.525) (width 0.4) (layer F.Cu) (net 21) (tstamp 5BE065A6))
  (segment (start 96.28 100.54) (end 96.28 96.45) (width 0.4) (layer F.Cu) (net 21) (tstamp 5BE065A4))
  (segment (start 92.9 103.92) (end 96.28 100.54) (width 0.4) (layer F.Cu) (net 21) (tstamp 5BE065A2))
  (segment (start 90.62 103.92) (end 92.9 103.92) (width 0.4) (layer F.Cu) (net 21) (tstamp 5BE065A1))
  (segment (start 90.275 103.575) (end 90.62 103.92) (width 0.4) (layer F.Cu) (net 21) (tstamp 5BE065A0))
  (segment (start 88.975 102.85) (end 88.975 104.235) (width 0.4) (layer F.Cu) (net 22))
  (segment (start 100.515 93.795) (end 102.865 93.795) (width 0.4) (layer F.Cu) (net 22) (tstamp 5BE065B4))
  (segment (start 97.35 96.96) (end 100.515 93.795) (width 0.4) (layer F.Cu) (net 22) (tstamp 5BE065B2))
  (segment (start 97.35 100.87) (end 97.35 96.96) (width 0.4) (layer F.Cu) (net 22) (tstamp 5BE065B0))
  (segment (start 93.51 104.71) (end 97.35 100.87) (width 0.4) (layer F.Cu) (net 22) (tstamp 5BE065AE))
  (segment (start 89.45 104.71) (end 93.51 104.71) (width 0.4) (layer F.Cu) (net 22) (tstamp 5BE065AD))
  (segment (start 88.975 104.235) (end 89.45 104.71) (width 0.4) (layer F.Cu) (net 22) (tstamp 5BE065AC))
  (segment (start 87.675 102.85) (end 87.675 104.435) (width 0.4) (layer F.Cu) (net 23))
  (segment (start 100.885 95.065) (end 102.865 95.065) (width 0.4) (layer F.Cu) (net 23) (tstamp 5BE065BF))
  (segment (start 98.41 97.54) (end 100.885 95.065) (width 0.4) (layer F.Cu) (net 23) (tstamp 5BE065BD))
  (segment (start 98.41 101.38) (end 98.41 97.54) (width 0.4) (layer F.Cu) (net 23) (tstamp 5BE065BB))
  (segment (start 94.1 105.69) (end 98.41 101.38) (width 0.4) (layer F.Cu) (net 23) (tstamp 5BE065B9))
  (segment (start 88.93 105.69) (end 94.1 105.69) (width 0.4) (layer F.Cu) (net 23) (tstamp 5BE065B8))
  (segment (start 87.675 104.435) (end 88.93 105.69) (width 0.4) (layer F.Cu) (net 23) (tstamp 5BE065B7))
  (segment (start 139.89 91.1) (end 139.89 93.69) (width 0.25) (layer F.Cu) (net 24))
  (segment (start 144.53 98.33) (end 150.6 98.33) (width 0.25) (layer F.Cu) (net 24) (tstamp 5BE415AE))
  (segment (start 139.89 93.69) (end 144.53 98.33) (width 0.25) (layer F.Cu) (net 24) (tstamp 5BE415AA))
  (segment (start 139.89 91.1) (end 139.89 87.885) (width 0.25) (layer F.Cu) (net 24))
  (segment (start 139.89 87.885) (end 139.925 87.85) (width 0.25) (layer F.Cu) (net 24) (tstamp 5BE4157F))
  (segment (start 139.87 75.91) (end 139.87 91.08) (width 0.25) (layer B.Cu) (net 24))
  (segment (start 139.79 91) (end 138.75 91) (width 0.25) (layer F.Cu) (net 24) (tstamp 5BE4157C))
  (segment (start 139.89 91.1) (end 139.79 91) (width 0.25) (layer F.Cu) (net 24) (tstamp 5BE4157B))
  (via (at 139.89 91.1) (size 0.7) (drill 0.4) (layers F.Cu B.Cu) (net 24))
  (segment (start 139.87 91.08) (end 139.89 91.1) (width 0.25) (layer B.Cu) (net 24) (tstamp 5BE41570))
  (segment (start 139.87 75.91) (end 139.87 72.905) (width 0.25) (layer F.Cu) (net 24))
  (segment (start 139.87 72.905) (end 139.925 72.85) (width 0.25) (layer F.Cu) (net 24) (tstamp 5BE41566))
  (segment (start 85.34 65.36) (end 85.34 63.62) (width 0.25) (layer B.Cu) (net 24))
  (segment (start 139.78 76) (end 138.75 76) (width 0.25) (layer F.Cu) (net 24) (tstamp 5BE41563))
  (segment (start 139.87 75.91) (end 139.78 76) (width 0.25) (layer F.Cu) (net 24) (tstamp 5BE41562))
  (via (at 139.87 75.91) (size 0.7) (drill 0.4) (layers F.Cu B.Cu) (net 24))
  (segment (start 139.87 65.04) (end 139.87 75.91) (width 0.25) (layer B.Cu) (net 24) (tstamp 5BE4154C))
  (segment (start 137.72 62.89) (end 139.87 65.04) (width 0.25) (layer B.Cu) (net 24) (tstamp 5BE41547))
  (segment (start 86.07 62.89) (end 137.72 62.89) (width 0.25) (layer B.Cu) (net 24) (tstamp 5BE4152A))
  (segment (start 85.34 63.62) (end 86.07 62.89) (width 0.25) (layer B.Cu) (net 24) (tstamp 5BE41527))
  (segment (start 85.34 65.36) (end 85.34 59.3) (width 0.25) (layer F.Cu) (net 24))
  (segment (start 85.34 59.3) (end 85.49 59.15) (width 0.25) (layer F.Cu) (net 24) (tstamp 5BE41520))
  (segment (start 85.33 76.92) (end 85.33 65.37) (width 0.25) (layer B.Cu) (net 24))
  (segment (start 85.075 65.625) (end 85.075 67.15) (width 0.25) (layer F.Cu) (net 24) (tstamp 5BE414F6))
  (segment (start 85.34 65.36) (end 85.075 65.625) (width 0.25) (layer F.Cu) (net 24) (tstamp 5BE414F5))
  (via (at 85.34 65.36) (size 0.7) (drill 0.4) (layers F.Cu B.Cu) (net 24))
  (segment (start 85.33 65.37) (end 85.34 65.36) (width 0.25) (layer B.Cu) (net 24) (tstamp 5BE414EC))
  (segment (start 85.33 76.89) (end 85.33 80.43) (width 0.25) (layer F.Cu) (net 24))
  (segment (start 85.075 80.685) (end 85.075 82.15) (width 0.25) (layer F.Cu) (net 24) (tstamp 5BE414B7))
  (segment (start 85.33 80.43) (end 85.075 80.685) (width 0.25) (layer F.Cu) (net 24) (tstamp 5BE414B6))
  (segment (start 85.07 90.67) (end 85.07 90.25) (width 0.25) (layer B.Cu) (net 24))
  (segment (start 85.38 76.84) (end 86.84 76.84) (width 0.25) (layer F.Cu) (net 24) (tstamp 5BE414B4))
  (segment (start 85.33 76.89) (end 85.38 76.84) (width 0.25) (layer F.Cu) (net 24) (tstamp 5BE414B3))
  (via (at 85.33 76.89) (size 0.7) (drill 0.4) (layers F.Cu B.Cu) (net 24))
  (segment (start 85.33 89.99) (end 85.33 76.92) (width 0.25) (layer B.Cu) (net 24) (tstamp 5BE414B1))
  (segment (start 85.33 76.92) (end 85.33 76.89) (width 0.25) (layer B.Cu) (net 24) (tstamp 5BE414EA))
  (segment (start 85.07 90.25) (end 85.33 89.99) (width 0.25) (layer B.Cu) (net 24) (tstamp 5BE414B0))
  (via (at 85.08 92.13) (size 0.7) (drill 0.4) (layers F.Cu B.Cu) (net 24))
  (segment (start 85.08 92.13) (end 85.07 92.12) (width 0.25) (layer B.Cu) (net 24) (tstamp 5BE41376))
  (segment (start 85.07 92.12) (end 85.07 90.67) (width 0.25) (layer B.Cu) (net 24) (tstamp 5BE41377))
  (segment (start 85.07 90.67) (end 85.07 90.63) (width 0.25) (layer B.Cu) (net 24) (tstamp 5BE414AE))
  (segment (start 85.08 92.13) (end 86.47 92.13) (width 0.25) (layer F.Cu) (net 24))
  (segment (start 86.47 92.13) (end 86.5 92.1) (width 0.25) (layer F.Cu) (net 24) (tstamp 5BE4137C))
  (segment (start 85.075 97.15) (end 85.075 92.135) (width 0.25) (layer F.Cu) (net 24))
  (segment (start 85.075 92.135) (end 85.08 92.13) (width 0.25) (layer F.Cu) (net 24) (tstamp 5BE4136D))
  (segment (start 131.1 49) (end 147.69 49) (width 1) (layer F.Cu) (net 24))
  (segment (start 147.69 49) (end 150.6 51.91) (width 1) (layer F.Cu) (net 24) (tstamp 5BE07652))
  (segment (start 150.6 51.91) (end 150.6 98.33) (width 1) (layer F.Cu) (net 24) (tstamp 5BE07653))
  (segment (start 148.31 144.67) (end 144.74 144.67) (width 1) (layer F.Cu) (net 24) (tstamp 5BE07655))
  (segment (start 150.6 98.33) (end 150.6 142.38) (width 1) (layer F.Cu) (net 24) (tstamp 5BE415B2))
  (segment (start 150.6 142.38) (end 148.31 144.67) (width 1) (layer F.Cu) (net 24) (tstamp 5BE07654))
  (segment (start 144.74 144.67) (end 144.55 144.86) (width 1) (layer F.Cu) (net 24) (tstamp 5BE07656))
  (segment (start 120.12 49) (end 128.56 49) (width 1) (layer F.Cu) (net 25))
  (segment (start 88.17 100.22) (end 89.81 100.22) (width 0.4) (layer F.Cu) (net 26))
  (segment (start 90.925 101.335) (end 90.925 102.85) (width 0.4) (layer F.Cu) (net 26) (tstamp 5BE07CA8))
  (segment (start 89.81 100.22) (end 90.925 101.335) (width 0.4) (layer F.Cu) (net 26) (tstamp 5BE07CA3))
  (segment (start 88.17 100.22) (end 88.17 100.14) (width 0.4) (layer F.Cu) (net 26))
  (segment (start 88.325 99.985) (end 88.325 97.15) (width 0.4) (layer F.Cu) (net 26) (tstamp 5BE07C9B))
  (segment (start 88.17 100.14) (end 88.325 99.985) (width 0.4) (layer F.Cu) (net 26) (tstamp 5BE07C98))
  (segment (start 137 85.11) (end 134.66 85.11) (width 0.4) (layer F.Cu) (net 26))
  (segment (start 134.124998 84.574998) (end 134.124998 82.15) (width 0.4) (layer F.Cu) (net 26) (tstamp 5BE07C65))
  (segment (start 134.66 85.11) (end 134.124998 84.574998) (width 0.4) (layer F.Cu) (net 26) (tstamp 5BE07C62))
  (segment (start 134.124998 82.15) (end 134.075 82.15) (width 0.4) (layer F.Cu) (net 26) (tstamp 5BE07C68))
  (segment (start 137 85.11) (end 134.62 85.11) (width 0.4) (layer F.Cu) (net 26))
  (segment (start 134.09 85.64) (end 134.09 87.835) (width 0.4) (layer F.Cu) (net 26) (tstamp 5BE07C5D))
  (segment (start 134.62 85.11) (end 134.09 85.64) (width 0.4) (layer F.Cu) (net 26) (tstamp 5BE07C5A))
  (segment (start 134.09 87.835) (end 134.075 87.85) (width 0.4) (layer F.Cu) (net 26) (tstamp 5BE07C5F))
  (segment (start 137 85.11) (end 136.21 85.11) (width 0.4) (layer F.Cu) (net 26))
  (segment (start 135.375 84.275) (end 135.375 82.15) (width 0.4) (layer F.Cu) (net 26) (tstamp 5BE07C4B))
  (segment (start 136.21 85.11) (end 135.375 84.275) (width 0.4) (layer F.Cu) (net 26) (tstamp 5BE07C47))
  (segment (start 137 85.11) (end 136.15 85.11) (width 0.4) (layer F.Cu) (net 26))
  (segment (start 135.375 85.885) (end 135.375 87.85) (width 0.4) (layer F.Cu) (net 26) (tstamp 5BE07C43))
  (segment (start 136.15 85.11) (end 135.375 85.885) (width 0.4) (layer F.Cu) (net 26) (tstamp 5BE07C3E))
  (segment (start 137 85.11) (end 137 84.92) (width 0.4) (layer F.Cu) (net 26))
  (segment (start 136.675 84.595) (end 136.675 82.15) (width 0.4) (layer F.Cu) (net 26) (tstamp 5BE07C39))
  (segment (start 137 84.92) (end 136.675 84.595) (width 0.4) (layer F.Cu) (net 26) (tstamp 5BE07C38))
  (segment (start 137 85.11) (end 137 85.36) (width 0.4) (layer F.Cu) (net 26))
  (segment (start 136.675 85.685) (end 136.675 87.85) (width 0.4) (layer F.Cu) (net 26) (tstamp 5BE07C33))
  (segment (start 137 85.36) (end 136.675 85.685) (width 0.4) (layer F.Cu) (net 26) (tstamp 5BE07C2B))
  (segment (start 137 85.11) (end 137.02 85.11) (width 0.4) (layer F.Cu) (net 26))
  (segment (start 137.975 86.065) (end 137.975 87.85) (width 0.4) (layer F.Cu) (net 26) (tstamp 5BE07C25))
  (segment (start 137.02 85.11) (end 137.975 86.065) (width 0.4) (layer F.Cu) (net 26) (tstamp 5BE07C21))
  (segment (start 137 85.11) (end 137.08 85.11) (width 0.4) (layer F.Cu) (net 26))
  (segment (start 136.99 85.1) (end 137 85.11) (width 1) (layer B.Cu) (net 26) (tstamp 5BE07B77))
  (via (at 137 85.11) (size 0.7) (drill 0.4) (layers F.Cu B.Cu) (net 26))
  (segment (start 129.2 85.1) (end 136.99 85.1) (width 1) (layer B.Cu) (net 26))
  (segment (start 137.975 84.215) (end 137.975 82.15) (width 0.4) (layer F.Cu) (net 26) (tstamp 5BE07C16))
  (segment (start 137.08 85.11) (end 137.975 84.215) (width 0.4) (layer F.Cu) (net 26) (tstamp 5BE07C12))
  (segment (start 137.12 70.06) (end 135.01 70.06) (width 0.4) (layer F.Cu) (net 26))
  (segment (start 135.01 70.06) (end 134.075 69.125) (width 0.4) (layer F.Cu) (net 26) (tstamp 5BE07BE4))
  (segment (start 134.075 69.125) (end 134.075 67.15) (width 0.4) (layer F.Cu) (net 26) (tstamp 5BE07BE7))
  (segment (start 134.075 70.995) (end 134.075 72.85) (width 0.4) (layer F.Cu) (net 26) (tstamp 5BE07BD6))
  (segment (start 135.01 70.06) (end 134.075 70.995) (width 0.4) (layer F.Cu) (net 26) (tstamp 5BE07BD2))
  (segment (start 137.12 70.06) (end 136.42 70.06) (width 0.4) (layer F.Cu) (net 26))
  (segment (start 136.42 70.06) (end 135.375 71.105) (width 0.4) (layer F.Cu) (net 26) (tstamp 5BE07BC9))
  (segment (start 135.375 71.105) (end 135.375 72.85) (width 0.4) (layer F.Cu) (net 26) (tstamp 5BE07BCB))
  (segment (start 135.375 69.015) (end 135.375 67.15) (width 0.4) (layer F.Cu) (net 26) (tstamp 5BE07BC5))
  (segment (start 136.42 70.06) (end 135.375 69.015) (width 0.4) (layer F.Cu) (net 26) (tstamp 5BE07BC1))
  (segment (start 137.12 70.06) (end 137.11 70.06) (width 0.4) (layer F.Cu) (net 26))
  (segment (start 136.675 69.625) (end 136.675 67.15) (width 0.4) (layer F.Cu) (net 26) (tstamp 5BE07BBD))
  (segment (start 137.11 70.06) (end 136.675 69.625) (width 0.4) (layer F.Cu) (net 26) (tstamp 5BE07BBB))
  (segment (start 137.12 70.06) (end 137.12 70.1) (width 0.4) (layer F.Cu) (net 26))
  (segment (start 136.675 70.545) (end 136.675 72.85) (width 0.4) (layer F.Cu) (net 26) (tstamp 5BE07BB4))
  (segment (start 137.12 70.1) (end 136.675 70.545) (width 0.4) (layer F.Cu) (net 26) (tstamp 5BE07BB0))
  (segment (start 137.12 70.06) (end 137.12 70.15) (width 0.4) (layer F.Cu) (net 26))
  (segment (start 137.975 71.005) (end 137.975 72.85) (width 0.4) (layer F.Cu) (net 26) (tstamp 5BE07BAA))
  (segment (start 137.12 70.15) (end 137.975 71.005) (width 0.4) (layer F.Cu) (net 26) (tstamp 5BE07BA0))
  (segment (start 137.12 70.06) (end 137.13 70.06) (width 0.4) (layer F.Cu) (net 26))
  (via (at 137.12 70.06) (size 0.7) (drill 0.4) (layers F.Cu B.Cu) (net 26))
  (segment (start 129.2 70.06) (end 137.12 70.06) (width 1) (layer B.Cu) (net 26))
  (segment (start 137.975 69.215) (end 137.975 67.15) (width 0.4) (layer F.Cu) (net 26) (tstamp 5BE07B9A))
  (segment (start 137.13 70.06) (end 137.975 69.215) (width 0.4) (layer F.Cu) (net 26) (tstamp 5BE07B92))
  (segment (start 88.22 69.99) (end 89.3 69.99) (width 0.4) (layer F.Cu) (net 26))
  (segment (start 90.925 71.615) (end 90.925 72.85) (width 0.4) (layer F.Cu) (net 26) (tstamp 5BE07A33))
  (segment (start 89.3 69.99) (end 90.925 71.615) (width 0.4) (layer F.Cu) (net 26) (tstamp 5BE07A2E))
  (segment (start 88.22 69.99) (end 89.5 69.99) (width 0.4) (layer F.Cu) (net 26))
  (segment (start 90.925 68.565) (end 90.925 67.15) (width 0.4) (layer F.Cu) (net 26) (tstamp 5BE07A2C))
  (segment (start 89.5 69.99) (end 90.925 68.565) (width 0.4) (layer F.Cu) (net 26) (tstamp 5BE07A27))
  (segment (start 88.22 69.99) (end 88.22 70.05) (width 0.4) (layer F.Cu) (net 26))
  (segment (start 89.625 71.455) (end 89.625 72.85) (width 0.4) (layer F.Cu) (net 26) (tstamp 5BE07A23))
  (segment (start 88.22 70.05) (end 89.625 71.455) (width 0.4) (layer F.Cu) (net 26) (tstamp 5BE07A1C))
  (segment (start 88.22 69.99) (end 88.22 69.95) (width 0.4) (layer F.Cu) (net 26))
  (segment (start 89.625 68.545) (end 89.625 67.15) (width 0.4) (layer F.Cu) (net 26) (tstamp 5BE07A19))
  (segment (start 88.22 69.95) (end 89.625 68.545) (width 0.4) (layer F.Cu) (net 26) (tstamp 5BE07A17))
  (segment (start 88.22 69.99) (end 88.22 71.55) (width 0.4) (layer F.Cu) (net 26))
  (segment (start 88.325 71.655) (end 88.325 72.85) (width 0.4) (layer F.Cu) (net 26) (tstamp 5BE07A14))
  (segment (start 88.22 71.55) (end 88.325 71.655) (width 0.4) (layer F.Cu) (net 26) (tstamp 5BE07A11))
  (segment (start 88.22 69.99) (end 88.22 68.4) (width 0.4) (layer F.Cu) (net 26))
  (segment (start 88.325 68.295) (end 88.325 67.15) (width 0.4) (layer F.Cu) (net 26) (tstamp 5BE07A0E))
  (segment (start 88.22 68.4) (end 88.325 68.295) (width 0.4) (layer F.Cu) (net 26) (tstamp 5BE07A0C))
  (segment (start 88.22 69.99) (end 86.99 71.22) (width 0.4) (layer F.Cu) (net 26))
  (segment (start 86.99 71.22) (end 86.99 72.815) (width 0.4) (layer F.Cu) (net 26) (tstamp 5BE07A05))
  (segment (start 86.99 72.815) (end 87.025 72.85) (width 0.4) (layer F.Cu) (net 26) (tstamp 5BE07A08))
  (segment (start 88.22 69.99) (end 88.22 69.96) (width 0.4) (layer F.Cu) (net 26))
  (via (at 88.22 69.99) (size 0.7) (drill 0.4) (layers F.Cu B.Cu) (net 26))
  (segment (start 96.65 69.99) (end 88.22 69.99) (width 1) (layer B.Cu) (net 26))
  (segment (start 87.025 68.765) (end 87.025 67.15) (width 0.4) (layer F.Cu) (net 26) (tstamp 5BE07A03))
  (segment (start 88.22 69.96) (end 87.025 68.765) (width 0.4) (layer F.Cu) (net 26) (tstamp 5BE079FD))
  (segment (start 88.17 100.22) (end 87.93 100.22) (width 0.4) (layer F.Cu) (net 26))
  (segment (start 87.025 101.125) (end 87.025 102.85) (width 0.4) (layer F.Cu) (net 26) (tstamp 5BE07984))
  (segment (start 87.93 100.22) (end 87.025 101.125) (width 0.4) (layer F.Cu) (net 26) (tstamp 5BE07983))
  (segment (start 88.39 85.16) (end 88.39 86.12) (width 0.4) (layer F.Cu) (net 26))
  (segment (start 88.36 86.15) (end 88.36 87.815) (width 0.4) (layer F.Cu) (net 26) (tstamp 5BE07975))
  (segment (start 88.39 86.12) (end 88.36 86.15) (width 0.4) (layer F.Cu) (net 26) (tstamp 5BE07974))
  (segment (start 88.36 87.815) (end 88.325 87.85) (width 0.4) (layer F.Cu) (net 26) (tstamp 5BE07976))
  (segment (start 88.39 85.16) (end 88.39 83.41) (width 0.4) (layer F.Cu) (net 26))
  (segment (start 88.35 83.37) (end 88.35 82.175) (width 0.4) (layer F.Cu) (net 26) (tstamp 5BE07967))
  (segment (start 88.39 83.41) (end 88.35 83.37) (width 0.4) (layer F.Cu) (net 26) (tstamp 5BE07954))
  (segment (start 88.35 82.175) (end 88.325 82.15) (width 0.4) (layer F.Cu) (net 26) (tstamp 5BE07968))
  (segment (start 88.39 85.16) (end 88.39 85.51) (width 0.4) (layer F.Cu) (net 26))
  (segment (start 89.625 86.745) (end 89.625 87.85) (width 0.4) (layer F.Cu) (net 26) (tstamp 5BE07950))
  (segment (start 88.39 85.51) (end 89.625 86.745) (width 0.4) (layer F.Cu) (net 26) (tstamp 5BE07949))
  (segment (start 88.39 85.16) (end 89.77 85.16) (width 0.4) (layer F.Cu) (net 26))
  (segment (start 89.77 85.16) (end 90.89 86.28) (width 0.4) (layer F.Cu) (net 26) (tstamp 5BE07940))
  (segment (start 90.89 86.28) (end 90.89 87.815) (width 0.4) (layer F.Cu) (net 26) (tstamp 5BE07941))
  (segment (start 90.89 87.815) (end 90.925 87.85) (width 0.4) (layer F.Cu) (net 26) (tstamp 5BE07943))
  (segment (start 90.925 84.005) (end 90.925 82.15) (width 0.4) (layer F.Cu) (net 26) (tstamp 5BE0793D))
  (segment (start 89.77 85.16) (end 90.925 84.005) (width 0.4) (layer F.Cu) (net 26) (tstamp 5BE0793A))
  (segment (start 88.39 85.16) (end 88.39 84.22) (width 0.4) (layer F.Cu) (net 26))
  (segment (start 89.625 82.985) (end 89.625 82.15) (width 0.4) (layer F.Cu) (net 26) (tstamp 5BE07934))
  (segment (start 88.39 84.22) (end 89.625 82.985) (width 0.4) (layer F.Cu) (net 26) (tstamp 5BE0792D))
  (segment (start 88.39 85.16) (end 88.21 85.16) (width 0.4) (layer F.Cu) (net 26))
  (segment (start 87.025 86.345) (end 87.025 87.85) (width 0.4) (layer F.Cu) (net 26) (tstamp 5BE078FA))
  (segment (start 88.21 85.16) (end 87.025 86.345) (width 0.4) (layer F.Cu) (net 26) (tstamp 5BE078F8))
  (segment (start 88.39 85.16) (end 88.35 85.16) (width 0.4) (layer F.Cu) (net 26))
  (via (at 88.39 85.16) (size 0.7) (drill 0.4) (layers F.Cu B.Cu) (net 26))
  (segment (start 96.65 85.16) (end 88.39 85.16) (width 1) (layer B.Cu) (net 26))
  (segment (start 87.025 83.835) (end 87.025 82.15) (width 0.4) (layer F.Cu) (net 26) (tstamp 5BE078F3))
  (segment (start 88.35 85.16) (end 87.025 83.835) (width 0.4) (layer F.Cu) (net 26) (tstamp 5BE078EC))
  (segment (start 88.17 100.22) (end 88.17 100.33) (width 0.4) (layer F.Cu) (net 26))
  (segment (start 88.325 100.485) (end 88.325 102.85) (width 0.4) (layer F.Cu) (net 26) (tstamp 5BE07821))
  (segment (start 88.17 100.33) (end 88.325 100.485) (width 0.4) (layer F.Cu) (net 26) (tstamp 5BE0781D))
  (segment (start 88.17 100.22) (end 88.33 100.22) (width 0.4) (layer F.Cu) (net 26))
  (segment (start 89.625 101.515) (end 89.625 102.85) (width 0.4) (layer F.Cu) (net 26) (tstamp 5BE07817))
  (segment (start 88.33 100.22) (end 89.625 101.515) (width 0.4) (layer F.Cu) (net 26) (tstamp 5BE07814))
  (segment (start 88.17 100.22) (end 90.02 100.22) (width 0.4) (layer F.Cu) (net 26))
  (segment (start 90.925 99.315) (end 90.925 97.15) (width 0.4) (layer F.Cu) (net 26) (tstamp 5BE077EF))
  (segment (start 90.02 100.22) (end 90.925 99.315) (width 0.4) (layer F.Cu) (net 26) (tstamp 5BE077E9))
  (segment (start 88.17 100.22) (end 88.5 100.22) (width 0.4) (layer F.Cu) (net 26))
  (segment (start 89.625 99.095) (end 89.625 97.15) (width 0.4) (layer F.Cu) (net 26) (tstamp 5BE077E6))
  (segment (start 88.5 100.22) (end 89.625 99.095) (width 0.4) (layer F.Cu) (net 26) (tstamp 5BE077E4))
  (segment (start 88.17 100.22) (end 88.17 100.16) (width 0.4) (layer F.Cu) (net 26))
  (segment (start 94.91 97.11) (end 91.78 100.24) (width 1) (layer B.Cu) (net 26) (tstamp 5BE077BE))
  (segment (start 91.78 100.24) (end 88.19 100.24) (width 1) (layer B.Cu) (net 26) (tstamp 5BE077BF))
  (segment (start 88.19 100.24) (end 88.17 100.22) (width 1) (layer B.Cu) (net 26) (tstamp 5BE077C0))
  (via (at 88.17 100.22) (size 0.7) (drill 0.4) (layers F.Cu B.Cu) (net 26))
  (segment (start 96.65 97.11) (end 94.91 97.11) (width 1) (layer B.Cu) (net 26))
  (segment (start 87.025 99.015) (end 87.025 97.15) (width 0.4) (layer F.Cu) (net 26) (tstamp 5BE077D9))
  (segment (start 88.17 100.16) (end 87.025 99.015) (width 0.4) (layer F.Cu) (net 26) (tstamp 5BE077D8))
  (segment (start 112.5 108.86) (end 112.5 108.31) (width 1) (layer B.Cu) (net 26))
  (segment (start 96.65 98.05) (end 96.65 97.11) (width 1) (layer B.Cu) (net 26) (tstamp 5BE0770B))
  (segment (start 96.65 97.11) (end 96.65 85.16) (width 1) (layer B.Cu) (net 26) (tstamp 5BE077BC))
  (segment (start 96.65 85.16) (end 96.65 69.99) (width 1) (layer B.Cu) (net 26) (tstamp 5BE078D2))
  (segment (start 96.65 69.99) (end 96.65 67.31) (width 1) (layer B.Cu) (net 26) (tstamp 5BE079E6))
  (segment (start 101.34 102.74) (end 96.65 98.05) (width 1) (layer B.Cu) (net 26) (tstamp 5BE07705))
  (segment (start 106.93 102.74) (end 101.34 102.74) (width 1) (layer B.Cu) (net 26) (tstamp 5BE076FB))
  (segment (start 112.5 108.31) (end 106.93 102.74) (width 1) (layer B.Cu) (net 26) (tstamp 5BE076F8))
  (segment (start 112.5 124.5) (end 112.5 108.86) (width 1) (layer B.Cu) (net 26))
  (segment (start 129.2 96.61) (end 129.2 85.1) (width 1) (layer B.Cu) (net 26) (tstamp 5BE076E0))
  (segment (start 129.2 85.1) (end 129.2 70.06) (width 1) (layer B.Cu) (net 26) (tstamp 5BE07B75))
  (segment (start 129.2 70.06) (end 129.2 66.83) (width 1) (layer B.Cu) (net 26) (tstamp 5BE07B2B))
  (segment (start 123.83 101.98) (end 129.2 96.61) (width 1) (layer B.Cu) (net 26) (tstamp 5BE076DF))
  (segment (start 119.38 101.98) (end 123.83 101.98) (width 1) (layer B.Cu) (net 26) (tstamp 5BE076DB))
  (segment (start 112.5 108.86) (end 119.38 101.98) (width 1) (layer B.Cu) (net 26) (tstamp 5BE076DA))
  (segment (start 91.575 67.15) (end 92.83 67.15) (width 0.4) (layer F.Cu) (net 27))
  (segment (start 123.455 70.935) (end 122.135 70.935) (width 0.4) (layer F.Cu) (net 27) (tstamp 5BE06641))
  (segment (start 123.92 70.47) (end 123.455 70.935) (width 0.4) (layer F.Cu) (net 27) (tstamp 5BE06640))
  (segment (start 123.92 69.07) (end 123.92 70.47) (width 0.4) (layer F.Cu) (net 27) (tstamp 5BE0663F))
  (segment (start 123.27 68.42) (end 123.92 69.07) (width 0.4) (layer F.Cu) (net 27) (tstamp 5BE0663E))
  (segment (start 94.1 68.42) (end 123.27 68.42) (width 0.4) (layer F.Cu) (net 27) (tstamp 5BE0663D))
  (segment (start 92.83 67.15) (end 94.1 68.42) (width 0.4) (layer F.Cu) (net 27) (tstamp 5BE0663C))
  (segment (start 90.275 67.15) (end 90.275 66.165) (width 0.4) (layer F.Cu) (net 28))
  (segment (start 124.125 72.205) (end 122.135 72.205) (width 0.4) (layer F.Cu) (net 28) (tstamp 5BE0664C))
  (segment (start 124.75 71.58) (end 124.125 72.205) (width 0.4) (layer F.Cu) (net 28) (tstamp 5BE0664B))
  (segment (start 124.75 68.71) (end 124.75 71.58) (width 0.4) (layer F.Cu) (net 28) (tstamp 5BE0664A))
  (segment (start 123.68 67.64) (end 124.75 68.71) (width 0.4) (layer F.Cu) (net 28) (tstamp 5BE06649))
  (segment (start 94.95 67.64) (end 123.68 67.64) (width 0.4) (layer F.Cu) (net 28) (tstamp 5BE06647))
  (segment (start 93.21 65.9) (end 94.95 67.64) (width 0.4) (layer F.Cu) (net 28) (tstamp 5BE06645))
  (segment (start 90.54 65.9) (end 93.21 65.9) (width 0.4) (layer F.Cu) (net 28) (tstamp 5BE06644))
  (segment (start 90.275 66.165) (end 90.54 65.9) (width 0.4) (layer F.Cu) (net 28) (tstamp 5BE06643))
  (segment (start 88.975 67.15) (end 88.975 65.845) (width 0.4) (layer F.Cu) (net 29))
  (segment (start 124.265 73.475) (end 122.135 73.475) (width 0.4) (layer F.Cu) (net 29) (tstamp 5BE06657))
  (segment (start 125.56 72.18) (end 124.265 73.475) (width 0.4) (layer F.Cu) (net 29) (tstamp 5BE06656))
  (segment (start 125.56 68.17) (end 125.56 72.18) (width 0.4) (layer F.Cu) (net 29) (tstamp 5BE06655))
  (segment (start 124.05 66.66) (end 125.56 68.17) (width 0.4) (layer F.Cu) (net 29) (tstamp 5BE06653))
  (segment (start 95.23 66.66) (end 124.05 66.66) (width 0.4) (layer F.Cu) (net 29) (tstamp 5BE06652))
  (segment (start 93.66 65.09) (end 95.23 66.66) (width 0.4) (layer F.Cu) (net 29) (tstamp 5BE06650))
  (segment (start 89.73 65.09) (end 93.66 65.09) (width 0.4) (layer F.Cu) (net 29) (tstamp 5BE0664F))
  (segment (start 88.975 65.845) (end 89.73 65.09) (width 0.4) (layer F.Cu) (net 29) (tstamp 5BE0664E))
  (segment (start 87.675 67.15) (end 87.675 65.435) (width 0.4) (layer F.Cu) (net 30))
  (segment (start 124.245 74.745) (end 122.135 74.745) (width 0.4) (layer F.Cu) (net 30) (tstamp 5BE06B0D))
  (segment (start 126.57 72.42) (end 124.245 74.745) (width 0.4) (layer F.Cu) (net 30) (tstamp 5BE06B0B))
  (segment (start 126.57 68) (end 126.57 72.42) (width 0.4) (layer F.Cu) (net 30) (tstamp 5BE06B09))
  (segment (start 124.4 65.83) (end 126.57 68) (width 0.4) (layer F.Cu) (net 30) (tstamp 5BE06B07))
  (segment (start 95.78 65.83) (end 124.4 65.83) (width 0.4) (layer F.Cu) (net 30) (tstamp 5BE06B05))
  (segment (start 94.1 64.15) (end 95.78 65.83) (width 0.4) (layer F.Cu) (net 30) (tstamp 5BE06B03))
  (segment (start 88.96 64.15) (end 94.1 64.15) (width 0.4) (layer F.Cu) (net 30) (tstamp 5BE06B02))
  (segment (start 87.675 65.435) (end 88.96 64.15) (width 0.4) (layer F.Cu) (net 30) (tstamp 5BE06B01))
  (segment (start 137.325 67.15) (end 137.325 64.895) (width 0.4) (layer F.Cu) (net 31))
  (segment (start 124.12 76.05) (end 122.17 76.05) (width 0.4) (layer F.Cu) (net 31) (tstamp 5BE06B37))
  (segment (start 127.55 72.62) (end 124.12 76.05) (width 0.4) (layer F.Cu) (net 31) (tstamp 5BE06B35))
  (segment (start 127.55 66.19) (end 127.55 72.62) (width 0.4) (layer F.Cu) (net 31) (tstamp 5BE06B33))
  (segment (start 129.76 63.98) (end 127.55 66.19) (width 0.4) (layer F.Cu) (net 31) (tstamp 5BE06B31))
  (segment (start 136.41 63.98) (end 129.76 63.98) (width 0.4) (layer F.Cu) (net 31) (tstamp 5BE06B30))
  (segment (start 137.325 64.895) (end 136.41 63.98) (width 0.4) (layer F.Cu) (net 31) (tstamp 5BE06B2F))
  (segment (start 122.17 76.05) (end 122.135 76.015) (width 0.4) (layer F.Cu) (net 31) (tstamp 5BE06B38))
  (segment (start 136.025 67.15) (end 136.025 65.165) (width 0.4) (layer F.Cu) (net 32))
  (segment (start 124.035 77.285) (end 122.135 77.285) (width 0.4) (layer F.Cu) (net 32) (tstamp 5BE06B40))
  (segment (start 128.4 72.92) (end 124.035 77.285) (width 0.4) (layer F.Cu) (net 32) (tstamp 5BE06B3E))
  (segment (start 128.4 66.52) (end 128.4 72.92) (width 0.4) (layer F.Cu) (net 32) (tstamp 5BE06B3D))
  (segment (start 129.96 64.96) (end 128.4 66.52) (width 0.4) (layer F.Cu) (net 32) (tstamp 5BE06B3C))
  (segment (start 135.82 64.96) (end 129.96 64.96) (width 0.4) (layer F.Cu) (net 32) (tstamp 5BE06B3B))
  (segment (start 136.025 65.165) (end 135.82 64.96) (width 0.4) (layer F.Cu) (net 32) (tstamp 5BE06B3A))
  (segment (start 134.725 67.15) (end 134.725 66.405) (width 0.4) (layer F.Cu) (net 33))
  (segment (start 123.685 78.555) (end 122.135 78.555) (width 0.4) (layer F.Cu) (net 33) (tstamp 5BE06B4B))
  (segment (start 129.08 73.16) (end 123.685 78.555) (width 0.4) (layer F.Cu) (net 33) (tstamp 5BE06B47))
  (segment (start 129.08 67.25) (end 129.08 73.16) (width 0.4) (layer F.Cu) (net 33) (tstamp 5BE06B46))
  (segment (start 130.49 65.84) (end 129.08 67.25) (width 0.4) (layer F.Cu) (net 33) (tstamp 5BE06B45))
  (segment (start 134.16 65.84) (end 130.49 65.84) (width 0.4) (layer F.Cu) (net 33) (tstamp 5BE06B44))
  (segment (start 134.725 66.405) (end 134.16 65.84) (width 0.4) (layer F.Cu) (net 33) (tstamp 5BE06B43))
  (segment (start 133.425 67.15) (end 130.73 67.15) (width 0.4) (layer F.Cu) (net 34))
  (segment (start 123.645 79.825) (end 122.135 79.825) (width 0.4) (layer F.Cu) (net 34) (tstamp 5BE06B5B))
  (segment (start 130.05 73.42) (end 123.645 79.825) (width 0.4) (layer F.Cu) (net 34) (tstamp 5BE06B56))
  (segment (start 130.05 67.83) (end 130.05 73.42) (width 0.4) (layer F.Cu) (net 34) (tstamp 5BE06B54))
  (segment (start 130.73 67.15) (end 130.05 67.83) (width 0.4) (layer F.Cu) (net 34) (tstamp 5BE06B52))
  (segment (start 133.425 72.85) (end 131.69 72.85) (width 0.4) (layer F.Cu) (net 35))
  (segment (start 123.445 81.095) (end 122.135 81.095) (width 0.4) (layer F.Cu) (net 35) (tstamp 5BE06B71))
  (segment (start 131.69 72.85) (end 123.445 81.095) (width 0.4) (layer F.Cu) (net 35) (tstamp 5BE06B65))
  (segment (start 134.725 72.85) (end 134.725 73.795) (width 0.4) (layer F.Cu) (net 36))
  (segment (start 123.265 82.365) (end 122.135 82.365) (width 0.4) (layer F.Cu) (net 36) (tstamp 5BE06B8E))
  (segment (start 131.28 74.35) (end 123.265 82.365) (width 0.4) (layer F.Cu) (net 36) (tstamp 5BE06B89))
  (segment (start 134.17 74.35) (end 131.28 74.35) (width 0.4) (layer F.Cu) (net 36) (tstamp 5BE06B87))
  (segment (start 134.725 73.795) (end 134.17 74.35) (width 0.4) (layer F.Cu) (net 36) (tstamp 5BE06B81))
  (segment (start 136.025 72.85) (end 136.025 73.635) (width 0.4) (layer F.Cu) (net 37))
  (segment (start 123.075 83.635) (end 122.135 83.635) (width 0.4) (layer F.Cu) (net 37) (tstamp 5BE06BA3))
  (segment (start 131.41 75.3) (end 123.075 83.635) (width 0.4) (layer F.Cu) (net 37) (tstamp 5BE06B9C))
  (segment (start 134.36 75.3) (end 131.41 75.3) (width 0.4) (layer F.Cu) (net 37) (tstamp 5BE06B99))
  (segment (start 136.025 73.635) (end 134.36 75.3) (width 0.4) (layer F.Cu) (net 37) (tstamp 5BE06B97))
  (segment (start 122.15 83.62) (end 122.135 83.635) (width 0.4) (layer F.Cu) (net 37) (tstamp 5BE06B1F))
  (segment (start 137.325 72.85) (end 137.325 74.315) (width 0.4) (layer F.Cu) (net 38))
  (segment (start 123.155 84.905) (end 122.135 84.905) (width 0.4) (layer F.Cu) (net 38) (tstamp 5BE06BBE))
  (segment (start 131.95 76.11) (end 123.155 84.905) (width 0.4) (layer F.Cu) (net 38) (tstamp 5BE06BB7))
  (segment (start 134.56 76.11) (end 131.95 76.11) (width 0.4) (layer F.Cu) (net 38) (tstamp 5BE06BB5))
  (segment (start 135.73 74.94) (end 134.56 76.11) (width 0.4) (layer F.Cu) (net 38) (tstamp 5BE06BB4))
  (segment (start 136.7 74.94) (end 135.73 74.94) (width 0.4) (layer F.Cu) (net 38) (tstamp 5BE06BB3))
  (segment (start 137.325 74.315) (end 136.7 74.94) (width 0.4) (layer F.Cu) (net 38) (tstamp 5BE06BAD))
  (segment (start 137.325 82.15) (end 137.325 78.115) (width 0.4) (layer F.Cu) (net 39))
  (segment (start 122.985 86.175) (end 122.135 86.175) (width 0.4) (layer F.Cu) (net 39) (tstamp 5BE06C50))
  (segment (start 132.26 76.9) (end 122.985 86.175) (width 0.4) (layer F.Cu) (net 39) (tstamp 5BE06C4A))
  (segment (start 136.11 76.9) (end 132.26 76.9) (width 0.4) (layer F.Cu) (net 39) (tstamp 5BE06C48))
  (segment (start 137.325 78.115) (end 136.11 76.9) (width 0.4) (layer F.Cu) (net 39) (tstamp 5BE06C43))
  (segment (start 136.025 82.15) (end 136.025 78.305) (width 0.4) (layer F.Cu) (net 40))
  (segment (start 122.995 87.445) (end 122.135 87.445) (width 0.4) (layer F.Cu) (net 40) (tstamp 5BE06C5C))
  (segment (start 132.57 77.87) (end 122.995 87.445) (width 0.4) (layer F.Cu) (net 40) (tstamp 5BE06C58))
  (segment (start 135.59 77.87) (end 132.57 77.87) (width 0.4) (layer F.Cu) (net 40) (tstamp 5BE06C57))
  (segment (start 136.025 78.305) (end 135.59 77.87) (width 0.4) (layer F.Cu) (net 40) (tstamp 5BE06C53))
  (segment (start 134.725 82.15) (end 134.725 79.715) (width 0.4) (layer F.Cu) (net 41))
  (segment (start 122.985 88.715) (end 122.135 88.715) (width 0.4) (layer F.Cu) (net 41) (tstamp 5BE06C67))
  (segment (start 132.91 78.79) (end 122.985 88.715) (width 0.4) (layer F.Cu) (net 41) (tstamp 5BE06C64))
  (segment (start 133.8 78.79) (end 132.91 78.79) (width 0.4) (layer F.Cu) (net 41) (tstamp 5BE06C61))
  (segment (start 134.725 79.715) (end 133.8 78.79) (width 0.4) (layer F.Cu) (net 41) (tstamp 5BE06C5E))
  (segment (start 133.425 82.15) (end 133.425 81.235) (width 0.4) (layer F.Cu) (net 42))
  (segment (start 123.355 89.985) (end 122.135 89.985) (width 0.4) (layer F.Cu) (net 42) (tstamp 5BE06C74))
  (segment (start 132.34 81) (end 123.355 89.985) (width 0.4) (layer F.Cu) (net 42) (tstamp 5BE06C6F))
  (segment (start 133.19 81) (end 132.34 81) (width 0.4) (layer F.Cu) (net 42) (tstamp 5BE06C6E))
  (segment (start 133.425 81.235) (end 133.19 81) (width 0.4) (layer F.Cu) (net 42) (tstamp 5BE06C6B))
  (segment (start 133.425 87.85) (end 127.26 87.85) (width 0.4) (layer F.Cu) (net 43))
  (segment (start 123.855 91.255) (end 122.135 91.255) (width 0.4) (layer F.Cu) (net 43) (tstamp 5BE06C87))
  (segment (start 127.26 87.85) (end 123.855 91.255) (width 0.4) (layer F.Cu) (net 43) (tstamp 5BE06C84))
  (segment (start 134.725 87.85) (end 134.725 88.655) (width 0.4) (layer F.Cu) (net 44))
  (segment (start 124.735 92.525) (end 122.135 92.525) (width 0.4) (layer F.Cu) (net 44) (tstamp 5BE06C93))
  (segment (start 127.6 89.66) (end 124.735 92.525) (width 0.4) (layer F.Cu) (net 44) (tstamp 5BE06C92))
  (segment (start 133.72 89.66) (end 127.6 89.66) (width 0.4) (layer F.Cu) (net 44) (tstamp 5BE06C8E))
  (segment (start 134.725 88.655) (end 133.72 89.66) (width 0.4) (layer F.Cu) (net 44) (tstamp 5BE06C8C))
  (segment (start 136.025 87.85) (end 136.025 88.865) (width 0.4) (layer F.Cu) (net 45))
  (segment (start 124.835 93.795) (end 122.135 93.795) (width 0.4) (layer F.Cu) (net 45) (tstamp 5BE06C9E))
  (segment (start 127.8 90.83) (end 124.835 93.795) (width 0.4) (layer F.Cu) (net 45) (tstamp 5BE06C9C))
  (segment (start 134.06 90.83) (end 127.8 90.83) (width 0.4) (layer F.Cu) (net 45) (tstamp 5BE06C9A))
  (segment (start 136.025 88.865) (end 134.06 90.83) (width 0.4) (layer F.Cu) (net 45) (tstamp 5BE06C99))
  (segment (start 137.325 87.85) (end 137.325 88.825) (width 0.4) (layer F.Cu) (net 46))
  (segment (start 125.045 95.065) (end 122.135 95.065) (width 0.4) (layer F.Cu) (net 46) (tstamp 5BE06CA8))
  (segment (start 128.02 92.09) (end 125.045 95.065) (width 0.4) (layer F.Cu) (net 46) (tstamp 5BE06CA6))
  (segment (start 134.06 92.09) (end 128.02 92.09) (width 0.4) (layer F.Cu) (net 46) (tstamp 5BE06CA4))
  (segment (start 137.325 88.825) (end 134.06 92.09) (width 0.4) (layer F.Cu) (net 46) (tstamp 5BE06CA2))
  (segment (start 144.55 147.4) (end 104.6 147.4) (width 1) (layer F.Cu) (net 47))
  (segment (start 97.26 140.06) (end 97.26 137.38) (width 1) (layer F.Cu) (net 47) (tstamp 5BE07659))
  (segment (start 104.6 147.4) (end 97.26 140.06) (width 1) (layer F.Cu) (net 47) (tstamp 5BE07658))
  (segment (start 144.55 142.32) (end 109.82 142.32) (width 1) (layer F.Cu) (net 48))
  (segment (start 109.82 142.32) (end 104.88 137.38) (width 1) (layer F.Cu) (net 48) (tstamp 5BE0765B))
  (segment (start 140.57 65.8) (end 140.57 80.2) (width 0.25) (layer B.Cu) (net 49))
  (segment (start 140.575 80.255) (end 140.575 82.15) (width 0.25) (layer F.Cu) (net 49) (tstamp 5BE0803A))
  (segment (start 140.6 80.23) (end 140.575 80.255) (width 0.25) (layer F.Cu) (net 49) (tstamp 5BE08039))
  (via (at 140.6 80.23) (size 0.7) (drill 0.4) (layers F.Cu B.Cu) (net 49))
  (segment (start 140.57 80.2) (end 140.6 80.23) (width 0.25) (layer B.Cu) (net 49) (tstamp 5BE0802D))
  (segment (start 84.42 74.34) (end 84.42 62.8) (width 0.25) (layer B.Cu) (net 49))
  (segment (start 140.575 65.805) (end 140.575 67.15) (width 0.25) (layer F.Cu) (net 49) (tstamp 5BE0801D))
  (segment (start 140.57 65.8) (end 140.575 65.805) (width 0.25) (layer F.Cu) (net 49) (tstamp 5BE0801C))
  (via (at 140.57 65.8) (size 0.7) (drill 0.4) (layers F.Cu B.Cu) (net 49))
  (segment (start 140.57 64.78) (end 140.57 65.8) (width 0.25) (layer B.Cu) (net 49) (tstamp 5BE08016))
  (segment (start 138.02 62.23) (end 140.57 64.78) (width 0.25) (layer B.Cu) (net 49) (tstamp 5BE0800E))
  (segment (start 84.99 62.23) (end 138.02 62.23) (width 0.25) (layer B.Cu) (net 49) (tstamp 5BE0800B))
  (segment (start 84.42 62.8) (end 84.99 62.23) (width 0.25) (layer B.Cu) (net 49) (tstamp 5BE08005))
  (segment (start 84.42 89.34) (end 84.42 74.34) (width 0.25) (layer B.Cu) (net 49))
  (segment (start 84.425 74.335) (end 84.425 72.85) (width 0.25) (layer F.Cu) (net 49) (tstamp 5BE07FE2))
  (segment (start 84.42 74.34) (end 84.425 74.335) (width 0.25) (layer F.Cu) (net 49) (tstamp 5BE07FE1))
  (via (at 84.42 74.34) (size 0.7) (drill 0.4) (layers F.Cu B.Cu) (net 49))
  (segment (start 84.4 104.47) (end 84.4 89.36) (width 0.25) (layer B.Cu) (net 49))
  (segment (start 84.425 89.335) (end 84.425 87.85) (width 0.25) (layer F.Cu) (net 49) (tstamp 5BE07F98))
  (segment (start 84.42 89.34) (end 84.425 89.335) (width 0.25) (layer F.Cu) (net 49) (tstamp 5BE07F97))
  (via (at 84.42 89.34) (size 0.7) (drill 0.4) (layers F.Cu B.Cu) (net 49))
  (segment (start 84.4 89.36) (end 84.42 89.34) (width 0.25) (layer B.Cu) (net 49) (tstamp 5BE07F88))
  (segment (start 92.18 137.38) (end 92.18 133.93) (width 0.25) (layer B.Cu) (net 49))
  (segment (start 84.425 104.445) (end 84.425 102.85) (width 0.25) (layer F.Cu) (net 49) (tstamp 5BE07F7D))
  (segment (start 84.4 104.47) (end 84.425 104.445) (width 0.25) (layer F.Cu) (net 49) (tstamp 5BE07F7C))
  (via (at 84.4 104.47) (size 0.7) (drill 0.4) (layers F.Cu B.Cu) (net 49))
  (segment (start 84.4 126.15) (end 84.4 104.47) (width 0.25) (layer B.Cu) (net 49) (tstamp 5BE07F6D))
  (segment (start 92.18 133.93) (end 84.4 126.15) (width 0.25) (layer B.Cu) (net 49) (tstamp 5BE07F66))
  (segment (start 92.18 152.62) (end 92.18 147.3) (width 0.25) (layer F.Cu) (net 50))
  (segment (start 85.725 115.715) (end 85.725 102.85) (width 0.25) (layer F.Cu) (net 50) (tstamp 5BE438D4))
  (segment (start 80.99 120.45) (end 85.725 115.715) (width 0.25) (layer F.Cu) (net 50) (tstamp 5BE438D2))
  (segment (start 80.99 136.11) (end 80.99 120.45) (width 0.25) (layer F.Cu) (net 50) (tstamp 5BE438D0))
  (segment (start 92.18 147.3) (end 80.99 136.11) (width 0.25) (layer F.Cu) (net 50) (tstamp 5BE438CD))
  (segment (start 139.275 87.85) (end 139.275 88.585) (width 0.25) (layer F.Cu) (net 51))
  (segment (start 139.275 88.585) (end 138 89.86) (width 0.25) (layer F.Cu) (net 51) (tstamp 5BE433C0))
  (segment (start 138 89.86) (end 138 90.25) (width 0.25) (layer F.Cu) (net 51) (tstamp 5BE433C1))
  (segment (start 138 90.25) (end 137.25 91) (width 0.25) (layer F.Cu) (net 51) (tstamp 5BE433C2))
  (segment (start 94.72 134.62) (end 94.72 137.38) (width 0.25) (layer F.Cu) (net 51) (tstamp 5BE418D9))
  (segment (start 96.35 132.99) (end 94.72 134.62) (width 0.25) (layer F.Cu) (net 51) (tstamp 5BE418D7))
  (segment (start 120.47 132.99) (end 96.35 132.99) (width 0.25) (layer F.Cu) (net 51) (tstamp 5BE418D4))
  (segment (start 131.04 122.42) (end 120.47 132.99) (width 0.25) (layer F.Cu) (net 51) (tstamp 5BE418D2))
  (segment (start 131.04 97.21) (end 131.04 122.42) (width 0.25) (layer F.Cu) (net 51) (tstamp 5BE418C6))
  (segment (start 138 90.25) (end 131.04 97.21) (width 0.25) (layer F.Cu) (net 51) (tstamp 5BE4189B))
  (segment (start 138 89.86) (end 138 90.25) (width 0.25) (layer F.Cu) (net 51) (tstamp 5BE41898))
  (segment (start 139.275 88.585) (end 138 89.86) (width 0.25) (layer F.Cu) (net 51) (tstamp 5BE41897))
  (segment (start 142.04 72.97) (end 142.04 87.86) (width 0.25) (layer B.Cu) (net 62))
  (segment (start 142.03 87.85) (end 140.575 87.85) (width 0.25) (layer F.Cu) (net 62) (tstamp 5BE4172C))
  (segment (start 142.04 87.86) (end 142.03 87.85) (width 0.25) (layer F.Cu) (net 62) (tstamp 5BE4172B))
  (via (at 142.04 87.86) (size 0.7) (drill 0.4) (layers F.Cu B.Cu) (net 62))
  (segment (start 83.12 67.16) (end 83.12 63.04) (width 0.25) (layer B.Cu) (net 62))
  (segment (start 141.92 72.85) (end 140.575 72.85) (width 0.25) (layer F.Cu) (net 62) (tstamp 5BE41719))
  (segment (start 142.04 72.97) (end 141.92 72.85) (width 0.25) (layer F.Cu) (net 62) (tstamp 5BE41718))
  (via (at 142.04 72.97) (size 0.7) (drill 0.4) (layers F.Cu B.Cu) (net 62))
  (segment (start 142.04 64.73) (end 142.04 72.97) (width 0.25) (layer B.Cu) (net 62) (tstamp 5BE4170E))
  (segment (start 138.57 61.26) (end 142.04 64.73) (width 0.25) (layer B.Cu) (net 62) (tstamp 5BE4170A))
  (segment (start 84.9 61.26) (end 138.57 61.26) (width 0.25) (layer B.Cu) (net 62) (tstamp 5BE41700))
  (segment (start 83.12 63.04) (end 84.9 61.26) (width 0.25) (layer B.Cu) (net 62) (tstamp 5BE416FA))
  (segment (start 83.12 82.04) (end 83.12 67.16) (width 0.25) (layer B.Cu) (net 62))
  (segment (start 83.13 67.15) (end 84.425 67.15) (width 0.25) (layer F.Cu) (net 62) (tstamp 5BE416F6))
  (segment (start 83.12 67.16) (end 83.13 67.15) (width 0.25) (layer F.Cu) (net 62) (tstamp 5BE416F5))
  (via (at 83.12 67.16) (size 0.7) (drill 0.4) (layers F.Cu B.Cu) (net 62))
  (segment (start 83.12 97.1) (end 83.12 82.04) (width 0.25) (layer B.Cu) (net 62))
  (segment (start 83.23 82.15) (end 84.425 82.15) (width 0.25) (layer F.Cu) (net 62) (tstamp 5BE416D5))
  (segment (start 83.12 82.04) (end 83.23 82.15) (width 0.25) (layer F.Cu) (net 62) (tstamp 5BE416D4))
  (via (at 83.12 82.04) (size 0.7) (drill 0.4) (layers F.Cu B.Cu) (net 62))
  (segment (start 112.5 152.62) (end 112.5 150.72) (width 0.25) (layer B.Cu) (net 62))
  (segment (start 83.17 97.15) (end 84.425 97.15) (width 0.25) (layer F.Cu) (net 62) (tstamp 5BE416BC))
  (segment (start 83.12 97.1) (end 83.17 97.15) (width 0.25) (layer F.Cu) (net 62) (tstamp 5BE416BB))
  (via (at 83.12 97.1) (size 0.7) (drill 0.4) (layers F.Cu B.Cu) (net 62))
  (segment (start 83.12 132.46) (end 83.12 97.1) (width 0.25) (layer B.Cu) (net 62) (tstamp 5BE416AC))
  (segment (start 99.97 149.31) (end 83.12 132.46) (width 0.25) (layer B.Cu) (net 62) (tstamp 5BE416A6))
  (segment (start 111.09 149.31) (end 99.97 149.31) (width 0.25) (layer B.Cu) (net 62) (tstamp 5BE416A1))
  (segment (start 112.5 150.72) (end 111.09 149.31) (width 0.25) (layer B.Cu) (net 62) (tstamp 5BE4169F))
  (segment (start 138.05 76.04) (end 137.29 76.04) (width 0.25) (layer F.Cu) (net 78))
  (segment (start 137.29 76.04) (end 137.25 76) (width 0.25) (layer F.Cu) (net 78) (tstamp 5BE4188E))
  (segment (start 139.275 72.85) (end 139.275 73.675) (width 0.25) (layer F.Cu) (net 78))
  (segment (start 139.275 79.175) (end 139.275 82.15) (width 0.25) (layer F.Cu) (net 78) (tstamp 5BE41886))
  (segment (start 138.05 77.95) (end 139.275 79.175) (width 0.25) (layer F.Cu) (net 78) (tstamp 5BE41884))
  (segment (start 138.05 74.9) (end 138.05 76.04) (width 0.25) (layer F.Cu) (net 78) (tstamp 5BE41880))
  (segment (start 138.05 76.04) (end 138.05 77.95) (width 0.25) (layer F.Cu) (net 78) (tstamp 5BE4188C))
  (segment (start 139.275 73.675) (end 138.05 74.9) (width 0.25) (layer F.Cu) (net 78) (tstamp 5BE4187C))
  (segment (start 85.725 67.15) (end 85.725 66.015) (width 0.25) (layer F.Cu) (net 79))
  (segment (start 86.99 64.75) (end 86.99 59.15) (width 0.25) (layer F.Cu) (net 79) (tstamp 5BE41853))
  (segment (start 85.725 66.015) (end 86.99 64.75) (width 0.25) (layer F.Cu) (net 79) (tstamp 5BE41836))
  (segment (start 86.99 59.15) (end 88.65 60.81) (width 0.25) (layer F.Cu) (net 79) (tstamp 5BE41856))
  (segment (start 88.65 60.81) (end 137.13 60.81) (width 0.25) (layer F.Cu) (net 79) (tstamp 5BE41858))
  (segment (start 137.13 60.81) (end 139.01 62.69) (width 0.25) (layer F.Cu) (net 79) (tstamp 5BE41863))
  (segment (start 139.01 62.69) (end 139.03 62.69) (width 0.25) (layer F.Cu) (net 79) (tstamp 5BE41868))
  (segment (start 139.03 62.69) (end 139.275 62.935) (width 0.25) (layer F.Cu) (net 79) (tstamp 5BE4186A))
  (segment (start 139.275 62.935) (end 139.275 67.15) (width 0.25) (layer F.Cu) (net 79) (tstamp 5BE4186F))
  (segment (start 87.61 76.88) (end 88.3 76.88) (width 0.25) (layer F.Cu) (net 80))
  (segment (start 88.3 76.88) (end 88.34 76.84) (width 0.25) (layer F.Cu) (net 80) (tstamp 5BE41826))
  (segment (start 85.725 82.15) (end 85.725 80.935) (width 0.25) (layer F.Cu) (net 80))
  (segment (start 85.725 74.175) (end 85.725 72.85) (width 0.25) (layer F.Cu) (net 80) (tstamp 5BE41821))
  (segment (start 87.61 76.06) (end 85.725 74.175) (width 0.25) (layer F.Cu) (net 80) (tstamp 5BE4181D))
  (segment (start 87.61 79.05) (end 87.61 76.88) (width 0.25) (layer F.Cu) (net 80) (tstamp 5BE41817))
  (segment (start 87.61 76.88) (end 87.61 76.06) (width 0.25) (layer F.Cu) (net 80) (tstamp 5BE41824))
  (segment (start 85.725 80.935) (end 87.61 79.05) (width 0.25) (layer F.Cu) (net 80) (tstamp 5BE41812))
  (segment (start 87.27 92.11) (end 87.99 92.11) (width 0.25) (layer F.Cu) (net 81))
  (segment (start 87.99 92.11) (end 88 92.1) (width 0.25) (layer F.Cu) (net 81) (tstamp 5BE417F8))
  (segment (start 85.725 97.15) (end 85.725 95.585) (width 0.25) (layer F.Cu) (net 81))
  (segment (start 85.725 89.275) (end 85.725 87.85) (width 0.25) (layer F.Cu) (net 81) (tstamp 5BE417E9))
  (segment (start 87.27 90.82) (end 85.725 89.275) (width 0.25) (layer F.Cu) (net 81) (tstamp 5BE417E4))
  (segment (start 87.27 94.04) (end 87.27 92.11) (width 0.25) (layer F.Cu) (net 81) (tstamp 5BE417DE))
  (segment (start 87.27 92.11) (end 87.27 90.82) (width 0.25) (layer F.Cu) (net 81) (tstamp 5BE417F6))
  (segment (start 85.725 95.585) (end 87.27 94.04) (width 0.25) (layer F.Cu) (net 81) (tstamp 5BE417DA))

  (zone (net 2) (net_name GND) (layer F.Cu) (tstamp 5BE444C9) (hatch edge 0.508)
    (connect_pads (clearance 0.508))
    (min_thickness 0.254)
    (fill yes (arc_segments 16) (thermal_gap 0.508) (thermal_bridge_width 0.508))
    (polygon
      (pts
        (xy 70 41.66) (xy 154.73 42.27) (xy 156.94 165.28) (xy 62.46 162.24)
      )
    )
    (filled_polygon
      (pts
        (xy 151.79 157.29) (xy 73.21 157.29) (xy 73.21 116.229382) (xy 74.280223 116.229382) (xy 74.525368 116.620888)
        (xy 75.56936 117.047609) (xy 76.697181 117.04233) (xy 77.714632 116.620888) (xy 77.959777 116.229382) (xy 76.12 114.389605)
        (xy 74.280223 116.229382) (xy 73.21 116.229382) (xy 73.21 113.65936) (xy 73.282391 113.65936) (xy 73.28767 114.787181)
        (xy 73.709112 115.804632) (xy 74.100618 116.049777) (xy 75.940395 114.21) (xy 76.299605 114.21) (xy 78.139382 116.049777)
        (xy 78.530888 115.804632) (xy 78.957609 114.76064) (xy 78.95233 113.632819) (xy 78.530888 112.615368) (xy 78.139382 112.370223)
        (xy 76.299605 114.21) (xy 75.940395 114.21) (xy 74.100618 112.370223) (xy 73.709112 112.615368) (xy 73.282391 113.65936)
        (xy 73.21 113.65936) (xy 73.21 112.190618) (xy 74.280223 112.190618) (xy 76.12 114.030395) (xy 77.959777 112.190618)
        (xy 77.714632 111.799112) (xy 76.67064 111.372391) (xy 75.542819 111.37767) (xy 74.525368 111.799112) (xy 74.280223 112.190618)
        (xy 73.21 112.190618) (xy 73.21 105.28575) (xy 78.815 105.28575) (xy 78.815 105.50131) (xy 78.911673 105.734699)
        (xy 79.090302 105.913327) (xy 79.323691 106.01) (xy 79.76425 106.01) (xy 79.923 105.85125) (xy 79.923 105.127)
        (xy 78.97375 105.127) (xy 78.815 105.28575) (xy 73.21 105.28575) (xy 73.21 104.49869) (xy 78.815 104.49869)
        (xy 78.815 104.71425) (xy 78.97375 104.873) (xy 79.923 104.873) (xy 79.923 104.14875) (xy 79.76425 103.99)
        (xy 79.323691 103.99) (xy 79.090302 104.086673) (xy 78.911673 104.265301) (xy 78.815 104.49869) (xy 73.21 104.49869)
        (xy 73.21 95.72575) (xy 78.815 95.72575) (xy 78.815 95.94131) (xy 78.911673 96.174699) (xy 79.090302 96.353327)
        (xy 79.323691 96.45) (xy 79.76425 96.45) (xy 79.923 96.29125) (xy 79.923 95.567) (xy 78.97375 95.567)
        (xy 78.815 95.72575) (xy 73.21 95.72575) (xy 73.21 89.83575) (xy 78.815 89.83575) (xy 78.815 90.05131)
        (xy 78.911673 90.284699) (xy 79.090302 90.463327) (xy 79.323691 90.56) (xy 79.76425 90.56) (xy 79.923 90.40125)
        (xy 79.923 89.677) (xy 78.97375 89.677) (xy 78.815 89.83575) (xy 73.21 89.83575) (xy 73.21 89.04869)
        (xy 78.815 89.04869) (xy 78.815 89.26425) (xy 78.97375 89.423) (xy 79.923 89.423) (xy 79.923 88.69875)
        (xy 79.76425 88.54) (xy 79.323691 88.54) (xy 79.090302 88.636673) (xy 78.911673 88.815301) (xy 78.815 89.04869)
        (xy 73.21 89.04869) (xy 73.21 80.79575) (xy 78.815 80.79575) (xy 78.815 81.01131) (xy 78.911673 81.244699)
        (xy 79.090302 81.423327) (xy 79.323691 81.52) (xy 79.76425 81.52) (xy 79.923 81.36125) (xy 79.923 80.637)
        (xy 78.97375 80.637) (xy 78.815 80.79575) (xy 73.21 80.79575) (xy 73.21 80.00869) (xy 78.815 80.00869)
        (xy 78.815 80.22425) (xy 78.97375 80.383) (xy 79.923 80.383) (xy 79.923 79.65875) (xy 79.76425 79.5)
        (xy 79.323691 79.5) (xy 79.090302 79.596673) (xy 78.911673 79.775301) (xy 78.815 80.00869) (xy 73.21 80.00869)
        (xy 73.21 75.08575) (xy 78.815 75.08575) (xy 78.815 75.30131) (xy 78.911673 75.534699) (xy 79.090302 75.713327)
        (xy 79.323691 75.81) (xy 79.76425 75.81) (xy 79.923 75.65125) (xy 79.923 74.927) (xy 78.97375 74.927)
        (xy 78.815 75.08575) (xy 73.21 75.08575) (xy 73.21 74.29869) (xy 78.815 74.29869) (xy 78.815 74.51425)
        (xy 78.97375 74.673) (xy 79.923 74.673) (xy 79.923 73.94875) (xy 79.76425 73.79) (xy 79.323691 73.79)
        (xy 79.090302 73.886673) (xy 78.911673 74.065301) (xy 78.815 74.29869) (xy 73.21 74.29869) (xy 73.21 65.60575)
        (xy 78.815 65.60575) (xy 78.815 65.82131) (xy 78.911673 66.054699) (xy 79.090302 66.233327) (xy 79.323691 66.33)
        (xy 79.76425 66.33) (xy 79.923 66.17125) (xy 79.923 65.447) (xy 78.97375 65.447) (xy 78.815 65.60575)
        (xy 73.21 65.60575) (xy 73.21 64.81869) (xy 78.815 64.81869) (xy 78.815 65.03425) (xy 78.97375 65.193)
        (xy 79.923 65.193) (xy 79.923 64.46875) (xy 79.76425 64.31) (xy 79.323691 64.31) (xy 79.090302 64.406673)
        (xy 78.911673 64.585301) (xy 78.815 64.81869) (xy 73.21 64.81869) (xy 73.21 61.625069) (xy 78.75483 61.625069)
        (xy 78.904471 61.987229) (xy 79.181314 62.264555) (xy 79.543212 62.414828) (xy 79.543961 62.414829) (xy 81.115 63.985868)
        (xy 81.115 64.341778) (xy 81.114683 64.341838) (xy 81.011354 64.408329) (xy 81.009698 64.406673) (xy 80.776309 64.31)
        (xy 80.33575 64.31) (xy 80.177 64.46875) (xy 80.177 65.193) (xy 80.197 65.193) (xy 80.197 65.447)
        (xy 80.177 65.447) (xy 80.177 66.17125) (xy 80.33575 66.33) (xy 80.776309 66.33) (xy 81.009698 66.233327)
        (xy 81.011068 66.231957) (xy 81.09811 66.291431) (xy 81.115 66.294851) (xy 81.115 67.63) (xy 81.178561 67.949541)
        (xy 81.279402 68.10046) (xy 81.359566 68.220434) (xy 82.689566 69.550434) (xy 82.960459 69.731439) (xy 83.28 69.795)
        (xy 85.78 69.795) (xy 86.099541 69.731439) (xy 86.370434 69.550434) (xy 86.5 69.420868) (xy 87.054132 69.975)
        (xy 86.399566 70.629566) (xy 86.218561 70.900459) (xy 86.155 71.22) (xy 86.155 71.699136) (xy 86.149215 71.697965)
        (xy 86.11625 71.665) (xy 86.04869 71.665) (xy 86.028247 71.673468) (xy 85.925 71.65256) (xy 85.91 71.65256)
        (xy 85.91 71.385) (xy 85.846439 71.065459) (xy 85.665434 70.794566) (xy 85.130434 70.259566) (xy 84.986752 70.163561)
        (xy 84.859541 70.078561) (xy 84.54 70.015) (xy 82.66 70.015) (xy 82.34046 70.07856) (xy 82.069566 70.259566)
        (xy 81.359566 70.969566) (xy 81.178561 71.240459) (xy 81.115 71.56) (xy 81.115 73.821778) (xy 81.114683 73.821838)
        (xy 81.011354 73.888329) (xy 81.009698 73.886673) (xy 80.776309 73.79) (xy 80.33575 73.79) (xy 80.177 73.94875)
        (xy 80.177 74.673) (xy 80.197 74.673) (xy 80.197 74.927) (xy 80.177 74.927) (xy 80.177 75.65125)
        (xy 80.33575 75.81) (xy 80.776309 75.81) (xy 81.009698 75.713327) (xy 81.011068 75.711957) (xy 81.09811 75.771431)
        (xy 81.115 75.774851) (xy 81.115 76.006468) (xy 80.975172 76.343212) (xy 80.97483 76.735069) (xy 81.124471 77.097229)
        (xy 81.401314 77.374555) (xy 81.763212 77.524828) (xy 82.155069 77.52517) (xy 82.517229 77.375529) (xy 82.794555 77.098686)
        (xy 82.944828 76.736788) (xy 82.94517 76.344931) (xy 82.795529 75.982771) (xy 82.785 75.972224) (xy 82.785 75.778222)
        (xy 82.785317 75.778162) (xy 83.001441 75.63909) (xy 83.146431 75.42689) (xy 83.19744 75.175) (xy 83.19744 74.425)
        (xy 83.153162 74.189683) (xy 83.01409 73.973559) (xy 82.80189 73.828569) (xy 82.785 73.825149) (xy 82.785 71.905868)
        (xy 83.005868 71.685) (xy 84.052596 71.685) (xy 83.989683 71.696838) (xy 83.773559 71.83591) (xy 83.628569 72.04811)
        (xy 83.57756 72.3) (xy 83.57756 73.4) (xy 83.621838 73.635317) (xy 83.664806 73.702091) (xy 83.585445 73.781314)
        (xy 83.435172 74.143212) (xy 83.43483 74.535069) (xy 83.584471 74.897229) (xy 83.861314 75.174555) (xy 84.223212 75.324828)
        (xy 84.615069 75.32517) (xy 84.977229 75.175529) (xy 85.254555 74.898686) (xy 85.289567 74.814369) (xy 86.298311 75.823113)
        (xy 86.138559 75.92591) (xy 86.033274 76.08) (xy 85.913198 76.08) (xy 85.888686 76.055445) (xy 85.526788 75.905172)
        (xy 85.134931 75.90483) (xy 84.772771 76.054471) (xy 84.495445 76.331314) (xy 84.345172 76.693212) (xy 84.34483 77.085069)
        (xy 84.494471 77.447229) (xy 84.57 77.52289) (xy 84.57 80.115198) (xy 84.537599 80.147599) (xy 84.372852 80.394161)
        (xy 84.315 80.685) (xy 84.315 80.95256) (xy 84.225 80.95256) (xy 83.989683 80.996838) (xy 83.773559 81.13591)
        (xy 83.706803 81.233611) (xy 83.678686 81.205445) (xy 83.316788 81.055172) (xy 83.163006 81.055038) (xy 83.19744 80.885)
        (xy 83.19744 80.135) (xy 83.153162 79.899683) (xy 83.01409 79.683559) (xy 82.80189 79.538569) (xy 82.785 79.535149)
        (xy 82.785 78.84) (xy 82.721439 78.520459) (xy 82.540434 78.249566) (xy 82.080434 77.789566) (xy 81.976321 77.72)
        (xy 81.809541 77.608561) (xy 81.49 77.545) (xy 80.225366 77.545) (xy 79.936788 77.425172) (xy 79.544931 77.42483)
        (xy 79.182771 77.574471) (xy 78.905445 77.851314) (xy 78.755172 78.213212) (xy 78.75483 78.605069) (xy 78.904471 78.967229)
        (xy 79.181314 79.244555) (xy 79.543212 79.394828) (xy 79.935069 79.39517) (xy 80.297229 79.245529) (xy 80.327811 79.215)
        (xy 81.115 79.215) (xy 81.115 79.531778) (xy 81.114683 79.531838) (xy 81.011354 79.598329) (xy 81.009698 79.596673)
        (xy 80.776309 79.5) (xy 80.33575 79.5) (xy 80.177 79.65875) (xy 80.177 80.383) (xy 80.197 80.383)
        (xy 80.197 80.637) (xy 80.177 80.637) (xy 80.177 81.36125) (xy 80.33575 81.52) (xy 80.776309 81.52)
        (xy 81.009698 81.423327) (xy 81.011068 81.421957) (xy 81.09811 81.481431) (xy 81.115 81.484851) (xy 81.115 82.58)
        (xy 81.178561 82.899541) (xy 81.327188 83.121977) (xy 81.359566 83.170434) (xy 82.819566 84.630434) (xy 83.090459 84.811439)
        (xy 83.41 84.875) (xy 85.65 84.875) (xy 85.969541 84.811439) (xy 86.240434 84.630434) (xy 86.44 84.430868)
        (xy 87.099132 85.09) (xy 86.434566 85.754566) (xy 86.253561 86.025459) (xy 86.19 86.345) (xy 86.19 86.712527)
        (xy 86.17689 86.703569) (xy 86.149215 86.697965) (xy 86.11625 86.665) (xy 86.04869 86.665) (xy 86.028247 86.673468)
        (xy 85.925 86.65256) (xy 85.91 86.65256) (xy 85.91 86.435) (xy 85.846439 86.115459) (xy 85.665434 85.844566)
        (xy 85.130434 85.309566) (xy 85.09367 85.285001) (xy 84.859541 85.128561) (xy 84.54 85.065) (xy 83.31 85.065)
        (xy 82.990459 85.128561) (xy 82.75633 85.285001) (xy 82.719566 85.309566) (xy 81.359566 86.669566) (xy 81.178561 86.940459)
        (xy 81.115 87.26) (xy 81.115 88.571778) (xy 81.114683 88.571838) (xy 81.011354 88.638329) (xy 81.009698 88.636673)
        (xy 80.776309 88.54) (xy 80.33575 88.54) (xy 80.177 88.69875) (xy 80.177 89.423) (xy 80.197 89.423)
        (xy 80.197 89.677) (xy 80.177 89.677) (xy 80.177 90.40125) (xy 80.33575 90.56) (xy 80.776309 90.56)
        (xy 81.009698 90.463327) (xy 81.011068 90.461957) (xy 81.09811 90.521431) (xy 81.115 90.524851) (xy 81.115 90.916468)
        (xy 80.975172 91.253212) (xy 80.97483 91.645069) (xy 81.124471 92.007229) (xy 81.401314 92.284555) (xy 81.763212 92.434828)
        (xy 82.155069 92.43517) (xy 82.517229 92.285529) (xy 82.794555 92.008686) (xy 82.944828 91.646788) (xy 82.94517 91.254931)
        (xy 82.795529 90.892771) (xy 82.785 90.882224) (xy 82.785 90.528222) (xy 82.785317 90.528162) (xy 83.001441 90.38909)
        (xy 83.146431 90.17689) (xy 83.19744 89.925) (xy 83.19744 89.175) (xy 83.153162 88.939683) (xy 83.01409 88.723559)
        (xy 82.80189 88.578569) (xy 82.785 88.575149) (xy 82.785 87.605868) (xy 83.655868 86.735) (xy 83.930378 86.735)
        (xy 83.773559 86.83591) (xy 83.628569 87.04811) (xy 83.57756 87.3) (xy 83.57756 88.4) (xy 83.621838 88.635317)
        (xy 83.664806 88.702091) (xy 83.585445 88.781314) (xy 83.435172 89.143212) (xy 83.43483 89.535069) (xy 83.584471 89.897229)
        (xy 83.861314 90.174555) (xy 84.223212 90.324828) (xy 84.615069 90.32517) (xy 84.977229 90.175529) (xy 85.254555 89.898686)
        (xy 85.260226 89.885028) (xy 86.377758 91.00256) (xy 86.25 91.00256) (xy 86.014683 91.046838) (xy 85.798559 91.18591)
        (xy 85.689166 91.346013) (xy 85.638686 91.295445) (xy 85.276788 91.145172) (xy 84.884931 91.14483) (xy 84.522771 91.294471)
        (xy 84.245445 91.571314) (xy 84.095172 91.933212) (xy 84.09483 92.325069) (xy 84.244471 92.687229) (xy 84.315 92.757881)
        (xy 84.315 95.95256) (xy 84.225 95.95256) (xy 83.989683 95.996838) (xy 83.773559 96.13591) (xy 83.682465 96.269231)
        (xy 83.678686 96.265445) (xy 83.316788 96.115172) (xy 83.113563 96.114995) (xy 83.146431 96.06689) (xy 83.19744 95.815)
        (xy 83.19744 95.065) (xy 83.153162 94.829683) (xy 83.01409 94.613559) (xy 82.80189 94.468569) (xy 82.785 94.465149)
        (xy 82.785 94.02) (xy 82.721439 93.700459) (xy 82.540434 93.429566) (xy 82.260434 93.149566) (xy 82.20199 93.110515)
        (xy 81.989541 92.968561) (xy 81.67 92.905) (xy 80.447981 92.905) (xy 80.298686 92.755445) (xy 79.936788 92.605172)
        (xy 79.544931 92.60483) (xy 79.182771 92.754471) (xy 78.905445 93.031314) (xy 78.755172 93.393212) (xy 78.75483 93.785069)
        (xy 78.904471 94.147229) (xy 79.181314 94.424555) (xy 79.258979 94.456804) (xy 79.090302 94.526673) (xy 78.911673 94.705301)
        (xy 78.815 94.93869) (xy 78.815 95.15425) (xy 78.97375 95.313) (xy 79.923 95.313) (xy 79.923 95.293)
        (xy 80.177 95.293) (xy 80.177 95.313) (xy 80.197 95.313) (xy 80.197 95.567) (xy 80.177 95.567)
        (xy 80.177 96.29125) (xy 80.33575 96.45) (xy 80.776309 96.45) (xy 81.009698 96.353327) (xy 81.011068 96.351957)
        (xy 81.09811 96.411431) (xy 81.115 96.414851) (xy 81.115 97.74) (xy 81.178561 98.059541) (xy 81.336846 98.296431)
        (xy 81.359566 98.330434) (xy 82.719566 99.690434) (xy 82.990459 99.871439) (xy 83.31 99.935) (xy 85.9 99.935)
        (xy 86.219541 99.871439) (xy 86.490434 99.690434) (xy 86.505 99.675868) (xy 86.899132 100.07) (xy 86.434566 100.534566)
        (xy 86.253561 100.805459) (xy 86.19 101.125) (xy 86.19 101.712527) (xy 86.17689 101.703569) (xy 86.149215 101.697965)
        (xy 86.11625 101.665) (xy 86.04869 101.665) (xy 86.028247 101.673468) (xy 85.925 101.65256) (xy 85.91 101.65256)
        (xy 85.91 101.535) (xy 85.895168 101.460434) (xy 85.84644 101.21546) (xy 85.665434 100.944566) (xy 85.320434 100.599566)
        (xy 85.266549 100.563561) (xy 85.049541 100.418561) (xy 84.73 100.355) (xy 83.24 100.355) (xy 82.920459 100.418561)
        (xy 82.85913 100.45954) (xy 82.649565 100.599566) (xy 81.359566 101.889566) (xy 81.178561 102.160459) (xy 81.115 102.48)
        (xy 81.115 104.021778) (xy 81.114683 104.021838) (xy 81.011354 104.088329) (xy 81.009698 104.086673) (xy 80.776309 103.99)
        (xy 80.33575 103.99) (xy 80.177 104.14875) (xy 80.177 104.873) (xy 80.197 104.873) (xy 80.197 105.127)
        (xy 80.177 105.127) (xy 80.177 105.85125) (xy 80.33575 106.01) (xy 80.776309 106.01) (xy 81.009698 105.913327)
        (xy 81.011068 105.911957) (xy 81.09811 105.971431) (xy 81.115 105.974851) (xy 81.115 106.636468) (xy 80.975172 106.973212)
        (xy 80.97483 107.365069) (xy 81.124471 107.727229) (xy 81.401314 108.004555) (xy 81.763212 108.154828) (xy 82.155069 108.15517)
        (xy 82.517229 108.005529) (xy 82.794555 107.728686) (xy 82.944828 107.366788) (xy 82.94517 106.974931) (xy 82.795529 106.612771)
        (xy 82.785 106.602224) (xy 82.785 105.978222) (xy 82.785317 105.978162) (xy 83.001441 105.83909) (xy 83.146431 105.62689)
        (xy 83.19744 105.375) (xy 83.19744 104.625) (xy 83.153162 104.389683) (xy 83.01409 104.173559) (xy 82.80189 104.028569)
        (xy 82.785 104.025149) (xy 82.785 102.825868) (xy 83.585869 102.025) (xy 83.644359 102.025) (xy 83.628569 102.04811)
        (xy 83.57756 102.3) (xy 83.57756 103.4) (xy 83.621838 103.635317) (xy 83.665 103.702393) (xy 83.665 103.811932)
        (xy 83.565445 103.911314) (xy 83.415172 104.273212) (xy 83.41483 104.665069) (xy 83.564471 105.027229) (xy 83.841314 105.304555)
        (xy 84.203212 105.454828) (xy 84.595069 105.45517) (xy 84.957229 105.305529) (xy 84.965 105.297772) (xy 84.965 115.400198)
        (xy 80.452599 119.912599) (xy 80.287852 120.159161) (xy 80.23 120.45) (xy 80.23 136.11) (xy 80.287852 136.400839)
        (xy 80.452599 136.647401) (xy 91.42 147.614802) (xy 91.42 151.234512) (xy 91.289045 151.322013) (xy 91.015912 151.730787)
        (xy 90.92 152.212968) (xy 90.92 153.027032) (xy 91.015912 153.509213) (xy 91.289045 153.917987) (xy 91.697819 154.19112)
        (xy 92.18 154.287032) (xy 92.662181 154.19112) (xy 93.070955 153.917987) (xy 93.344088 153.509213) (xy 93.44 153.027032)
        (xy 93.44 152.212968) (xy 93.46 152.212968) (xy 93.46 153.027032) (xy 93.555912 153.509213) (xy 93.829045 153.917987)
        (xy 94.237819 154.19112) (xy 94.72 154.287032) (xy 95.202181 154.19112) (xy 95.610955 153.917987) (xy 95.884088 153.509213)
        (xy 95.98 153.027032) (xy 95.98 152.212968) (xy 96 152.212968) (xy 96 153.027032) (xy 96.095912 153.509213)
        (xy 96.369045 153.917987) (xy 96.777819 154.19112) (xy 97.26 154.287032) (xy 97.742181 154.19112) (xy 98.150955 153.917987)
        (xy 98.424088 153.509213) (xy 98.52 153.027032) (xy 98.52 152.212968) (xy 98.54 152.212968) (xy 98.54 153.027032)
        (xy 98.635912 153.509213) (xy 98.909045 153.917987) (xy 99.317819 154.19112) (xy 99.8 154.287032) (xy 100.282181 154.19112)
        (xy 100.690955 153.917987) (xy 100.964088 153.509213) (xy 101.06 153.027032) (xy 101.06 152.212968) (xy 101.08 152.212968)
        (xy 101.08 153.027032) (xy 101.175912 153.509213) (xy 101.449045 153.917987) (xy 101.857819 154.19112) (xy 102.34 154.287032)
        (xy 102.822181 154.19112) (xy 103.230955 153.917987) (xy 103.504088 153.509213) (xy 103.6 153.027032) (xy 103.6 152.747)
        (xy 103.62 152.747) (xy 103.62 153.122) (xy 103.764513 153.594514) (xy 104.078848 153.975757) (xy 104.515152 154.207689)
        (xy 104.55846 154.213282) (xy 104.753 154.088902) (xy 104.753 152.747) (xy 105.007 152.747) (xy 105.007 154.088902)
        (xy 105.20154 154.213282) (xy 105.244848 154.207689) (xy 105.681152 153.975757) (xy 105.995487 153.594514) (xy 106.14 153.122)
        (xy 106.14 152.747) (xy 105.007 152.747) (xy 104.753 152.747) (xy 103.62 152.747) (xy 103.6 152.747)
        (xy 103.6 152.212968) (xy 103.58111 152.118) (xy 103.62 152.118) (xy 103.62 152.493) (xy 104.753 152.493)
        (xy 104.753 151.151098) (xy 105.007 151.151098) (xy 105.007 152.493) (xy 106.14 152.493) (xy 106.14 152.212968)
        (xy 106.16 152.212968) (xy 106.16 153.027032) (xy 106.255912 153.509213) (xy 106.529045 153.917987) (xy 106.937819 154.19112)
        (xy 107.42 154.287032) (xy 107.902181 154.19112) (xy 108.310955 153.917987) (xy 108.584088 153.509213) (xy 108.68 153.027032)
        (xy 108.68 152.212968) (xy 108.7 152.212968) (xy 108.7 153.027032) (xy 108.795912 153.509213) (xy 109.069045 153.917987)
        (xy 109.477819 154.19112) (xy 109.96 154.287032) (xy 110.442181 154.19112) (xy 110.850955 153.917987) (xy 111.124088 153.509213)
        (xy 111.22 153.027032) (xy 111.22 152.212968) (xy 111.24 152.212968) (xy 111.24 153.027032) (xy 111.335912 153.509213)
        (xy 111.609045 153.917987) (xy 112.017819 154.19112) (xy 112.5 154.287032) (xy 112.982181 154.19112) (xy 113.390955 153.917987)
        (xy 113.664088 153.509213) (xy 113.76 153.027032) (xy 113.76 152.212968) (xy 113.78 152.212968) (xy 113.78 153.027032)
        (xy 113.875912 153.509213) (xy 114.149045 153.917987) (xy 114.557819 154.19112) (xy 115.04 154.287032) (xy 115.522181 154.19112)
        (xy 115.930955 153.917987) (xy 116.204088 153.509213) (xy 116.3 153.027032) (xy 116.3 152.212968) (xy 116.32 152.212968)
        (xy 116.32 153.027032) (xy 116.415912 153.509213) (xy 116.689045 153.917987) (xy 117.097819 154.19112) (xy 117.58 154.287032)
        (xy 118.062181 154.19112) (xy 118.470955 153.917987) (xy 118.744088 153.509213) (xy 118.84 153.027032) (xy 118.84 152.212968)
        (xy 118.86 152.212968) (xy 118.86 153.027032) (xy 118.955912 153.509213) (xy 119.229045 153.917987) (xy 119.637819 154.19112)
        (xy 120.12 154.287032) (xy 120.602181 154.19112) (xy 121.010955 153.917987) (xy 121.284088 153.509213) (xy 121.38 153.027032)
        (xy 121.38 152.212968) (xy 121.4 152.212968) (xy 121.4 153.027032) (xy 121.495912 153.509213) (xy 121.769045 153.917987)
        (xy 122.177819 154.19112) (xy 122.66 154.287032) (xy 123.142181 154.19112) (xy 123.550955 153.917987) (xy 123.824088 153.509213)
        (xy 123.92 153.027032) (xy 123.92 152.212968) (xy 123.94 152.212968) (xy 123.94 153.027032) (xy 124.035912 153.509213)
        (xy 124.309045 153.917987) (xy 124.717819 154.19112) (xy 125.2 154.287032) (xy 125.682181 154.19112) (xy 126.090955 153.917987)
        (xy 126.364088 153.509213) (xy 126.46 153.027032) (xy 126.46 152.212968) (xy 126.48 152.212968) (xy 126.48 153.027032)
        (xy 126.575912 153.509213) (xy 126.849045 153.917987) (xy 127.257819 154.19112) (xy 127.74 154.287032) (xy 128.222181 154.19112)
        (xy 128.630955 153.917987) (xy 128.904088 153.509213) (xy 129 153.027032) (xy 129 152.212968) (xy 129.02 152.212968)
        (xy 129.02 153.027032) (xy 129.115912 153.509213) (xy 129.389045 153.917987) (xy 129.797819 154.19112) (xy 130.28 154.287032)
        (xy 130.762181 154.19112) (xy 131.170955 153.917987) (xy 131.444088 153.509213) (xy 131.54 153.027032) (xy 131.54 152.212968)
        (xy 131.56 152.212968) (xy 131.56 153.027032) (xy 131.655912 153.509213) (xy 131.929045 153.917987) (xy 132.337819 154.19112)
        (xy 132.82 154.287032) (xy 133.302181 154.19112) (xy 133.710955 153.917987) (xy 133.984088 153.509213) (xy 134.08 153.027032)
        (xy 134.08 152.212968) (xy 133.984088 151.730787) (xy 133.710955 151.322013) (xy 133.302181 151.04888) (xy 132.82 150.952968)
        (xy 132.337819 151.04888) (xy 131.929045 151.322013) (xy 131.655912 151.730787) (xy 131.56 152.212968) (xy 131.54 152.212968)
        (xy 131.444088 151.730787) (xy 131.170955 151.322013) (xy 130.762181 151.04888) (xy 130.28 150.952968) (xy 129.797819 151.04888)
        (xy 129.389045 151.322013) (xy 129.115912 151.730787) (xy 129.02 152.212968) (xy 129 152.212968) (xy 128.904088 151.730787)
        (xy 128.630955 151.322013) (xy 128.222181 151.04888) (xy 127.74 150.952968) (xy 127.257819 151.04888) (xy 126.849045 151.322013)
        (xy 126.575912 151.730787) (xy 126.48 152.212968) (xy 126.46 152.212968) (xy 126.364088 151.730787) (xy 126.090955 151.322013)
        (xy 125.682181 151.04888) (xy 125.2 150.952968) (xy 124.717819 151.04888) (xy 124.309045 151.322013) (xy 124.035912 151.730787)
        (xy 123.94 152.212968) (xy 123.92 152.212968) (xy 123.824088 151.730787) (xy 123.550955 151.322013) (xy 123.142181 151.04888)
        (xy 122.66 150.952968) (xy 122.177819 151.04888) (xy 121.769045 151.322013) (xy 121.495912 151.730787) (xy 121.4 152.212968)
        (xy 121.38 152.212968) (xy 121.284088 151.730787) (xy 121.010955 151.322013) (xy 120.602181 151.04888) (xy 120.12 150.952968)
        (xy 119.637819 151.04888) (xy 119.229045 151.322013) (xy 118.955912 151.730787) (xy 118.86 152.212968) (xy 118.84 152.212968)
        (xy 118.744088 151.730787) (xy 118.470955 151.322013) (xy 118.062181 151.04888) (xy 117.58 150.952968) (xy 117.097819 151.04888)
        (xy 116.689045 151.322013) (xy 116.415912 151.730787) (xy 116.32 152.212968) (xy 116.3 152.212968) (xy 116.204088 151.730787)
        (xy 115.930955 151.322013) (xy 115.522181 151.04888) (xy 115.04 150.952968) (xy 114.557819 151.04888) (xy 114.149045 151.322013)
        (xy 113.875912 151.730787) (xy 113.78 152.212968) (xy 113.76 152.212968) (xy 113.664088 151.730787) (xy 113.390955 151.322013)
        (xy 112.982181 151.04888) (xy 112.5 150.952968) (xy 112.017819 151.04888) (xy 111.609045 151.322013) (xy 111.335912 151.730787)
        (xy 111.24 152.212968) (xy 111.22 152.212968) (xy 111.124088 151.730787) (xy 110.850955 151.322013) (xy 110.442181 151.04888)
        (xy 109.96 150.952968) (xy 109.477819 151.04888) (xy 109.069045 151.322013) (xy 108.795912 151.730787) (xy 108.7 152.212968)
        (xy 108.68 152.212968) (xy 108.584088 151.730787) (xy 108.310955 151.322013) (xy 107.902181 151.04888) (xy 107.42 150.952968)
        (xy 106.937819 151.04888) (xy 106.529045 151.322013) (xy 106.255912 151.730787) (xy 106.16 152.212968) (xy 106.14 152.212968)
        (xy 106.14 152.118) (xy 105.995487 151.645486) (xy 105.681152 151.264243) (xy 105.244848 151.032311) (xy 105.20154 151.026718)
        (xy 105.007 151.151098) (xy 104.753 151.151098) (xy 104.55846 151.026718) (xy 104.515152 151.032311) (xy 104.078848 151.264243)
        (xy 103.764513 151.645486) (xy 103.62 152.118) (xy 103.58111 152.118) (xy 103.504088 151.730787) (xy 103.230955 151.322013)
        (xy 102.822181 151.04888) (xy 102.34 150.952968) (xy 101.857819 151.04888) (xy 101.449045 151.322013) (xy 101.175912 151.730787)
        (xy 101.08 152.212968) (xy 101.06 152.212968) (xy 100.964088 151.730787) (xy 100.690955 151.322013) (xy 100.282181 151.04888)
        (xy 99.8 150.952968) (xy 99.317819 151.04888) (xy 98.909045 151.322013) (xy 98.635912 151.730787) (xy 98.54 152.212968)
        (xy 98.52 152.212968) (xy 98.424088 151.730787) (xy 98.150955 151.322013) (xy 97.742181 151.04888) (xy 97.26 150.952968)
        (xy 96.777819 151.04888) (xy 96.369045 151.322013) (xy 96.095912 151.730787) (xy 96 152.212968) (xy 95.98 152.212968)
        (xy 95.884088 151.730787) (xy 95.610955 151.322013) (xy 95.202181 151.04888) (xy 94.72 150.952968) (xy 94.237819 151.04888)
        (xy 93.829045 151.322013) (xy 93.555912 151.730787) (xy 93.46 152.212968) (xy 93.44 152.212968) (xy 93.344088 151.730787)
        (xy 93.070955 151.322013) (xy 92.94 151.234512) (xy 92.94 147.3) (xy 92.882148 147.009161) (xy 92.717401 146.762599)
        (xy 82.92777 136.972968) (xy 90.92 136.972968) (xy 90.92 137.787032) (xy 91.015912 138.269213) (xy 91.289045 138.677987)
        (xy 91.697819 138.95112) (xy 92.18 139.047032) (xy 92.662181 138.95112) (xy 93.070955 138.677987) (xy 93.344088 138.269213)
        (xy 93.44 137.787032) (xy 93.44 136.972968) (xy 93.344088 136.490787) (xy 93.070955 136.082013) (xy 92.662181 135.80888)
        (xy 92.18 135.712968) (xy 91.697819 135.80888) (xy 91.289045 136.082013) (xy 91.015912 136.490787) (xy 90.92 136.972968)
        (xy 82.92777 136.972968) (xy 81.75 135.795198) (xy 81.75 128.37332) (xy 108.806285 128.37332) (xy 108.935533 128.666123)
        (xy 109.635806 128.934388) (xy 110.385435 128.91425) (xy 110.984467 128.666123) (xy 111.113715 128.37332) (xy 113.886285 128.37332)
        (xy 114.015533 128.666123) (xy 114.715806 128.934388) (xy 115.465435 128.91425) (xy 116.064467 128.666123) (xy 116.193715 128.37332)
        (xy 115.04 127.219605) (xy 113.886285 128.37332) (xy 111.113715 128.37332) (xy 109.96 127.219605) (xy 108.806285 128.37332)
        (xy 81.75 128.37332) (xy 81.75 126.715806) (xy 108.065612 126.715806) (xy 108.08575 127.465435) (xy 108.333877 128.064467)
        (xy 108.62668 128.193715) (xy 109.780395 127.04) (xy 108.62668 125.886285) (xy 108.333877 126.015533) (xy 108.065612 126.715806)
        (xy 81.75 126.715806) (xy 81.75 123.29332) (xy 108.806285 123.29332) (xy 108.935533 123.586123) (xy 109.635806 123.854388)
        (xy 110.385435 123.83425) (xy 110.808091 123.65918) (xy 110.615328 124.123405) (xy 110.614674 124.873305) (xy 110.810496 125.347231)
        (xy 110.284194 125.145612) (xy 109.534565 125.16575) (xy 108.935533 125.413877) (xy 108.806285 125.70668) (xy 109.96 126.860395)
        (xy 109.974143 126.846253) (xy 110.153748 127.025858) (xy 110.139605 127.04) (xy 111.29332 128.193715) (xy 111.586123 128.064467)
        (xy 111.854388 127.364194) (xy 111.83425 126.614565) (xy 111.65918 126.191909) (xy 112.123405 126.384672) (xy 112.873305 126.385326)
        (xy 113.347231 126.189504) (xy 113.145612 126.715806) (xy 113.16575 127.465435) (xy 113.413877 128.064467) (xy 113.70668 128.193715)
        (xy 114.860395 127.04) (xy 115.219605 127.04) (xy 116.37332 128.193715) (xy 116.666123 128.064467) (xy 116.934388 127.364194)
        (xy 116.91425 126.614565) (xy 116.666123 126.015533) (xy 116.37332 125.886285) (xy 115.219605 127.04) (xy 114.860395 127.04)
        (xy 114.846253 127.025858) (xy 115.025858 126.846253) (xy 115.04 126.860395) (xy 116.193715 125.70668) (xy 116.064467 125.413877)
        (xy 115.364194 125.145612) (xy 114.614565 125.16575) (xy 114.191909 125.34082) (xy 114.384672 124.876595) (xy 114.385326 124.126695)
        (xy 114.189504 123.652769) (xy 114.715806 123.854388) (xy 115.465435 123.83425) (xy 116.064467 123.586123) (xy 116.193715 123.29332)
        (xy 115.04 122.139605) (xy 115.025858 122.153748) (xy 114.846253 121.974143) (xy 114.860395 121.96) (xy 115.219605 121.96)
        (xy 116.37332 123.113715) (xy 116.666123 122.984467) (xy 116.934388 122.284194) (xy 116.91425 121.534565) (xy 116.666123 120.935533)
        (xy 116.37332 120.806285) (xy 115.219605 121.96) (xy 114.860395 121.96) (xy 113.70668 120.806285) (xy 113.413877 120.935533)
        (xy 113.145612 121.635806) (xy 113.16575 122.385435) (xy 113.34082 122.808091) (xy 112.876595 122.615328) (xy 112.126695 122.614674)
        (xy 111.652769 122.810496) (xy 111.854388 122.284194) (xy 111.83425 121.534565) (xy 111.586123 120.935533) (xy 111.29332 120.806285)
        (xy 110.139605 121.96) (xy 110.153748 121.974143) (xy 109.974143 122.153748) (xy 109.96 122.139605) (xy 108.806285 123.29332)
        (xy 81.75 123.29332) (xy 81.75 121.635806) (xy 108.065612 121.635806) (xy 108.08575 122.385435) (xy 108.333877 122.984467)
        (xy 108.62668 123.113715) (xy 109.780395 121.96) (xy 108.62668 120.806285) (xy 108.333877 120.935533) (xy 108.065612 121.635806)
        (xy 81.75 121.635806) (xy 81.75 120.764802) (xy 81.888122 120.62668) (xy 108.806285 120.62668) (xy 109.96 121.780395)
        (xy 111.113715 120.62668) (xy 113.886285 120.62668) (xy 115.04 121.780395) (xy 116.193715 120.62668) (xy 116.064467 120.333877)
        (xy 115.364194 120.065612) (xy 114.614565 120.08575) (xy 114.015533 120.333877) (xy 113.886285 120.62668) (xy 111.113715 120.62668)
        (xy 110.984467 120.333877) (xy 110.284194 120.065612) (xy 109.534565 120.08575) (xy 108.935533 120.333877) (xy 108.806285 120.62668)
        (xy 81.888122 120.62668) (xy 86.262401 116.252401) (xy 86.427148 116.00584) (xy 86.485 115.715) (xy 86.485 113.830912)
        (xy 117.108693 113.830912) (xy 117.127173 114.03062) (xy 117.500925 114.148357) (xy 117.891282 114.114103) (xy 118.092827 114.03062)
        (xy 118.111307 113.830912) (xy 117.61 113.329605) (xy 117.108693 113.830912) (xy 86.485 113.830912) (xy 86.485 113.040925)
        (xy 116.611643 113.040925) (xy 116.645897 113.431282) (xy 116.72938 113.632827) (xy 116.929088 113.651307) (xy 117.430395 113.15)
        (xy 117.789605 113.15) (xy 118.290912 113.651307) (xy 118.49062 113.632827) (xy 118.608357 113.259075) (xy 118.574103 112.868718)
        (xy 118.49062 112.667173) (xy 118.290912 112.648693) (xy 117.789605 113.15) (xy 117.430395 113.15) (xy 116.929088 112.648693)
        (xy 116.72938 112.667173) (xy 116.611643 113.040925) (xy 86.485 113.040925) (xy 86.485 112.469088) (xy 117.108693 112.469088)
        (xy 117.61 112.970395) (xy 118.111307 112.469088) (xy 118.092827 112.26938) (xy 117.719075 112.151643) (xy 117.328718 112.185897)
        (xy 117.127173 112.26938) (xy 117.108693 112.469088) (xy 86.485 112.469088) (xy 86.485 110.019382) (xy 95.660223 110.019382)
        (xy 95.905368 110.410888) (xy 96.94936 110.837609) (xy 98.077181 110.83233) (xy 99.094632 110.410888) (xy 99.339777 110.019382)
        (xy 97.5 108.179605) (xy 95.660223 110.019382) (xy 86.485 110.019382) (xy 86.485 107.44936) (xy 94.662391 107.44936)
        (xy 94.66767 108.577181) (xy 95.089112 109.594632) (xy 95.480618 109.839777) (xy 97.320395 108) (xy 97.679605 108)
        (xy 99.519382 109.839777) (xy 99.910888 109.594632) (xy 99.943857 109.51397) (xy 119.165635 109.51397) (xy 119.325418 109.832739)
        (xy 120.116187 110.142723) (xy 120.965387 110.126497) (xy 121.223985 110.019382) (xy 125.660223 110.019382) (xy 125.905368 110.410888)
        (xy 126.94936 110.837609) (xy 128.077181 110.83233) (xy 129.094632 110.410888) (xy 129.339777 110.019382) (xy 127.5 108.179605)
        (xy 125.660223 110.019382) (xy 121.223985 110.019382) (xy 121.674582 109.832739) (xy 121.834365 109.51397) (xy 120.5 108.179605)
        (xy 119.165635 109.51397) (xy 99.943857 109.51397) (xy 100.337609 108.55064) (xy 100.333236 107.616187) (xy 118.357277 107.616187)
        (xy 118.373503 108.465387) (xy 118.667261 109.174582) (xy 118.98603 109.334365) (xy 120.320395 108) (xy 120.679605 108)
        (xy 122.01397 109.334365) (xy 122.332739 109.174582) (xy 122.642723 108.383813) (xy 122.626497 107.534613) (xy 122.591185 107.44936)
        (xy 124.662391 107.44936) (xy 124.66767 108.577181) (xy 125.089112 109.594632) (xy 125.480618 109.839777) (xy 127.320395 108)
        (xy 125.480618 106.160223) (xy 125.089112 106.405368) (xy 124.662391 107.44936) (xy 122.591185 107.44936) (xy 122.332739 106.825418)
        (xy 122.01397 106.665635) (xy 120.679605 108) (xy 120.320395 108) (xy 118.98603 106.665635) (xy 118.667261 106.825418)
        (xy 118.357277 107.616187) (xy 100.333236 107.616187) (xy 100.33233 107.422819) (xy 99.9443 106.48603) (xy 119.165635 106.48603)
        (xy 120.5 107.820395) (xy 121.834365 106.48603) (xy 121.674582 106.167261) (xy 121.198456 105.980618) (xy 125.660223 105.980618)
        (xy 127.5 107.820395) (xy 129.339777 105.980618) (xy 129.094632 105.589112) (xy 128.05064 105.162391) (xy 126.922819 105.16767)
        (xy 125.905368 105.589112) (xy 125.660223 105.980618) (xy 121.198456 105.980618) (xy 120.883813 105.857277) (xy 120.034613 105.873503)
        (xy 119.325418 106.167261) (xy 119.165635 106.48603) (xy 99.9443 106.48603) (xy 99.910888 106.405368) (xy 99.519382 106.160223)
        (xy 97.679605 108) (xy 97.320395 108) (xy 95.480618 106.160223) (xy 95.089112 106.405368) (xy 94.662391 107.44936)
        (xy 86.485 107.44936) (xy 86.485 104.035) (xy 86.502002 104.035) (xy 86.502002 103.947845) (xy 86.57311 103.996431)
        (xy 86.600785 104.002035) (xy 86.63375 104.035) (xy 86.70131 104.035) (xy 86.721753 104.026532) (xy 86.825 104.04744)
        (xy 86.84 104.04744) (xy 86.84 104.435) (xy 86.903561 104.754541) (xy 86.970686 104.855) (xy 87.084566 105.025434)
        (xy 88.339566 106.280434) (xy 88.610459 106.461439) (xy 88.93 106.525) (xy 94.1 106.525) (xy 94.419541 106.461439)
        (xy 94.690434 106.280434) (xy 94.99025 105.980618) (xy 95.660223 105.980618) (xy 97.5 107.820395) (xy 99.339777 105.980618)
        (xy 99.094632 105.589112) (xy 98.05064 105.162391) (xy 96.922819 105.16767) (xy 95.905368 105.589112) (xy 95.660223 105.980618)
        (xy 94.99025 105.980618) (xy 99.000434 101.970434) (xy 99.019033 101.942599) (xy 99.181439 101.699541) (xy 99.245 101.38)
        (xy 99.245 99.190912) (xy 112.338693 99.190912) (xy 112.357173 99.39062) (xy 112.730925 99.508357) (xy 113.121282 99.474103)
        (xy 113.322827 99.39062) (xy 113.341307 99.190912) (xy 112.84 98.689605) (xy 112.338693 99.190912) (xy 99.245 99.190912)
        (xy 99.245 98.400925) (xy 111.841643 98.400925) (xy 111.875897 98.791282) (xy 111.95938 98.992827) (xy 112.159088 99.011307)
        (xy 112.660395 98.51) (xy 113.019605 98.51) (xy 113.520912 99.011307) (xy 113.72062 98.992827) (xy 113.838357 98.619075)
        (xy 113.804103 98.228718) (xy 113.72062 98.027173) (xy 113.520912 98.008693) (xy 113.019605 98.51) (xy 112.660395 98.51)
        (xy 112.159088 98.008693) (xy 111.95938 98.027173) (xy 111.841643 98.400925) (xy 99.245 98.400925) (xy 99.245 97.885868)
        (xy 99.30178 97.829088) (xy 112.338693 97.829088) (xy 112.84 98.330395) (xy 113.341307 97.829088) (xy 113.322827 97.62938)
        (xy 112.949075 97.511643) (xy 112.558718 97.545897) (xy 112.357173 97.62938) (xy 112.338693 97.829088) (xy 99.30178 97.829088)
        (xy 101.230868 95.9) (xy 101.762528 95.9) (xy 101.680206 96.098255) (xy 101.679794 96.569677) (xy 101.85982 97.005372)
        (xy 102.192875 97.339009) (xy 102.628255 97.519794) (xy 103.099677 97.520206) (xy 103.500448 97.35461) (xy 103.898255 97.519794)
        (xy 104.369677 97.520206) (xy 104.805372 97.34018) (xy 105.139009 97.007125) (xy 105.319794 96.571745) (xy 105.320206 96.100323)
        (xy 105.14018 95.664628) (xy 105.045908 95.570191) (xy 105.16982 95.271777) (xy 105.170179 94.860029) (xy 105.012942 94.479485)
        (xy 104.864941 94.331225) (xy 105.05718 94.308023) (xy 105.183309 93.916069) (xy 105.149842 93.505682) (xy 105.05718 93.281977)
        (xy 104.887385 93.261483) (xy 104.969238 93.17963) (xy 104.949608 93.16) (xy 104.969238 93.14037) (xy 104.887385 93.058517)
        (xy 105.05718 93.038023) (xy 105.183309 92.646069) (xy 105.149842 92.235682) (xy 105.05718 92.011977) (xy 104.887385 91.991483)
        (xy 104.969238 91.90963) (xy 104.949608 91.89) (xy 104.969238 91.87037) (xy 104.887385 91.788517) (xy 105.05718 91.768023)
        (xy 105.183309 91.376069) (xy 105.149842 90.965682) (xy 105.05718 90.741977) (xy 104.887385 90.721483) (xy 104.969238 90.63963)
        (xy 104.949608 90.62) (xy 104.969238 90.60037) (xy 104.887385 90.518517) (xy 105.05718 90.498023) (xy 105.183309 90.106069)
        (xy 105.149842 89.695682) (xy 105.05718 89.471977) (xy 104.887385 89.451483) (xy 104.969238 89.36963) (xy 104.949608 89.35)
        (xy 104.969238 89.33037) (xy 104.887385 89.248517) (xy 105.05718 89.228023) (xy 105.183309 88.836069) (xy 105.149842 88.425682)
        (xy 105.05718 88.201977) (xy 104.887385 88.181483) (xy 104.969238 88.09963) (xy 104.949608 88.08) (xy 104.969238 88.06037)
        (xy 104.887385 87.978517) (xy 105.05718 87.958023) (xy 105.183309 87.566069) (xy 105.149842 87.155682) (xy 105.05718 86.931977)
        (xy 104.887385 86.911483) (xy 104.969238 86.82963) (xy 104.949608 86.81) (xy 104.969238 86.79037) (xy 104.887385 86.708517)
        (xy 105.05718 86.688023) (xy 105.183309 86.296069) (xy 105.149842 85.885682) (xy 105.05718 85.661977) (xy 104.887385 85.641483)
        (xy 104.969238 85.55963) (xy 104.949608 85.54) (xy 104.969238 85.52037) (xy 104.887385 85.438517) (xy 105.05718 85.418023)
        (xy 105.183309 85.026069) (xy 105.149842 84.615682) (xy 105.05718 84.391977) (xy 104.887385 84.371483) (xy 104.969238 84.28963)
        (xy 104.949608 84.27) (xy 104.969238 84.25037) (xy 104.887385 84.168517) (xy 105.05718 84.148023) (xy 105.183309 83.756069)
        (xy 105.149842 83.345682) (xy 105.05718 83.121977) (xy 104.887385 83.101483) (xy 104.969238 83.01963) (xy 104.949608 83)
        (xy 104.969238 82.98037) (xy 104.887385 82.898517) (xy 105.05718 82.878023) (xy 105.183309 82.486069) (xy 105.149842 82.075682)
        (xy 105.05718 81.851977) (xy 104.887385 81.831483) (xy 104.969238 81.74963) (xy 104.949608 81.73) (xy 104.969238 81.71037)
        (xy 104.887385 81.628517) (xy 105.05718 81.608023) (xy 105.183309 81.216069) (xy 105.149842 80.805682) (xy 105.05718 80.581977)
        (xy 104.887385 80.561483) (xy 104.969238 80.47963) (xy 104.949608 80.46) (xy 104.969238 80.44037) (xy 104.887385 80.358517)
        (xy 105.05718 80.338023) (xy 105.183309 79.946069) (xy 105.149842 79.535682) (xy 105.05718 79.311977) (xy 104.887385 79.291483)
        (xy 104.969238 79.20963) (xy 104.949608 79.19) (xy 104.969238 79.17037) (xy 104.887385 79.088517) (xy 105.05718 79.068023)
        (xy 105.183309 78.676069) (xy 105.149842 78.265682) (xy 105.05718 78.041977) (xy 104.887385 78.021483) (xy 104.969238 77.93963)
        (xy 104.949608 77.92) (xy 104.969238 77.90037) (xy 104.887385 77.818517) (xy 105.05718 77.798023) (xy 105.183309 77.406069)
        (xy 105.149842 76.995682) (xy 105.05718 76.771977) (xy 104.887385 76.751483) (xy 104.969238 76.66963) (xy 104.949608 76.65)
        (xy 104.969238 76.63037) (xy 104.887385 76.548517) (xy 105.05718 76.528023) (xy 105.183309 76.136069) (xy 105.149842 75.725682)
        (xy 105.05718 75.501977) (xy 104.887385 75.481483) (xy 104.969238 75.39963) (xy 104.949608 75.38) (xy 104.969238 75.36037)
        (xy 104.887385 75.278517) (xy 105.05718 75.258023) (xy 105.183309 74.866069) (xy 105.149842 74.455682) (xy 105.05718 74.231977)
        (xy 104.887385 74.211483) (xy 104.969238 74.12963) (xy 104.949608 74.11) (xy 104.969238 74.09037) (xy 104.887385 74.008517)
        (xy 105.05718 73.988023) (xy 105.183309 73.596069) (xy 105.149842 73.185682) (xy 105.05718 72.961977) (xy 104.887385 72.941483)
        (xy 104.969238 72.85963) (xy 104.949608 72.84) (xy 104.969238 72.82037) (xy 104.887385 72.738517) (xy 105.05718 72.718023)
        (xy 105.183309 72.326069) (xy 105.149842 71.915682) (xy 105.05718 71.691977) (xy 104.887385 71.671483) (xy 104.969238 71.58963)
        (xy 104.949608 71.57) (xy 104.969238 71.55037) (xy 104.887385 71.468517) (xy 105.05718 71.448023) (xy 105.183309 71.056069)
        (xy 105.178737 71) (xy 105.29 71) (xy 105.29 95) (xy 105.344046 95.271705) (xy 105.497954 95.502046)
        (xy 105.728295 95.655954) (xy 106 95.71) (xy 119 95.71) (xy 119.271705 95.655954) (xy 119.502046 95.502046)
        (xy 119.655954 95.271705) (xy 119.71 95) (xy 119.71 71) (xy 119.655954 70.728295) (xy 119.502046 70.497954)
        (xy 119.271705 70.344046) (xy 119 70.29) (xy 106 70.29) (xy 105.728295 70.344046) (xy 105.497954 70.497954)
        (xy 105.344046 70.728295) (xy 105.29 71) (xy 105.178737 71) (xy 105.149842 70.645682) (xy 105.05718 70.421977)
        (xy 105.054351 70.421636) (xy 105.139009 70.337125) (xy 105.319794 69.901745) (xy 105.320206 69.430323) (xy 105.247764 69.255)
        (xy 119.752148 69.255) (xy 119.680206 69.428255) (xy 119.679794 69.899677) (xy 119.85982 70.335372) (xy 119.945903 70.421605)
        (xy 119.94282 70.421977) (xy 119.816691 70.813931) (xy 119.850158 71.224318) (xy 119.94282 71.448023) (xy 120.112615 71.468517)
        (xy 120.030762 71.55037) (xy 120.050392 71.57) (xy 120.030762 71.58963) (xy 120.112615 71.671483) (xy 119.94282 71.691977)
        (xy 119.816691 72.083931) (xy 119.850158 72.494318) (xy 119.94282 72.718023) (xy 120.112615 72.738517) (xy 120.030762 72.82037)
        (xy 120.050392 72.84) (xy 120.030762 72.85963) (xy 120.112615 72.941483) (xy 119.94282 72.961977) (xy 119.816691 73.353931)
        (xy 119.850158 73.764318) (xy 119.94282 73.988023) (xy 120.112615 74.008517) (xy 120.030762 74.09037) (xy 120.050392 74.11)
        (xy 120.030762 74.12963) (xy 120.112615 74.211483) (xy 119.94282 74.231977) (xy 119.816691 74.623931) (xy 119.850158 75.034318)
        (xy 119.94282 75.258023) (xy 120.112615 75.278517) (xy 120.030762 75.36037) (xy 120.050392 75.38) (xy 120.030762 75.39963)
        (xy 120.112615 75.481483) (xy 119.94282 75.501977) (xy 119.816691 75.893931) (xy 119.850158 76.304318) (xy 119.94282 76.528023)
        (xy 120.112615 76.548517) (xy 120.030762 76.63037) (xy 120.050392 76.65) (xy 120.030762 76.66963) (xy 120.112615 76.751483)
        (xy 119.94282 76.771977) (xy 119.816691 77.163931) (xy 119.850158 77.574318) (xy 119.94282 77.798023) (xy 120.112615 77.818517)
        (xy 120.030762 77.90037) (xy 120.050392 77.92) (xy 120.030762 77.93963) (xy 120.112615 78.021483) (xy 119.94282 78.041977)
        (xy 119.816691 78.433931) (xy 119.850158 78.844318) (xy 119.94282 79.068023) (xy 120.112615 79.088517) (xy 120.030762 79.17037)
        (xy 120.050392 79.19) (xy 120.030762 79.20963) (xy 120.112615 79.291483) (xy 119.94282 79.311977) (xy 119.816691 79.703931)
        (xy 119.850158 80.114318) (xy 119.94282 80.338023) (xy 120.112615 80.358517) (xy 120.030762 80.44037) (xy 120.050392 80.46)
        (xy 120.030762 80.47963) (xy 120.112615 80.561483) (xy 119.94282 80.581977) (xy 119.816691 80.973931) (xy 119.850158 81.384318)
        (xy 119.94282 81.608023) (xy 120.112615 81.628517) (xy 120.030762 81.71037) (xy 120.050392 81.73) (xy 120.030762 81.74963)
        (xy 120.112615 81.831483) (xy 119.94282 81.851977) (xy 119.816691 82.243931) (xy 119.850158 82.654318) (xy 119.94282 82.878023)
        (xy 120.112615 82.898517) (xy 120.030762 82.98037) (xy 120.050392 83) (xy 120.030762 83.01963) (xy 120.112615 83.101483)
        (xy 119.94282 83.121977) (xy 119.816691 83.513931) (xy 119.850158 83.924318) (xy 119.94282 84.148023) (xy 120.112615 84.168517)
        (xy 120.030762 84.25037) (xy 120.050392 84.27) (xy 120.030762 84.28963) (xy 120.112615 84.371483) (xy 119.94282 84.391977)
        (xy 119.816691 84.783931) (xy 119.850158 85.194318) (xy 119.94282 85.418023) (xy 120.112615 85.438517) (xy 120.030762 85.52037)
        (xy 120.050392 85.54) (xy 120.030762 85.55963) (xy 120.112615 85.641483) (xy 119.94282 85.661977) (xy 119.816691 86.053931)
        (xy 119.850158 86.464318) (xy 119.94282 86.688023) (xy 120.112615 86.708517) (xy 120.030762 86.79037) (xy 120.050392 86.81)
        (xy 120.030762 86.82963) (xy 120.112615 86.911483) (xy 119.94282 86.931977) (xy 119.816691 87.323931) (xy 119.850158 87.734318)
        (xy 119.94282 87.958023) (xy 120.112615 87.978517) (xy 120.030762 88.06037) (xy 120.050392 88.08) (xy 120.030762 88.09963)
        (xy 120.112615 88.181483) (xy 119.94282 88.201977) (xy 119.816691 88.593931) (xy 119.850158 89.004318) (xy 119.94282 89.228023)
        (xy 120.112615 89.248517) (xy 120.030762 89.33037) (xy 120.050392 89.35) (xy 120.030762 89.36963) (xy 120.112615 89.451483)
        (xy 119.94282 89.471977) (xy 119.816691 89.863931) (xy 119.850158 90.274318) (xy 119.94282 90.498023) (xy 120.112615 90.518517)
        (xy 120.030762 90.60037) (xy 120.050392 90.62) (xy 120.030762 90.63963) (xy 120.112615 90.721483) (xy 119.94282 90.741977)
        (xy 119.816691 91.133931) (xy 119.850158 91.544318) (xy 119.94282 91.768023) (xy 120.112615 91.788517) (xy 120.030762 91.87037)
        (xy 120.050392 91.89) (xy 120.030762 91.90963) (xy 120.112615 91.991483) (xy 119.94282 92.011977) (xy 119.816691 92.403931)
        (xy 119.850158 92.814318) (xy 119.94282 93.038023) (xy 120.112615 93.058517) (xy 120.030762 93.14037) (xy 120.050392 93.16)
        (xy 120.030762 93.17963) (xy 120.112615 93.261483) (xy 119.94282 93.281977) (xy 119.816691 93.673931) (xy 119.850158 94.084318)
        (xy 119.94282 94.308023) (xy 120.112615 94.328517) (xy 120.030762 94.41037) (xy 120.050392 94.43) (xy 120.030762 94.44963)
        (xy 120.112615 94.531483) (xy 119.94282 94.551977) (xy 119.816691 94.943931) (xy 119.850158 95.354318) (xy 119.94282 95.578023)
        (xy 119.945649 95.578364) (xy 119.860991 95.662875) (xy 119.680206 96.098255) (xy 119.679794 96.569677) (xy 119.85982 97.005372)
        (xy 120.192875 97.339009) (xy 120.628255 97.519794) (xy 121.099677 97.520206) (xy 121.500448 97.35461) (xy 121.898255 97.519794)
        (xy 122.369677 97.520206) (xy 122.805372 97.34018) (xy 123.139009 97.007125) (xy 123.319794 96.571745) (xy 123.320206 96.100323)
        (xy 123.237434 95.9) (xy 125.045 95.9) (xy 125.364541 95.836439) (xy 125.635434 95.655434) (xy 128.365868 92.925)
        (xy 134.06 92.925) (xy 134.297425 92.877773) (xy 130.502599 96.672599) (xy 130.337852 96.919161) (xy 130.28 97.21)
        (xy 130.28 107.296483) (xy 129.910888 106.405368) (xy 129.519382 106.160223) (xy 127.679605 108) (xy 129.519382 109.839777)
        (xy 129.910888 109.594632) (xy 130.28 108.691583) (xy 130.28 122.105198) (xy 120.155198 132.23) (xy 96.35 132.23)
        (xy 96.059161 132.287852) (xy 95.812599 132.452599) (xy 94.182599 134.082599) (xy 94.017852 134.329161) (xy 93.96 134.62)
        (xy 93.96 135.994512) (xy 93.829045 136.082013) (xy 93.555912 136.490787) (xy 93.46 136.972968) (xy 93.46 137.787032)
        (xy 93.555912 138.269213) (xy 93.829045 138.677987) (xy 94.237819 138.95112) (xy 94.72 139.047032) (xy 95.202181 138.95112)
        (xy 95.610955 138.677987) (xy 95.884088 138.269213) (xy 95.98 137.787032) (xy 95.98 136.972968) (xy 95.884088 136.490787)
        (xy 95.610955 136.082013) (xy 95.48 135.994512) (xy 95.48 134.934802) (xy 96.664802 133.75) (xy 120.47 133.75)
        (xy 120.760839 133.692148) (xy 121.007401 133.527401) (xy 131.577401 122.957401) (xy 131.742148 122.71084) (xy 131.8 122.42)
        (xy 131.8 97.524802) (xy 137.227362 92.09744) (xy 137.5 92.09744) (xy 137.735317 92.053162) (xy 137.951441 91.91409)
        (xy 137.999134 91.844289) (xy 138.03591 91.901441) (xy 138.24811 92.046431) (xy 138.5 92.09744) (xy 139 92.09744)
        (xy 139.13 92.072979) (xy 139.13 93.69) (xy 139.187852 93.980839) (xy 139.352599 94.227401) (xy 143.992599 98.867401)
        (xy 144.239161 99.032148) (xy 144.53 99.09) (xy 149.465 99.09) (xy 149.465 141.909868) (xy 147.839868 143.535)
        (xy 145.561947 143.535) (xy 145.794415 143.37967) (xy 146.119271 142.893489) (xy 146.233345 142.32) (xy 146.119271 141.746511)
        (xy 145.794415 141.26033) (xy 145.308234 140.935474) (xy 144.734745 140.8214) (xy 144.365255 140.8214) (xy 143.791766 140.935474)
        (xy 143.418324 141.185) (xy 110.290132 141.185) (xy 107.99454 138.889408) (xy 108.310955 138.677987) (xy 108.584088 138.269213)
        (xy 108.68 137.787032) (xy 108.68 136.972968) (xy 108.7 136.972968) (xy 108.7 137.787032) (xy 108.795912 138.269213)
        (xy 109.069045 138.677987) (xy 109.477819 138.95112) (xy 109.96 139.047032) (xy 110.442181 138.95112) (xy 110.850955 138.677987)
        (xy 111.124088 138.269213) (xy 111.22 137.787032) (xy 111.22 136.972968) (xy 111.24 136.972968) (xy 111.24 137.787032)
        (xy 111.335912 138.269213) (xy 111.609045 138.677987) (xy 112.017819 138.95112) (xy 112.5 139.047032) (xy 112.982181 138.95112)
        (xy 113.390955 138.677987) (xy 113.664088 138.269213) (xy 113.76 137.787032) (xy 113.76 136.972968) (xy 113.78 136.972968)
        (xy 113.78 137.787032) (xy 113.875912 138.269213) (xy 114.149045 138.677987) (xy 114.557819 138.95112) (xy 115.04 139.047032)
        (xy 115.522181 138.95112) (xy 115.930955 138.677987) (xy 116.204088 138.269213) (xy 116.3 137.787032) (xy 116.3 136.972968)
        (xy 116.32 136.972968) (xy 116.32 137.787032) (xy 116.415912 138.269213) (xy 116.689045 138.677987) (xy 117.097819 138.95112)
        (xy 117.58 139.047032) (xy 118.062181 138.95112) (xy 118.470955 138.677987) (xy 118.744088 138.269213) (xy 118.84 137.787032)
        (xy 118.84 136.972968) (xy 118.86 136.972968) (xy 118.86 137.787032) (xy 118.955912 138.269213) (xy 119.229045 138.677987)
        (xy 119.637819 138.95112) (xy 120.12 139.047032) (xy 120.602181 138.95112) (xy 121.010955 138.677987) (xy 121.284088 138.269213)
        (xy 121.38 137.787032) (xy 121.38 136.972968) (xy 121.4 136.972968) (xy 121.4 137.787032) (xy 121.495912 138.269213)
        (xy 121.769045 138.677987) (xy 122.177819 138.95112) (xy 122.66 139.047032) (xy 123.142181 138.95112) (xy 123.550955 138.677987)
        (xy 123.824088 138.269213) (xy 123.92 137.787032) (xy 123.92 136.972968) (xy 123.94 136.972968) (xy 123.94 137.787032)
        (xy 124.035912 138.269213) (xy 124.309045 138.677987) (xy 124.717819 138.95112) (xy 125.2 139.047032) (xy 125.682181 138.95112)
        (xy 126.090955 138.677987) (xy 126.364088 138.269213) (xy 126.46 137.787032) (xy 126.46 137.507) (xy 126.48 137.507)
        (xy 126.48 137.882) (xy 126.624513 138.354514) (xy 126.938848 138.735757) (xy 127.375152 138.967689) (xy 127.41846 138.973282)
        (xy 127.613 138.848902) (xy 127.613 137.507) (xy 127.867 137.507) (xy 127.867 138.848902) (xy 128.06154 138.973282)
        (xy 128.104848 138.967689) (xy 128.541152 138.735757) (xy 128.855487 138.354514) (xy 129 137.882) (xy 129 137.507)
        (xy 127.867 137.507) (xy 127.613 137.507) (xy 126.48 137.507) (xy 126.46 137.507) (xy 126.46 136.972968)
        (xy 126.44111 136.878) (xy 126.48 136.878) (xy 126.48 137.253) (xy 127.613 137.253) (xy 127.613 135.911098)
        (xy 127.867 135.911098) (xy 127.867 137.253) (xy 129 137.253) (xy 129 136.972968) (xy 129.02 136.972968)
        (xy 129.02 137.787032) (xy 129.115912 138.269213) (xy 129.389045 138.677987) (xy 129.797819 138.95112) (xy 130.28 139.047032)
        (xy 130.762181 138.95112) (xy 131.170955 138.677987) (xy 131.444088 138.269213) (xy 131.54 137.787032) (xy 131.54 136.972968)
        (xy 131.56 136.972968) (xy 131.56 137.787032) (xy 131.655912 138.269213) (xy 131.929045 138.677987) (xy 132.337819 138.95112)
        (xy 132.82 139.047032) (xy 133.302181 138.95112) (xy 133.710955 138.677987) (xy 133.984088 138.269213) (xy 134.08 137.787032)
        (xy 134.08 136.972968) (xy 133.984088 136.490787) (xy 133.710955 136.082013) (xy 133.302181 135.80888) (xy 132.82 135.712968)
        (xy 132.337819 135.80888) (xy 131.929045 136.082013) (xy 131.655912 136.490787) (xy 131.56 136.972968) (xy 131.54 136.972968)
        (xy 131.444088 136.490787) (xy 131.170955 136.082013) (xy 130.762181 135.80888) (xy 130.28 135.712968) (xy 129.797819 135.80888)
        (xy 129.389045 136.082013) (xy 129.115912 136.490787) (xy 129.02 136.972968) (xy 129 136.972968) (xy 129 136.878)
        (xy 128.855487 136.405486) (xy 128.541152 136.024243) (xy 128.104848 135.792311) (xy 128.06154 135.786718) (xy 127.867 135.911098)
        (xy 127.613 135.911098) (xy 127.41846 135.786718) (xy 127.375152 135.792311) (xy 126.938848 136.024243) (xy 126.624513 136.405486)
        (xy 126.48 136.878) (xy 126.44111 136.878) (xy 126.364088 136.490787) (xy 126.090955 136.082013) (xy 125.682181 135.80888)
        (xy 125.2 135.712968) (xy 124.717819 135.80888) (xy 124.309045 136.082013) (xy 124.035912 136.490787) (xy 123.94 136.972968)
        (xy 123.92 136.972968) (xy 123.824088 136.490787) (xy 123.550955 136.082013) (xy 123.142181 135.80888) (xy 122.66 135.712968)
        (xy 122.177819 135.80888) (xy 121.769045 136.082013) (xy 121.495912 136.490787) (xy 121.4 136.972968) (xy 121.38 136.972968)
        (xy 121.284088 136.490787) (xy 121.010955 136.082013) (xy 120.602181 135.80888) (xy 120.12 135.712968) (xy 119.637819 135.80888)
        (xy 119.229045 136.082013) (xy 118.955912 136.490787) (xy 118.86 136.972968) (xy 118.84 136.972968) (xy 118.744088 136.490787)
        (xy 118.470955 136.082013) (xy 118.062181 135.80888) (xy 117.58 135.712968) (xy 117.097819 135.80888) (xy 116.689045 136.082013)
        (xy 116.415912 136.490787) (xy 116.32 136.972968) (xy 116.3 136.972968) (xy 116.204088 136.490787) (xy 115.930955 136.082013)
        (xy 115.522181 135.80888) (xy 115.04 135.712968) (xy 114.557819 135.80888) (xy 114.149045 136.082013) (xy 113.875912 136.490787)
        (xy 113.78 136.972968) (xy 113.76 136.972968) (xy 113.664088 136.490787) (xy 113.390955 136.082013) (xy 112.982181 135.80888)
        (xy 112.5 135.712968) (xy 112.017819 135.80888) (xy 111.609045 136.082013) (xy 111.335912 136.490787) (xy 111.24 136.972968)
        (xy 111.22 136.972968) (xy 111.124088 136.490787) (xy 110.850955 136.082013) (xy 110.442181 135.80888) (xy 109.96 135.712968)
        (xy 109.477819 135.80888) (xy 109.069045 136.082013) (xy 108.795912 136.490787) (xy 108.7 136.972968) (xy 108.68 136.972968)
        (xy 108.584088 136.490787) (xy 108.310955 136.082013) (xy 107.902181 135.80888) (xy 107.42 135.712968) (xy 106.937819 135.80888)
        (xy 106.529045 136.082013) (xy 106.255912 136.490787) (xy 106.16 136.972968) (xy 106.16 137.054868) (xy 106.14 137.034868)
        (xy 106.14 136.972968) (xy 106.044088 136.490787) (xy 105.770955 136.082013) (xy 105.362181 135.80888) (xy 104.88 135.712968)
        (xy 104.397819 135.80888) (xy 103.989045 136.082013) (xy 103.715912 136.490787) (xy 103.62 136.972968) (xy 103.62 137.787032)
        (xy 103.715912 138.269213) (xy 103.989045 138.677987) (xy 104.397819 138.95112) (xy 104.88 139.047032) (xy 104.93163 139.036762)
        (xy 109.017434 143.122566) (xy 109.385654 143.368603) (xy 109.82 143.455) (xy 143.418324 143.455) (xy 143.620366 143.59)
        (xy 143.305585 143.80033) (xy 142.980729 144.286511) (xy 142.866655 144.86) (xy 142.980729 145.433489) (xy 143.305585 145.91967)
        (xy 143.319913 145.929243) (xy 143.298683 145.933238) (xy 143.082559 146.07231) (xy 142.9509 146.265) (xy 105.070133 146.265)
        (xy 98.395 139.589868) (xy 98.395 138.312746) (xy 98.424088 138.269213) (xy 98.52 137.787032) (xy 98.52 137.507)
        (xy 98.54 137.507) (xy 98.54 137.882) (xy 98.684513 138.354514) (xy 98.998848 138.735757) (xy 99.435152 138.967689)
        (xy 99.47846 138.973282) (xy 99.673 138.848902) (xy 99.673 137.507) (xy 99.927 137.507) (xy 99.927 138.848902)
        (xy 100.12154 138.973282) (xy 100.164848 138.967689) (xy 100.601152 138.735757) (xy 100.915487 138.354514) (xy 101.06 137.882)
        (xy 101.06 137.507) (xy 99.927 137.507) (xy 99.673 137.507) (xy 98.54 137.507) (xy 98.52 137.507)
        (xy 98.52 136.972968) (xy 98.50111 136.878) (xy 98.54 136.878) (xy 98.54 137.253) (xy 99.673 137.253)
        (xy 99.673 135.911098) (xy 99.927 135.911098) (xy 99.927 137.253) (xy 101.06 137.253) (xy 101.06 136.972968)
        (xy 101.08 136.972968) (xy 101.08 137.787032) (xy 101.175912 138.269213) (xy 101.449045 138.677987) (xy 101.857819 138.95112)
        (xy 102.34 139.047032) (xy 102.822181 138.95112) (xy 103.230955 138.677987) (xy 103.504088 138.269213) (xy 103.6 137.787032)
        (xy 103.6 136.972968) (xy 103.504088 136.490787) (xy 103.230955 136.082013) (xy 102.822181 135.80888) (xy 102.34 135.712968)
        (xy 101.857819 135.80888) (xy 101.449045 136.082013) (xy 101.175912 136.490787) (xy 101.08 136.972968) (xy 101.06 136.972968)
        (xy 101.06 136.878) (xy 100.915487 136.405486) (xy 100.601152 136.024243) (xy 100.164848 135.792311) (xy 100.12154 135.786718)
        (xy 99.927 135.911098) (xy 99.673 135.911098) (xy 99.47846 135.786718) (xy 99.435152 135.792311) (xy 98.998848 136.024243)
        (xy 98.684513 136.405486) (xy 98.54 136.878) (xy 98.50111 136.878) (xy 98.424088 136.490787) (xy 98.150955 136.082013)
        (xy 97.742181 135.80888) (xy 97.26 135.712968) (xy 96.777819 135.80888) (xy 96.369045 136.082013) (xy 96.095912 136.490787)
        (xy 96 136.972968) (xy 96 137.787032) (xy 96.095912 138.269213) (xy 96.125 138.312746) (xy 96.125 140.06)
        (xy 96.211397 140.494346) (xy 96.429928 140.8214) (xy 96.457434 140.862566) (xy 103.797434 148.202567) (xy 104.165655 148.448604)
        (xy 104.6 148.535) (xy 142.954057 148.535) (xy 143.06991 148.715041) (xy 143.28211 148.860031) (xy 143.534 148.91104)
        (xy 145.566 148.91104) (xy 145.801317 148.866762) (xy 146.017441 148.72769) (xy 146.162431 148.51549) (xy 146.21344 148.2636)
        (xy 146.21344 146.5364) (xy 146.169162 146.301083) (xy 146.03009 146.084959) (xy 145.81789 145.939969) (xy 145.776561 145.9316)
        (xy 145.794415 145.91967) (xy 145.871035 145.805) (xy 148.31 145.805) (xy 148.744346 145.718603) (xy 149.112566 145.472566)
        (xy 151.402566 143.182566) (xy 151.595721 142.893489) (xy 151.648603 142.814346) (xy 151.735 142.38) (xy 151.735 51.91)
        (xy 151.648603 51.475654) (xy 151.577399 51.36909) (xy 151.402566 51.107433) (xy 148.492566 48.197434) (xy 148.421576 48.15)
        (xy 148.124346 47.951397) (xy 147.69 47.865) (xy 132.521192 47.865) (xy 132.41409 47.698559) (xy 132.20189 47.553569)
        (xy 131.95 47.50256) (xy 130.25 47.50256) (xy 130.014683 47.546838) (xy 129.798559 47.68591) (xy 129.653569 47.89811)
        (xy 129.639914 47.965541) (xy 129.610054 47.920853) (xy 129.128285 47.598946) (xy 128.56 47.485907) (xy 127.991715 47.598946)
        (xy 127.593536 47.865) (xy 122.67244 47.865) (xy 122.67244 47.095) (xy 122.628162 46.859683) (xy 122.48909 46.643559)
        (xy 122.27689 46.498569) (xy 122.025 46.44756) (xy 118.215 46.44756) (xy 117.979683 46.491838) (xy 117.763559 46.63091)
        (xy 117.618569 46.84311) (xy 117.56756 47.095) (xy 117.56756 48.465807) (xy 117.194563 47.563085) (xy 116.480673 46.847948)
        (xy 115.547454 46.460441) (xy 114.536979 46.45956) (xy 113.603085 46.845437) (xy 112.887948 47.559327) (xy 112.500441 48.492546)
        (xy 112.500437 48.496972) (xy 112.114563 47.563085) (xy 111.400673 46.847948) (xy 110.467454 46.460441) (xy 109.456979 46.45956)
        (xy 108.523085 46.845437) (xy 107.807948 47.559327) (xy 107.420441 48.492546) (xy 107.420009 48.988432) (xy 107.414933 48.469923)
        (xy 107.047289 47.582353) (xy 106.68644 47.373165) (xy 105.059605 49) (xy 106.68644 50.626835) (xy 107.047289 50.417647)
        (xy 107.419568 49.493398) (xy 107.41956 49.503021) (xy 107.805437 50.436915) (xy 108.519327 51.152052) (xy 109.452546 51.539559)
        (xy 110.463021 51.54044) (xy 111.396915 51.154563) (xy 112.112052 50.440673) (xy 112.499559 49.507454) (xy 112.499563 49.503028)
        (xy 112.885437 50.436915) (xy 113.599327 51.152052) (xy 113.905 51.278979) (xy 113.905 54.469727) (xy 113.895 54.52)
        (xy 113.981397 54.954345) (xy 114.227434 55.322566) (xy 114.595655 55.568603) (xy 115.03 55.655) (xy 115.464345 55.568603)
        (xy 115.832566 55.322566) (xy 115.842566 55.312566) (xy 116.088603 54.944346) (xy 116.175 54.51) (xy 116.175 51.279312)
        (xy 116.476915 51.154563) (xy 117.192052 50.440673) (xy 117.56756 49.536351) (xy 117.56756 50.905) (xy 117.611838 51.140317)
        (xy 117.75091 51.356441) (xy 117.96311 51.501431) (xy 118.215 51.55244) (xy 122.025 51.55244) (xy 122.260317 51.508162)
        (xy 122.476441 51.36909) (xy 122.621431 51.15689) (xy 122.67244 50.905) (xy 122.67244 50.135) (xy 127.593536 50.135)
        (xy 127.991715 50.401054) (xy 128.56 50.514093) (xy 129.128285 50.401054) (xy 129.610054 50.079147) (xy 129.63785 50.037548)
        (xy 129.646838 50.085317) (xy 129.78591 50.301441) (xy 129.99811 50.446431) (xy 130.25 50.49744) (xy 131.95 50.49744)
        (xy 132.185317 50.453162) (xy 132.401441 50.31409) (xy 132.523808 50.135) (xy 147.219868 50.135) (xy 149.465 52.380133)
        (xy 149.465 97.57) (xy 144.844802 97.57) (xy 140.65 93.375198) (xy 140.65 91.733111) (xy 140.724555 91.658686)
        (xy 140.874828 91.296788) (xy 140.87517 90.904931) (xy 140.725529 90.542771) (xy 140.65 90.46711) (xy 140.65 89.04744)
        (xy 140.775 89.04744) (xy 141.010317 89.003162) (xy 141.226441 88.86409) (xy 141.371431 88.65189) (xy 141.379914 88.61)
        (xy 141.396906 88.61) (xy 141.481314 88.694555) (xy 141.843212 88.844828) (xy 142.235069 88.84517) (xy 142.597229 88.695529)
        (xy 142.874555 88.418686) (xy 142.925391 88.296259) (xy 143.215 88.585868) (xy 143.215 88.811778) (xy 143.214683 88.811838)
        (xy 142.998559 88.95091) (xy 142.853569 89.16311) (xy 142.80256 89.415) (xy 142.80256 90.165) (xy 142.846838 90.400317)
        (xy 142.98591 90.616441) (xy 143.145 90.725143) (xy 143.145 90.94) (xy 143.208561 91.259541) (xy 143.321023 91.427852)
        (xy 143.389566 91.530434) (xy 145.055273 93.196141) (xy 145.204471 93.557229) (xy 145.481314 93.834555) (xy 145.843212 93.984828)
        (xy 146.235069 93.98517) (xy 146.597229 93.835529) (xy 146.874555 93.558686) (xy 147.024828 93.196788) (xy 147.02517 92.804931)
        (xy 146.875529 92.442771) (xy 146.598686 92.165445) (xy 146.236788 92.015172) (xy 146.236039 92.015171) (xy 144.948423 90.727555)
        (xy 144.988646 90.701671) (xy 144.990302 90.703327) (xy 145.223691 90.8) (xy 145.66425 90.8) (xy 145.823 90.64125)
        (xy 145.823 89.917) (xy 146.077 89.917) (xy 146.077 90.64125) (xy 146.23575 90.8) (xy 146.676309 90.8)
        (xy 146.909698 90.703327) (xy 147.088327 90.524699) (xy 147.185 90.29131) (xy 147.185 90.07575) (xy 147.02625 89.917)
        (xy 146.077 89.917) (xy 145.823 89.917) (xy 145.803 89.917) (xy 145.803 89.663) (xy 145.823 89.663)
        (xy 145.823 88.93875) (xy 146.077 88.93875) (xy 146.077 89.663) (xy 147.02625 89.663) (xy 147.185 89.50425)
        (xy 147.185 89.28869) (xy 147.088327 89.055301) (xy 146.909698 88.876673) (xy 146.676309 88.78) (xy 146.23575 88.78)
        (xy 146.077 88.93875) (xy 145.823 88.93875) (xy 145.66425 88.78) (xy 145.223691 88.78) (xy 144.990302 88.876673)
        (xy 144.988932 88.878043) (xy 144.90189 88.818569) (xy 144.885 88.815149) (xy 144.885 88.24) (xy 144.821439 87.920459)
        (xy 144.640434 87.649566) (xy 142.850434 85.859566) (xy 142.801965 85.82718) (xy 142.579541 85.678561) (xy 142.26 85.615)
        (xy 138.8 85.615) (xy 138.675779 85.639709) (xy 138.565434 85.474566) (xy 138.230868 85.14) (xy 138.565434 84.805434)
        (xy 138.652587 84.675) (xy 138.746439 84.534541) (xy 138.81 84.215) (xy 138.81 83.287473) (xy 138.82311 83.296431)
        (xy 138.850785 83.302035) (xy 138.88375 83.335) (xy 138.95131 83.335) (xy 138.971753 83.326532) (xy 139.075 83.34744)
        (xy 139.09 83.34744) (xy 139.09 83.445) (xy 139.153561 83.764541) (xy 139.299415 83.982827) (xy 139.334566 84.035434)
        (xy 139.849566 84.550434) (xy 140.120459 84.731439) (xy 140.44 84.795) (xy 143.24 84.795) (xy 143.559541 84.731439)
        (xy 143.830434 84.550434) (xy 144.600434 83.780434) (xy 144.661167 83.68954) (xy 144.781439 83.509541) (xy 144.845 83.19)
        (xy 144.845 82.487614) (xy 144.994828 82.126788) (xy 144.99517 81.734931) (xy 144.885 81.468298) (xy 144.885 80.918222)
        (xy 144.885317 80.918162) (xy 144.988646 80.851671) (xy 144.990302 80.853327) (xy 145.223691 80.95) (xy 145.66425 80.95)
        (xy 145.823 80.79125) (xy 145.823 80.067) (xy 146.077 80.067) (xy 146.077 80.79125) (xy 146.23575 80.95)
        (xy 146.676309 80.95) (xy 146.909698 80.853327) (xy 147.088327 80.674699) (xy 147.185 80.44131) (xy 147.185 80.22575)
        (xy 147.02625 80.067) (xy 146.077 80.067) (xy 145.823 80.067) (xy 145.803 80.067) (xy 145.803 79.813)
        (xy 145.823 79.813) (xy 145.823 79.08875) (xy 146.077 79.08875) (xy 146.077 79.813) (xy 147.02625 79.813)
        (xy 147.185 79.65425) (xy 147.185 79.43869) (xy 147.088327 79.205301) (xy 146.909698 79.026673) (xy 146.676309 78.93)
        (xy 146.23575 78.93) (xy 146.077 79.08875) (xy 145.823 79.08875) (xy 145.66425 78.93) (xy 145.223691 78.93)
        (xy 144.990302 79.026673) (xy 144.988932 79.028043) (xy 144.90189 78.968569) (xy 144.65 78.91756) (xy 143.45 78.91756)
        (xy 143.214683 78.961838) (xy 142.998559 79.10091) (xy 142.853569 79.31311) (xy 142.80256 79.565) (xy 142.80256 80.315)
        (xy 142.846838 80.550317) (xy 142.98591 80.766441) (xy 143.19811 80.911431) (xy 143.215 80.914851) (xy 143.215 81.331828)
        (xy 143.175445 81.371314) (xy 143.025172 81.733212) (xy 143.02483 82.125069) (xy 143.174471 82.487229) (xy 143.175 82.487759)
        (xy 143.175 82.844132) (xy 142.894132 83.125) (xy 141.25315 83.125) (xy 141.371431 82.95189) (xy 141.42244 82.7)
        (xy 141.42244 81.6) (xy 141.378162 81.364683) (xy 141.335 81.297607) (xy 141.335 80.888068) (xy 141.434555 80.788686)
        (xy 141.584828 80.426788) (xy 141.58517 80.034931) (xy 141.435529 79.672771) (xy 141.158686 79.395445) (xy 140.796788 79.245172)
        (xy 140.404931 79.24483) (xy 140.042771 79.394471) (xy 140.035 79.402228) (xy 140.035 79.175) (xy 139.977148 78.884161)
        (xy 139.812401 78.637599) (xy 138.81 77.635198) (xy 138.81 77.09744) (xy 139 77.09744) (xy 139.235317 77.053162)
        (xy 139.451441 76.91409) (xy 139.510708 76.82735) (xy 139.673212 76.894828) (xy 140.065069 76.89517) (xy 140.427229 76.745529)
        (xy 140.704555 76.468686) (xy 140.854828 76.106788) (xy 140.85517 75.714931) (xy 140.705529 75.352771) (xy 140.63 75.27711)
        (xy 140.63 74.04744) (xy 140.775 74.04744) (xy 141.010317 74.003162) (xy 141.226441 73.86409) (xy 141.354155 73.677174)
        (xy 141.481314 73.804555) (xy 141.843212 73.954828) (xy 142.235069 73.95517) (xy 142.597229 73.805529) (xy 142.874555 73.528686)
        (xy 143.024828 73.166788) (xy 143.025152 72.79602) (xy 143.215 72.985868) (xy 143.215 74.101778) (xy 143.214683 74.101838)
        (xy 142.998559 74.24091) (xy 142.853569 74.45311) (xy 142.80256 74.705) (xy 142.80256 75.455) (xy 142.846838 75.690317)
        (xy 142.98591 75.906441) (xy 143.19811 76.051431) (xy 143.215 76.054851) (xy 143.215 77.11) (xy 143.278561 77.429541)
        (xy 143.414388 77.63282) (xy 143.459566 77.700434) (xy 143.909566 78.150434) (xy 144.180459 78.331439) (xy 144.5 78.395)
        (xy 145.554634 78.395) (xy 145.843212 78.514828) (xy 146.235069 78.51517) (xy 146.597229 78.365529) (xy 146.874555 78.088686)
        (xy 147.024828 77.726788) (xy 147.02517 77.334931) (xy 146.875529 76.972771) (xy 146.598686 76.695445) (xy 146.236788 76.545172)
        (xy 145.844931 76.54483) (xy 145.482771 76.694471) (xy 145.452189 76.725) (xy 144.885 76.725) (xy 144.885 76.058222)
        (xy 144.885317 76.058162) (xy 144.988646 75.991671) (xy 144.990302 75.993327) (xy 145.223691 76.09) (xy 145.66425 76.09)
        (xy 145.823 75.93125) (xy 145.823 75.207) (xy 146.077 75.207) (xy 146.077 75.93125) (xy 146.23575 76.09)
        (xy 146.676309 76.09) (xy 146.909698 75.993327) (xy 147.088327 75.814699) (xy 147.185 75.58131) (xy 147.185 75.36575)
        (xy 147.02625 75.207) (xy 146.077 75.207) (xy 145.823 75.207) (xy 145.803 75.207) (xy 145.803 74.953)
        (xy 145.823 74.953) (xy 145.823 74.22875) (xy 146.077 74.22875) (xy 146.077 74.953) (xy 147.02625 74.953)
        (xy 147.185 74.79425) (xy 147.185 74.57869) (xy 147.088327 74.345301) (xy 146.909698 74.166673) (xy 146.676309 74.07)
        (xy 146.23575 74.07) (xy 146.077 74.22875) (xy 145.823 74.22875) (xy 145.66425 74.07) (xy 145.223691 74.07)
        (xy 144.990302 74.166673) (xy 144.988932 74.168043) (xy 144.90189 74.108569) (xy 144.885 74.105149) (xy 144.885 72.64)
        (xy 144.821439 72.320459) (xy 144.640434 72.049566) (xy 143.220434 70.629566) (xy 142.949541 70.448561) (xy 142.63 70.385)
        (xy 138.97 70.385) (xy 138.65046 70.44856) (xy 138.607381 70.477344) (xy 138.565434 70.414566) (xy 138.260868 70.11)
        (xy 138.565434 69.805434) (xy 138.642872 69.68954) (xy 138.746439 69.534541) (xy 138.81 69.215) (xy 138.81 68.287473)
        (xy 138.82311 68.296431) (xy 138.850785 68.302035) (xy 138.88375 68.335) (xy 138.95131 68.335) (xy 138.971753 68.326532)
        (xy 139.075 68.34744) (xy 139.09 68.34744) (xy 139.09 68.715) (xy 139.153561 69.034541) (xy 139.300867 69.255)
        (xy 139.334566 69.305434) (xy 139.989566 69.960434) (xy 140.260459 70.141439) (xy 140.58 70.205) (xy 142.61 70.205)
        (xy 142.929541 70.141439) (xy 143.200434 69.960434) (xy 144.640434 68.520434) (xy 144.82144 68.24954) (xy 144.885 67.93)
        (xy 144.885 66.358222) (xy 144.885317 66.358162) (xy 144.988646 66.291671) (xy 144.990302 66.293327) (xy 145.223691 66.39)
        (xy 145.66425 66.39) (xy 145.823 66.23125) (xy 145.823 65.507) (xy 146.077 65.507) (xy 146.077 66.23125)
        (xy 146.23575 66.39) (xy 146.676309 66.39) (xy 146.909698 66.293327) (xy 147.088327 66.114699) (xy 147.185 65.88131)
        (xy 147.185 65.66575) (xy 147.02625 65.507) (xy 146.077 65.507) (xy 145.823 65.507) (xy 145.803 65.507)
        (xy 145.803 65.253) (xy 145.823 65.253) (xy 145.823 64.52875) (xy 146.077 64.52875) (xy 146.077 65.253)
        (xy 147.02625 65.253) (xy 147.185 65.09425) (xy 147.185 64.87869) (xy 147.088327 64.645301) (xy 146.909698 64.466673)
        (xy 146.676309 64.37) (xy 146.23575 64.37) (xy 146.077 64.52875) (xy 145.823 64.52875) (xy 145.66425 64.37)
        (xy 145.223691 64.37) (xy 144.990302 64.466673) (xy 144.988932 64.468043) (xy 144.90189 64.408569) (xy 144.885 64.405149)
        (xy 144.885 63.771284) (xy 144.994828 63.506788) (xy 144.99517 63.114931) (xy 144.845529 62.752771) (xy 144.568686 62.475445)
        (xy 144.206788 62.325172) (xy 143.814931 62.32483) (xy 143.452771 62.474471) (xy 143.175445 62.751314) (xy 143.025172 63.113212)
        (xy 143.02483 63.505069) (xy 143.174471 63.867229) (xy 143.215 63.907829) (xy 143.215 64.401778) (xy 143.214683 64.401838)
        (xy 142.998559 64.54091) (xy 142.853569 64.75311) (xy 142.80256 65.005) (xy 142.80256 65.755) (xy 142.846838 65.990317)
        (xy 142.98591 66.206441) (xy 143.19811 66.351431) (xy 143.215 66.354851) (xy 143.215 67.584132) (xy 142.264132 68.535)
        (xy 140.925868 68.535) (xy 140.76 68.369132) (xy 140.76 68.34744) (xy 140.775 68.34744) (xy 141.010317 68.303162)
        (xy 141.226441 68.16409) (xy 141.371431 67.95189) (xy 141.42244 67.7) (xy 141.42244 66.6) (xy 141.381386 66.381815)
        (xy 141.404555 66.358686) (xy 141.554828 65.996788) (xy 141.55517 65.604931) (xy 141.405529 65.242771) (xy 141.128686 64.965445)
        (xy 140.766788 64.815172) (xy 140.374931 64.81483) (xy 140.035 64.955286) (xy 140.035 62.935) (xy 139.977148 62.644161)
        (xy 139.977148 62.64416) (xy 139.812401 62.397599) (xy 139.567401 62.152599) (xy 139.507131 62.112328) (xy 137.667401 60.272599)
        (xy 137.420839 60.107852) (xy 137.13 60.05) (xy 129.320605 60.05) (xy 129.339777 60.019382) (xy 127.5 58.179605)
        (xy 125.660223 60.019382) (xy 125.679395 60.05) (xy 105.150067 60.05) (xy 105.674582 59.832739) (xy 105.834365 59.51397)
        (xy 104.5 58.179605) (xy 103.165635 59.51397) (xy 103.325418 59.832739) (xy 103.879651 60.05) (xy 99.320605 60.05)
        (xy 99.339777 60.019382) (xy 97.5 58.179605) (xy 95.660223 60.019382) (xy 95.679395 60.05) (xy 88.964802 60.05)
        (xy 87.88744 58.972638) (xy 87.88744 58.7) (xy 87.843162 58.464683) (xy 87.70409 58.248559) (xy 87.49189 58.103569)
        (xy 87.24 58.05256) (xy 86.74 58.05256) (xy 86.504683 58.096838) (xy 86.288559 58.23591) (xy 86.240866 58.305711)
        (xy 86.20409 58.248559) (xy 85.99189 58.103569) (xy 85.74 58.05256) (xy 85.24 58.05256) (xy 85.004683 58.096838)
        (xy 84.788559 58.23591) (xy 84.643569 58.44811) (xy 84.59256 58.7) (xy 84.59256 59.236857) (xy 84.58 59.3)
        (xy 84.58 64.726889) (xy 84.505445 64.801314) (xy 84.355172 65.163212) (xy 84.354944 65.424189) (xy 84.315 65.625)
        (xy 84.315 65.95256) (xy 84.225 65.95256) (xy 83.989683 65.996838) (xy 83.773559 66.13591) (xy 83.651709 66.314243)
        (xy 83.316788 66.175172) (xy 82.97691 66.174875) (xy 83.001441 66.15909) (xy 83.146431 65.94689) (xy 83.19744 65.695)
        (xy 83.19744 64.945) (xy 83.153162 64.709683) (xy 83.01409 64.493559) (xy 82.80189 64.348569) (xy 82.785 64.345149)
        (xy 82.785 63.64) (xy 82.721439 63.320459) (xy 82.540434 63.049566) (xy 80.724727 61.233859) (xy 80.575529 60.872771)
        (xy 80.298686 60.595445) (xy 79.936788 60.445172) (xy 79.544931 60.44483) (xy 79.182771 60.594471) (xy 78.905445 60.871314)
        (xy 78.755172 61.233212) (xy 78.75483 61.625069) (xy 73.21 61.625069) (xy 73.21 57.44936) (xy 94.662391 57.44936)
        (xy 94.66767 58.577181) (xy 95.089112 59.594632) (xy 95.480618 59.839777) (xy 97.320395 58) (xy 97.679605 58)
        (xy 99.519382 59.839777) (xy 99.910888 59.594632) (xy 100.337609 58.55064) (xy 100.333236 57.616187) (xy 102.357277 57.616187)
        (xy 102.373503 58.465387) (xy 102.667261 59.174582) (xy 102.98603 59.334365) (xy 104.320395 58) (xy 104.679605 58)
        (xy 106.01397 59.334365) (xy 106.332739 59.174582) (xy 106.642723 58.383813) (xy 106.626497 57.534613) (xy 106.591185 57.44936)
        (xy 124.662391 57.44936) (xy 124.66767 58.577181) (xy 125.089112 59.594632) (xy 125.480618 59.839777) (xy 127.320395 58)
        (xy 127.679605 58) (xy 129.519382 59.839777) (xy 129.910888 59.594632) (xy 130.337609 58.55064) (xy 130.33233 57.422819)
        (xy 129.910888 56.405368) (xy 129.519382 56.160223) (xy 127.679605 58) (xy 127.320395 58) (xy 125.480618 56.160223)
        (xy 125.089112 56.405368) (xy 124.662391 57.44936) (xy 106.591185 57.44936) (xy 106.332739 56.825418) (xy 106.01397 56.665635)
        (xy 104.679605 58) (xy 104.320395 58) (xy 102.98603 56.665635) (xy 102.667261 56.825418) (xy 102.357277 57.616187)
        (xy 100.333236 57.616187) (xy 100.33233 57.422819) (xy 99.9443 56.48603) (xy 103.165635 56.48603) (xy 104.5 57.820395)
        (xy 105.834365 56.48603) (xy 105.674582 56.167261) (xy 105.198456 55.980618) (xy 125.660223 55.980618) (xy 127.5 57.820395)
        (xy 129.339777 55.980618) (xy 129.094632 55.589112) (xy 128.05064 55.162391) (xy 126.922819 55.16767) (xy 125.905368 55.589112)
        (xy 125.660223 55.980618) (xy 105.198456 55.980618) (xy 104.883813 55.857277) (xy 104.034613 55.873503) (xy 103.325418 56.167261)
        (xy 103.165635 56.48603) (xy 99.9443 56.48603) (xy 99.910888 56.405368) (xy 99.519382 56.160223) (xy 97.679605 58)
        (xy 97.320395 58) (xy 95.480618 56.160223) (xy 95.089112 56.405368) (xy 94.662391 57.44936) (xy 73.21 57.44936)
        (xy 73.21 55.980618) (xy 95.660223 55.980618) (xy 97.5 57.820395) (xy 99.339777 55.980618) (xy 99.094632 55.589112)
        (xy 98.05064 55.162391) (xy 96.922819 55.16767) (xy 95.905368 55.589112) (xy 95.660223 55.980618) (xy 73.21 55.980618)
        (xy 73.21 50.80644) (xy 103.253165 50.80644) (xy 103.462353 51.167289) (xy 104.39965 51.544824) (xy 105.410077 51.534933)
        (xy 106.297647 51.167289) (xy 106.506835 50.80644) (xy 104.88 49.179605) (xy 103.253165 50.80644) (xy 73.21 50.80644)
        (xy 73.21 48.51965) (xy 102.335176 48.51965) (xy 102.345067 49.530077) (xy 102.712711 50.417647) (xy 103.07356 50.626835)
        (xy 104.700395 49) (xy 103.07356 47.373165) (xy 102.712711 47.582353) (xy 102.335176 48.51965) (xy 73.21 48.51965)
        (xy 73.21 47.19356) (xy 103.253165 47.19356) (xy 104.88 48.820395) (xy 106.506835 47.19356) (xy 106.297647 46.832711)
        (xy 105.36035 46.455176) (xy 104.349923 46.465067) (xy 103.462353 46.832711) (xy 103.253165 47.19356) (xy 73.21 47.19356)
        (xy 73.21 45.71) (xy 151.79 45.71)
      )
    )
    (filled_polygon
      (pts
        (xy 121.058748 95.050858) (xy 121.044605 95.065) (xy 121.058748 95.079143) (xy 120.987784 95.150106) (xy 120.742002 95.149892)
        (xy 120.671253 95.079143) (xy 120.685395 95.065) (xy 120.671253 95.050858) (xy 120.850858 94.871253) (xy 120.865 94.885395)
        (xy 120.879143 94.871253)
      )
    )
    (filled_polygon
      (pts
        (xy 121.058748 93.780858) (xy 121.044605 93.795) (xy 121.058748 93.809143) (xy 120.879143 93.988748) (xy 120.865 93.974605)
        (xy 120.850858 93.988748) (xy 120.671253 93.809143) (xy 120.685395 93.795) (xy 120.671253 93.780858) (xy 120.850858 93.601253)
        (xy 120.865 93.615395) (xy 120.879143 93.601253)
      )
    )
    (filled_polygon
      (pts
        (xy 104.328748 93.780858) (xy 104.314605 93.795) (xy 104.328748 93.809143) (xy 104.149143 93.988748) (xy 104.135 93.974605)
        (xy 104.120858 93.988748) (xy 103.941253 93.809143) (xy 103.955395 93.795) (xy 103.941253 93.780858) (xy 104.120858 93.601253)
        (xy 104.135 93.615395) (xy 104.149143 93.601253)
      )
    )
    (filled_polygon
      (pts
        (xy 104.328748 92.510858) (xy 104.314605 92.525) (xy 104.328748 92.539143) (xy 104.149143 92.718748) (xy 104.135 92.704605)
        (xy 104.120858 92.718748) (xy 103.941253 92.539143) (xy 103.955395 92.525) (xy 103.941253 92.510858) (xy 104.120858 92.331253)
        (xy 104.135 92.345395) (xy 104.149143 92.331253)
      )
    )
    (filled_polygon
      (pts
        (xy 121.058748 92.510858) (xy 121.044605 92.525) (xy 121.058748 92.539143) (xy 120.879143 92.718748) (xy 120.865 92.704605)
        (xy 120.850858 92.718748) (xy 120.671253 92.539143) (xy 120.685395 92.525) (xy 120.671253 92.510858) (xy 120.850858 92.331253)
        (xy 120.865 92.345395) (xy 120.879143 92.331253)
      )
    )
    (filled_polygon
      (pts
        (xy 91.943748 92.035858) (xy 91.929605 92.05) (xy 91.943748 92.064143) (xy 91.764143 92.243748) (xy 91.75 92.229605)
        (xy 91.735858 92.243748) (xy 91.556253 92.064143) (xy 91.570395 92.05) (xy 91.556253 92.035858) (xy 91.735858 91.856253)
        (xy 91.75 91.870395) (xy 91.764143 91.856253)
      )
    )
    (filled_polygon
      (pts
        (xy 121.058748 91.240858) (xy 121.044605 91.255) (xy 121.058748 91.269143) (xy 120.879143 91.448748) (xy 120.865 91.434605)
        (xy 120.850858 91.448748) (xy 120.671253 91.269143) (xy 120.685395 91.255) (xy 120.671253 91.240858) (xy 120.850858 91.061253)
        (xy 120.865 91.075395) (xy 120.879143 91.061253)
      )
    )
    (filled_polygon
      (pts
        (xy 104.328748 91.240858) (xy 104.314605 91.255) (xy 104.328748 91.269143) (xy 104.149143 91.448748) (xy 104.135 91.434605)
        (xy 104.120858 91.448748) (xy 103.941253 91.269143) (xy 103.955395 91.255) (xy 103.941253 91.240858) (xy 104.120858 91.061253)
        (xy 104.135 91.075395) (xy 104.149143 91.061253)
      )
    )
    (filled_polygon
      (pts
        (xy 104.328748 89.970858) (xy 104.314605 89.985) (xy 104.328748 89.999143) (xy 104.149143 90.178748) (xy 104.135 90.164605)
        (xy 104.120858 90.178748) (xy 103.941253 89.999143) (xy 103.955395 89.985) (xy 103.941253 89.970858) (xy 104.120858 89.791253)
        (xy 104.135 89.805395) (xy 104.149143 89.791253)
      )
    )
    (filled_polygon
      (pts
        (xy 121.058748 89.970858) (xy 121.044605 89.985) (xy 121.058748 89.999143) (xy 120.879143 90.178748) (xy 120.865 90.164605)
        (xy 120.850858 90.178748) (xy 120.671253 89.999143) (xy 120.685395 89.985) (xy 120.671253 89.970858) (xy 120.850858 89.791253)
        (xy 120.865 89.805395) (xy 120.879143 89.791253)
      )
    )
    (filled_polygon
      (pts
        (xy 121.058748 88.700858) (xy 121.044605 88.715) (xy 121.058748 88.729143) (xy 120.879143 88.908748) (xy 120.865 88.894605)
        (xy 120.850858 88.908748) (xy 120.671253 88.729143) (xy 120.685395 88.715) (xy 120.671253 88.700858) (xy 120.850858 88.521253)
        (xy 120.865 88.535395) (xy 120.879143 88.521253)
      )
    )
    (filled_polygon
      (pts
        (xy 104.328748 88.700858) (xy 104.314605 88.715) (xy 104.328748 88.729143) (xy 104.149143 88.908748) (xy 104.135 88.894605)
        (xy 104.120858 88.908748) (xy 103.941253 88.729143) (xy 103.955395 88.715) (xy 103.941253 88.700858) (xy 104.120858 88.521253)
        (xy 104.135 88.535395) (xy 104.149143 88.521253)
      )
    )
    (filled_polygon
      (pts
        (xy 104.328748 87.430858) (xy 104.314605 87.445) (xy 104.328748 87.459143) (xy 104.149143 87.638748) (xy 104.135 87.624605)
        (xy 104.120858 87.638748) (xy 103.941253 87.459143) (xy 103.955395 87.445) (xy 103.941253 87.430858) (xy 104.120858 87.251253)
        (xy 104.135 87.265395) (xy 104.149143 87.251253)
      )
    )
    (filled_polygon
      (pts
        (xy 121.058748 87.430858) (xy 121.044605 87.445) (xy 121.058748 87.459143) (xy 120.879143 87.638748) (xy 120.865 87.624605)
        (xy 120.850858 87.638748) (xy 120.671253 87.459143) (xy 120.685395 87.445) (xy 120.671253 87.430858) (xy 120.850858 87.251253)
        (xy 120.865 87.265395) (xy 120.879143 87.251253)
      )
    )
    (filled_polygon
      (pts
        (xy 132.57756 82.7) (xy 132.621838 82.935317) (xy 132.76091 83.151441) (xy 132.97311 83.296431) (xy 133.225 83.34744)
        (xy 133.289998 83.34744) (xy 133.289998 84.574998) (xy 133.353559 84.894539) (xy 133.467458 85.065001) (xy 133.478355 85.08131)
        (xy 133.318561 85.320459) (xy 133.255 85.64) (xy 133.255 86.65256) (xy 133.225 86.65256) (xy 132.989683 86.696838)
        (xy 132.773559 86.83591) (xy 132.651192 87.015) (xy 132.581986 87.015) (xy 132.678357 86.709075) (xy 132.644103 86.318718)
        (xy 132.56062 86.117173) (xy 132.360912 86.098693) (xy 131.859605 86.6) (xy 131.873748 86.614143) (xy 131.694143 86.793748)
        (xy 131.68 86.779605) (xy 131.665858 86.793748) (xy 131.486253 86.614143) (xy 131.500395 86.6) (xy 130.999088 86.098693)
        (xy 130.79938 86.117173) (xy 130.681643 86.490925) (xy 130.715897 86.881282) (xy 130.771285 87.015) (xy 127.505868 87.015)
        (xy 128.60178 85.919088) (xy 131.178693 85.919088) (xy 131.68 86.420395) (xy 132.181307 85.919088) (xy 132.162827 85.71938)
        (xy 131.789075 85.601643) (xy 131.398718 85.635897) (xy 131.197173 85.71938) (xy 131.178693 85.919088) (xy 128.60178 85.919088)
        (xy 132.57756 81.943308)
      )
    )
    (filled_polygon
      (pts
        (xy 92.198385 86.820747) (xy 92.02689 86.703569) (xy 91.775 86.65256) (xy 91.725 86.65256) (xy 91.725 86.28)
        (xy 91.661439 85.960459) (xy 91.480434 85.689566) (xy 90.950868 85.16) (xy 91.515434 84.595434) (xy 91.69644 84.32454)
        (xy 91.725009 84.180912) (xy 92.668693 84.180912) (xy 92.687173 84.38062) (xy 93.060925 84.498357) (xy 93.451282 84.464103)
        (xy 93.652827 84.38062) (xy 93.671307 84.180912) (xy 93.17 83.679605) (xy 92.668693 84.180912) (xy 91.725009 84.180912)
        (xy 91.76 84.005) (xy 91.76 83.34744) (xy 91.775 83.34744) (xy 92.010317 83.303162) (xy 92.226441 83.16409)
        (xy 92.257349 83.118855) (xy 92.171643 83.390925) (xy 92.205897 83.781282) (xy 92.28938 83.982827) (xy 92.489088 84.001307)
        (xy 92.990395 83.5) (xy 92.976253 83.485858) (xy 93.155858 83.306253) (xy 93.17 83.320395) (xy 93.184143 83.306253)
        (xy 93.363748 83.485858) (xy 93.349605 83.5) (xy 93.850912 84.001307) (xy 94.05062 83.982827) (xy 94.168357 83.609075)
        (xy 94.134103 83.218718) (xy 94.05062 83.017173) (xy 93.850915 82.998693) (xy 93.864608 82.985) (xy 96.034132 82.985)
      )
    )
    (filled_polygon
      (pts
        (xy 121.058748 86.160858) (xy 121.044605 86.175) (xy 121.058748 86.189143) (xy 120.879143 86.368748) (xy 120.865 86.354605)
        (xy 120.850858 86.368748) (xy 120.671253 86.189143) (xy 120.685395 86.175) (xy 120.671253 86.160858) (xy 120.850858 85.981253)
        (xy 120.865 85.995395) (xy 120.879143 85.981253)
      )
    )
    (filled_polygon
      (pts
        (xy 104.328748 86.160858) (xy 104.314605 86.175) (xy 104.328748 86.189143) (xy 104.149143 86.368748) (xy 104.135 86.354605)
        (xy 104.120858 86.368748) (xy 103.941253 86.189143) (xy 103.955395 86.175) (xy 103.941253 86.160858) (xy 104.120858 85.981253)
        (xy 104.135 85.995395) (xy 104.149143 85.981253)
      )
    )
    (filled_polygon
      (pts
        (xy 104.328748 84.890858) (xy 104.314605 84.905) (xy 104.328748 84.919143) (xy 104.149143 85.098748) (xy 104.135 85.084605)
        (xy 104.120858 85.098748) (xy 103.941253 84.919143) (xy 103.955395 84.905) (xy 103.941253 84.890858) (xy 104.120858 84.711253)
        (xy 104.135 84.725395) (xy 104.149143 84.711253)
      )
    )
    (filled_polygon
      (pts
        (xy 121.058748 84.890858) (xy 121.044605 84.905) (xy 121.058748 84.919143) (xy 120.879143 85.098748) (xy 120.865 85.084605)
        (xy 120.850858 85.098748) (xy 120.671253 84.919143) (xy 120.685395 84.905) (xy 120.671253 84.890858) (xy 120.850858 84.711253)
        (xy 120.865 84.725395) (xy 120.879143 84.711253)
      )
    )
    (filled_polygon
      (pts
        (xy 104.328748 83.620858) (xy 104.314605 83.635) (xy 104.328748 83.649143) (xy 104.149143 83.828748) (xy 104.135 83.814605)
        (xy 104.120858 83.828748) (xy 103.941253 83.649143) (xy 103.955395 83.635) (xy 103.941253 83.620858) (xy 104.120858 83.441253)
        (xy 104.135 83.455395) (xy 104.149143 83.441253)
      )
    )
    (filled_polygon
      (pts
        (xy 121.058748 83.620858) (xy 121.044605 83.635) (xy 121.058748 83.649143) (xy 120.879143 83.828748) (xy 120.865 83.814605)
        (xy 120.850858 83.828748) (xy 120.671253 83.649143) (xy 120.685395 83.635) (xy 120.671253 83.620858) (xy 120.850858 83.441253)
        (xy 120.865 83.455395) (xy 120.879143 83.441253)
      )
    )
    (filled_polygon
      (pts
        (xy 121.058748 82.350858) (xy 121.044605 82.365) (xy 121.058748 82.379143) (xy 120.879143 82.558748) (xy 120.865 82.544605)
        (xy 120.850858 82.558748) (xy 120.671253 82.379143) (xy 120.685395 82.365) (xy 120.671253 82.350858) (xy 120.850858 82.171253)
        (xy 120.865 82.185395) (xy 120.879143 82.171253)
      )
    )
    (filled_polygon
      (pts
        (xy 104.328748 82.350858) (xy 104.314605 82.365) (xy 104.328748 82.379143) (xy 104.149143 82.558748) (xy 104.135 82.544605)
        (xy 104.120858 82.558748) (xy 103.941253 82.379143) (xy 103.955395 82.365) (xy 103.941253 82.350858) (xy 104.120858 82.171253)
        (xy 104.135 82.185395) (xy 104.149143 82.171253)
      )
    )
    (filled_polygon
      (pts
        (xy 104.328748 81.080858) (xy 104.314605 81.095) (xy 104.328748 81.109143) (xy 104.149143 81.288748) (xy 104.135 81.274605)
        (xy 104.120858 81.288748) (xy 103.941253 81.109143) (xy 103.955395 81.095) (xy 103.941253 81.080858) (xy 104.120858 80.901253)
        (xy 104.135 80.915395) (xy 104.149143 80.901253)
      )
    )
    (filled_polygon
      (pts
        (xy 121.058748 81.080858) (xy 121.044605 81.095) (xy 121.058748 81.109143) (xy 120.879143 81.288748) (xy 120.865 81.274605)
        (xy 120.850858 81.288748) (xy 120.671253 81.109143) (xy 120.685395 81.095) (xy 120.671253 81.080858) (xy 120.850858 80.901253)
        (xy 120.865 80.915395) (xy 120.879143 80.901253)
      )
    )
    (filled_polygon
      (pts
        (xy 104.328748 79.810858) (xy 104.314605 79.825) (xy 104.328748 79.839143) (xy 104.149143 80.018748) (xy 104.135 80.004605)
        (xy 104.120858 80.018748) (xy 103.941253 79.839143) (xy 103.955395 79.825) (xy 103.941253 79.810858) (xy 104.120858 79.631253)
        (xy 104.135 79.645395) (xy 104.149143 79.631253)
      )
    )
    (filled_polygon
      (pts
        (xy 121.058748 79.810858) (xy 121.044605 79.825) (xy 121.058748 79.839143) (xy 120.879143 80.018748) (xy 120.865 80.004605)
        (xy 120.850858 80.018748) (xy 120.671253 79.839143) (xy 120.685395 79.825) (xy 120.671253 79.810858) (xy 120.850858 79.631253)
        (xy 120.865 79.645395) (xy 120.879143 79.631253)
      )
    )
    (filled_polygon
      (pts
        (xy 104.328748 78.540858) (xy 104.314605 78.555) (xy 104.328748 78.569143) (xy 104.149143 78.748748) (xy 104.135 78.734605)
        (xy 104.120858 78.748748) (xy 103.941253 78.569143) (xy 103.955395 78.555) (xy 103.941253 78.540858) (xy 104.120858 78.361253)
        (xy 104.135 78.375395) (xy 104.149143 78.361253)
      )
    )
    (filled_polygon
      (pts
        (xy 121.058748 78.540858) (xy 121.044605 78.555) (xy 121.058748 78.569143) (xy 120.879143 78.748748) (xy 120.865 78.734605)
        (xy 120.850858 78.748748) (xy 120.671253 78.569143) (xy 120.685395 78.555) (xy 120.671253 78.540858) (xy 120.850858 78.361253)
        (xy 120.865 78.375395) (xy 120.879143 78.361253)
      )
    )
    (filled_polygon
      (pts
        (xy 91.971643 76.350925) (xy 92.005897 76.741282) (xy 92.08938 76.942827) (xy 92.289088 76.961307) (xy 92.790395 76.46)
        (xy 92.776253 76.445858) (xy 92.955858 76.266253) (xy 92.97 76.280395) (xy 92.984143 76.266253) (xy 93.163748 76.445858)
        (xy 93.149605 76.46) (xy 93.650912 76.961307) (xy 93.85062 76.942827) (xy 93.968357 76.569075) (xy 93.934103 76.178718)
        (xy 93.874573 76.035) (xy 96.564132 76.035) (xy 95.304132 77.295) (xy 93.457048 77.295) (xy 93.471307 77.140912)
        (xy 92.97 76.639605) (xy 92.468693 77.140912) (xy 92.482952 77.295) (xy 89.85 77.295) (xy 89.530459 77.358561)
        (xy 89.42423 77.429541) (xy 89.259565 77.539566) (xy 88.37 78.429131) (xy 88.37 77.93744) (xy 88.59 77.93744)
        (xy 88.825317 77.893162) (xy 89.041441 77.75409) (xy 89.186431 77.54189) (xy 89.23744 77.29) (xy 89.23744 76.39)
        (xy 89.193162 76.154683) (xy 89.116148 76.035) (xy 92.071164 76.035)
      )
    )
    (filled_polygon
      (pts
        (xy 104.328748 77.270858) (xy 104.314605 77.285) (xy 104.328748 77.299143) (xy 104.149143 77.478748) (xy 104.135 77.464605)
        (xy 104.120858 77.478748) (xy 103.941253 77.299143) (xy 103.955395 77.285) (xy 103.941253 77.270858) (xy 104.120858 77.091253)
        (xy 104.135 77.105395) (xy 104.149143 77.091253)
      )
    )
    (filled_polygon
      (pts
        (xy 121.058748 77.270858) (xy 121.044605 77.285) (xy 121.058748 77.299143) (xy 120.879143 77.478748) (xy 120.865 77.464605)
        (xy 120.850858 77.478748) (xy 120.671253 77.299143) (xy 120.685395 77.285) (xy 120.671253 77.270858) (xy 120.850858 77.091253)
        (xy 120.865 77.105395) (xy 120.879143 77.091253)
      )
    )
    (filled_polygon
      (pts
        (xy 104.328748 76.000858) (xy 104.314605 76.015) (xy 104.328748 76.029143) (xy 104.149143 76.208748) (xy 104.135 76.194605)
        (xy 104.120858 76.208748) (xy 103.941253 76.029143) (xy 103.955395 76.015) (xy 103.941253 76.000858) (xy 104.120858 75.821253)
        (xy 104.135 75.835395) (xy 104.149143 75.821253)
      )
    )
    (filled_polygon
      (pts
        (xy 121.058748 76.000858) (xy 121.044605 76.015) (xy 121.058748 76.029143) (xy 120.879143 76.208748) (xy 120.865 76.194605)
        (xy 120.850858 76.208748) (xy 120.671253 76.029143) (xy 120.685395 76.015) (xy 120.671253 76.000858) (xy 120.850858 75.821253)
        (xy 120.865 75.835395) (xy 120.879143 75.821253)
      )
    )
    (filled_polygon
      (pts
        (xy 104.328748 74.730858) (xy 104.314605 74.745) (xy 104.328748 74.759143) (xy 104.149143 74.938748) (xy 104.135 74.924605)
        (xy 104.120858 74.938748) (xy 103.941253 74.759143) (xy 103.955395 74.745) (xy 103.941253 74.730858) (xy 104.120858 74.551253)
        (xy 104.135 74.565395) (xy 104.149143 74.551253)
      )
    )
    (filled_polygon
      (pts
        (xy 121.058748 74.730858) (xy 121.044605 74.745) (xy 121.058748 74.759143) (xy 120.879143 74.938748) (xy 120.865 74.924605)
        (xy 120.850858 74.938748) (xy 120.671253 74.759143) (xy 120.685395 74.745) (xy 120.671253 74.730858) (xy 120.850858 74.551253)
        (xy 120.865 74.565395) (xy 120.879143 74.551253)
      )
    )
    (filled_polygon
      (pts
        (xy 104.328748 73.460858) (xy 104.314605 73.475) (xy 104.328748 73.489143) (xy 104.149143 73.668748) (xy 104.135 73.654605)
        (xy 104.120858 73.668748) (xy 103.941253 73.489143) (xy 103.955395 73.475) (xy 103.941253 73.460858) (xy 104.120858 73.281253)
        (xy 104.135 73.295395) (xy 104.149143 73.281253)
      )
    )
    (filled_polygon
      (pts
        (xy 121.058748 73.460858) (xy 121.044605 73.475) (xy 121.058748 73.489143) (xy 120.879143 73.668748) (xy 120.865 73.654605)
        (xy 120.850858 73.668748) (xy 120.671253 73.489143) (xy 120.685395 73.475) (xy 120.671253 73.460858) (xy 120.850858 73.281253)
        (xy 120.865 73.295395) (xy 120.879143 73.281253)
      )
    )
    (filled_polygon
      (pts
        (xy 131.893748 68.175858) (xy 131.879605 68.19) (xy 132.380912 68.691307) (xy 132.58062 68.672827) (xy 132.698357 68.299075)
        (xy 132.673479 68.01557) (xy 132.76091 68.151441) (xy 132.97311 68.296431) (xy 133.225 68.34744) (xy 133.24 68.34744)
        (xy 133.24 69.125) (xy 133.303561 69.444541) (xy 133.427788 69.63046) (xy 133.484566 69.715434) (xy 133.829132 70.06)
        (xy 133.484566 70.404566) (xy 133.303561 70.675459) (xy 133.24 70.995) (xy 133.24 71.65256) (xy 133.225 71.65256)
        (xy 132.989683 71.696838) (xy 132.773559 71.83591) (xy 132.651192 72.015) (xy 131.69 72.015) (xy 131.370459 72.078561)
        (xy 131.158781 72.22) (xy 131.099566 72.259566) (xy 130.885 72.474132) (xy 130.885 68.870912) (xy 131.198693 68.870912)
        (xy 131.217173 69.07062) (xy 131.590925 69.188357) (xy 131.981282 69.154103) (xy 132.182827 69.07062) (xy 132.201307 68.870912)
        (xy 131.7 68.369605) (xy 131.198693 68.870912) (xy 130.885 68.870912) (xy 130.885 68.678899) (xy 131.019088 68.691307)
        (xy 131.520395 68.19) (xy 131.506253 68.175858) (xy 131.685858 67.996253) (xy 131.7 68.010395) (xy 131.714143 67.996253)
      )
    )
    (filled_polygon
      (pts
        (xy 121.058748 72.190858) (xy 121.044605 72.205) (xy 121.058748 72.219143) (xy 120.879143 72.398748) (xy 120.865 72.384605)
        (xy 120.850858 72.398748) (xy 120.671253 72.219143) (xy 120.685395 72.205) (xy 120.671253 72.190858) (xy 120.850858 72.011253)
        (xy 120.865 72.025395) (xy 120.879143 72.011253)
      )
    )
    (filled_polygon
      (pts
        (xy 104.328748 72.190858) (xy 104.314605 72.205) (xy 104.328748 72.219143) (xy 104.149143 72.398748) (xy 104.135 72.384605)
        (xy 104.120858 72.398748) (xy 103.941253 72.219143) (xy 103.955395 72.205) (xy 103.941253 72.190858) (xy 104.120858 72.011253)
        (xy 104.135 72.025395) (xy 104.149143 72.011253)
      )
    )
    (filled_polygon
      (pts
        (xy 104.257998 70.850108) (xy 104.328748 70.920858) (xy 104.314605 70.935) (xy 104.328748 70.949143) (xy 104.149143 71.128748)
        (xy 104.135 71.114605) (xy 104.120858 71.128748) (xy 103.941253 70.949143) (xy 103.955395 70.935) (xy 103.941253 70.920858)
        (xy 104.012216 70.849894)
      )
    )
    (filled_polygon
      (pts
        (xy 120.987998 70.850108) (xy 121.058748 70.920858) (xy 121.044605 70.935) (xy 121.058748 70.949143) (xy 120.879143 71.128748)
        (xy 120.865 71.114605) (xy 120.850858 71.128748) (xy 120.671253 70.949143) (xy 120.685395 70.935) (xy 120.671253 70.920858)
        (xy 120.742216 70.849894)
      )
    )
    (filled_polygon
      (pts
        (xy 88.112599 61.347401) (xy 88.359161 61.512148) (xy 88.65 61.57) (xy 136.815198 61.57) (xy 138.472598 63.227401)
        (xy 138.515 63.255733) (xy 138.515 65.965) (xy 138.497998 65.965) (xy 138.497998 66.052155) (xy 138.42689 66.003569)
        (xy 138.399215 65.997965) (xy 138.36625 65.965) (xy 138.29869 65.965) (xy 138.278247 65.973468) (xy 138.175 65.95256)
        (xy 138.16 65.95256) (xy 138.16 64.895) (xy 138.096439 64.575459) (xy 137.915434 64.304566) (xy 137.000434 63.389566)
        (xy 136.941219 63.35) (xy 136.729541 63.208561) (xy 136.41 63.145) (xy 129.76 63.145) (xy 129.440459 63.208561)
        (xy 129.228781 63.35) (xy 129.169566 63.389566) (xy 126.959566 65.599566) (xy 126.778561 65.870459) (xy 126.715 66.19)
        (xy 126.715 66.964132) (xy 124.990434 65.239566) (xy 124.878838 65.165) (xy 124.719541 65.058561) (xy 124.4 64.995)
        (xy 111.737974 64.995) (xy 111.751307 64.850912) (xy 111.25 64.349605) (xy 110.748693 64.850912) (xy 110.762026 64.995)
        (xy 96.125868 64.995) (xy 95.191793 64.060925) (xy 110.251643 64.060925) (xy 110.285897 64.451282) (xy 110.36938 64.652827)
        (xy 110.569088 64.671307) (xy 111.070395 64.17) (xy 111.429605 64.17) (xy 111.930912 64.671307) (xy 112.13062 64.652827)
        (xy 112.248357 64.279075) (xy 112.214103 63.888718) (xy 112.13062 63.687173) (xy 111.930912 63.668693) (xy 111.429605 64.17)
        (xy 111.070395 64.17) (xy 110.569088 63.668693) (xy 110.36938 63.687173) (xy 110.251643 64.060925) (xy 95.191793 64.060925)
        (xy 94.690434 63.559566) (xy 94.611446 63.506788) (xy 94.584957 63.489088) (xy 110.748693 63.489088) (xy 111.25 63.990395)
        (xy 111.751307 63.489088) (xy 111.732827 63.28938) (xy 111.359075 63.171643) (xy 110.968718 63.205897) (xy 110.767173 63.28938)
        (xy 110.748693 63.489088) (xy 94.584957 63.489088) (xy 94.419541 63.378561) (xy 94.1 63.315) (xy 88.96 63.315)
        (xy 88.640459 63.378561) (xy 88.448554 63.506788) (xy 88.369566 63.559566) (xy 87.75 64.179132) (xy 87.75 60.984802)
      )
    )
  )
  (zone (net 2) (net_name GND) (layer B.Cu) (tstamp 5BE444FC) (hatch edge 0.508)
    (connect_pads (clearance 0.508))
    (min_thickness 0.254)
    (fill yes (arc_segments 16) (thermal_gap 0.508) (thermal_bridge_width 0.508))
    (polygon
      (pts
        (xy 159.72 169.99) (xy 48.47 166.95) (xy 69.79 39.38) (xy 159.72 39.18)
      )
    )
    (filled_polygon
      (pts
        (xy 151.79 157.29) (xy 73.21 157.29) (xy 73.21 152.212968) (xy 90.92 152.212968) (xy 90.92 153.027032)
        (xy 91.015912 153.509213) (xy 91.289045 153.917987) (xy 91.697819 154.19112) (xy 92.18 154.287032) (xy 92.662181 154.19112)
        (xy 93.070955 153.917987) (xy 93.344088 153.509213) (xy 93.44 153.027032) (xy 93.44 152.212968) (xy 93.46 152.212968)
        (xy 93.46 153.027032) (xy 93.555912 153.509213) (xy 93.829045 153.917987) (xy 94.237819 154.19112) (xy 94.72 154.287032)
        (xy 95.202181 154.19112) (xy 95.610955 153.917987) (xy 95.884088 153.509213) (xy 95.98 153.027032) (xy 95.98 152.212968)
        (xy 96 152.212968) (xy 96 153.027032) (xy 96.095912 153.509213) (xy 96.369045 153.917987) (xy 96.777819 154.19112)
        (xy 97.26 154.287032) (xy 97.742181 154.19112) (xy 98.150955 153.917987) (xy 98.424088 153.509213) (xy 98.52 153.027032)
        (xy 98.52 152.212968) (xy 98.54 152.212968) (xy 98.54 153.027032) (xy 98.635912 153.509213) (xy 98.909045 153.917987)
        (xy 99.317819 154.19112) (xy 99.8 154.287032) (xy 100.282181 154.19112) (xy 100.690955 153.917987) (xy 100.964088 153.509213)
        (xy 101.06 153.027032) (xy 101.06 152.212968) (xy 101.08 152.212968) (xy 101.08 153.027032) (xy 101.175912 153.509213)
        (xy 101.449045 153.917987) (xy 101.857819 154.19112) (xy 102.34 154.287032) (xy 102.822181 154.19112) (xy 103.230955 153.917987)
        (xy 103.504088 153.509213) (xy 103.6 153.027032) (xy 103.6 152.747) (xy 103.62 152.747) (xy 103.62 153.122)
        (xy 103.764513 153.594514) (xy 104.078848 153.975757) (xy 104.515152 154.207689) (xy 104.55846 154.213282) (xy 104.753 154.088902)
        (xy 104.753 152.747) (xy 105.007 152.747) (xy 105.007 154.088902) (xy 105.20154 154.213282) (xy 105.244848 154.207689)
        (xy 105.681152 153.975757) (xy 105.995487 153.594514) (xy 106.14 153.122) (xy 106.14 152.747) (xy 105.007 152.747)
        (xy 104.753 152.747) (xy 103.62 152.747) (xy 103.6 152.747) (xy 103.6 152.212968) (xy 103.58111 152.118)
        (xy 103.62 152.118) (xy 103.62 152.493) (xy 104.753 152.493) (xy 104.753 151.151098) (xy 105.007 151.151098)
        (xy 105.007 152.493) (xy 106.14 152.493) (xy 106.14 152.212968) (xy 106.16 152.212968) (xy 106.16 153.027032)
        (xy 106.255912 153.509213) (xy 106.529045 153.917987) (xy 106.937819 154.19112) (xy 107.42 154.287032) (xy 107.902181 154.19112)
        (xy 108.310955 153.917987) (xy 108.584088 153.509213) (xy 108.68 153.027032) (xy 108.68 152.212968) (xy 108.7 152.212968)
        (xy 108.7 153.027032) (xy 108.795912 153.509213) (xy 109.069045 153.917987) (xy 109.477819 154.19112) (xy 109.96 154.287032)
        (xy 110.442181 154.19112) (xy 110.850955 153.917987) (xy 111.124088 153.509213) (xy 111.22 153.027032) (xy 111.22 152.212968)
        (xy 111.124088 151.730787) (xy 110.850955 151.322013) (xy 110.442181 151.04888) (xy 109.96 150.952968) (xy 109.477819 151.04888)
        (xy 109.069045 151.322013) (xy 108.795912 151.730787) (xy 108.7 152.212968) (xy 108.68 152.212968) (xy 108.584088 151.730787)
        (xy 108.310955 151.322013) (xy 107.902181 151.04888) (xy 107.42 150.952968) (xy 106.937819 151.04888) (xy 106.529045 151.322013)
        (xy 106.255912 151.730787) (xy 106.16 152.212968) (xy 106.14 152.212968) (xy 106.14 152.118) (xy 105.995487 151.645486)
        (xy 105.681152 151.264243) (xy 105.244848 151.032311) (xy 105.20154 151.026718) (xy 105.007 151.151098) (xy 104.753 151.151098)
        (xy 104.55846 151.026718) (xy 104.515152 151.032311) (xy 104.078848 151.264243) (xy 103.764513 151.645486) (xy 103.62 152.118)
        (xy 103.58111 152.118) (xy 103.504088 151.730787) (xy 103.230955 151.322013) (xy 102.822181 151.04888) (xy 102.34 150.952968)
        (xy 101.857819 151.04888) (xy 101.449045 151.322013) (xy 101.175912 151.730787) (xy 101.08 152.212968) (xy 101.06 152.212968)
        (xy 100.964088 151.730787) (xy 100.690955 151.322013) (xy 100.282181 151.04888) (xy 99.8 150.952968) (xy 99.317819 151.04888)
        (xy 98.909045 151.322013) (xy 98.635912 151.730787) (xy 98.54 152.212968) (xy 98.52 152.212968) (xy 98.424088 151.730787)
        (xy 98.150955 151.322013) (xy 97.742181 151.04888) (xy 97.26 150.952968) (xy 96.777819 151.04888) (xy 96.369045 151.322013)
        (xy 96.095912 151.730787) (xy 96 152.212968) (xy 95.98 152.212968) (xy 95.884088 151.730787) (xy 95.610955 151.322013)
        (xy 95.202181 151.04888) (xy 94.72 150.952968) (xy 94.237819 151.04888) (xy 93.829045 151.322013) (xy 93.555912 151.730787)
        (xy 93.46 152.212968) (xy 93.44 152.212968) (xy 93.344088 151.730787) (xy 93.070955 151.322013) (xy 92.662181 151.04888)
        (xy 92.18 150.952968) (xy 91.697819 151.04888) (xy 91.289045 151.322013) (xy 91.015912 151.730787) (xy 90.92 152.212968)
        (xy 73.21 152.212968) (xy 73.21 116.229382) (xy 74.280223 116.229382) (xy 74.525368 116.620888) (xy 75.56936 117.047609)
        (xy 76.697181 117.04233) (xy 77.714632 116.620888) (xy 77.959777 116.229382) (xy 76.12 114.389605) (xy 74.280223 116.229382)
        (xy 73.21 116.229382) (xy 73.21 113.65936) (xy 73.282391 113.65936) (xy 73.28767 114.787181) (xy 73.709112 115.804632)
        (xy 74.100618 116.049777) (xy 75.940395 114.21) (xy 76.299605 114.21) (xy 78.139382 116.049777) (xy 78.530888 115.804632)
        (xy 78.957609 114.76064) (xy 78.95233 113.632819) (xy 78.530888 112.615368) (xy 78.139382 112.370223) (xy 76.299605 114.21)
        (xy 75.940395 114.21) (xy 74.100618 112.370223) (xy 73.709112 112.615368) (xy 73.282391 113.65936) (xy 73.21 113.65936)
        (xy 73.21 112.190618) (xy 74.280223 112.190618) (xy 76.12 114.030395) (xy 77.959777 112.190618) (xy 77.714632 111.799112)
        (xy 76.67064 111.372391) (xy 75.542819 111.37767) (xy 74.525368 111.799112) (xy 74.280223 112.190618) (xy 73.21 112.190618)
        (xy 73.21 55.99) (xy 78.605 55.99) (xy 78.605 93.77) (xy 78.691397 94.204346) (xy 78.937434 94.572566)
        (xy 79.305654 94.818603) (xy 79.74 94.905) (xy 80.174346 94.818603) (xy 80.542566 94.572566) (xy 80.788603 94.204346)
        (xy 80.825 94.021366) (xy 80.825 107.17) (xy 80.911397 107.604346) (xy 81.09268 107.875655) (xy 81.157434 107.972566)
        (xy 81.177434 107.992566) (xy 81.545655 108.238603) (xy 81.98 108.325) (xy 82.36 108.249413) (xy 82.36 132.46)
        (xy 82.417852 132.750839) (xy 82.582599 132.997401) (xy 99.432599 149.847401) (xy 99.679161 150.012148) (xy 99.97 150.07)
        (xy 110.775198 150.07) (xy 111.74 151.034802) (xy 111.74 151.234512) (xy 111.609045 151.322013) (xy 111.335912 151.730787)
        (xy 111.24 152.212968) (xy 111.24 153.027032) (xy 111.335912 153.509213) (xy 111.609045 153.917987) (xy 112.017819 154.19112)
        (xy 112.5 154.287032) (xy 112.982181 154.19112) (xy 113.390955 153.917987) (xy 113.664088 153.509213) (xy 113.76 153.027032)
        (xy 113.76 152.212968) (xy 113.78 152.212968) (xy 113.78 153.027032) (xy 113.875912 153.509213) (xy 114.149045 153.917987)
        (xy 114.557819 154.19112) (xy 115.04 154.287032) (xy 115.522181 154.19112) (xy 115.930955 153.917987) (xy 116.204088 153.509213)
        (xy 116.3 153.027032) (xy 116.3 152.212968) (xy 116.32 152.212968) (xy 116.32 153.027032) (xy 116.415912 153.509213)
        (xy 116.689045 153.917987) (xy 117.097819 154.19112) (xy 117.58 154.287032) (xy 118.062181 154.19112) (xy 118.470955 153.917987)
        (xy 118.744088 153.509213) (xy 118.84 153.027032) (xy 118.84 152.212968) (xy 118.86 152.212968) (xy 118.86 153.027032)
        (xy 118.955912 153.509213) (xy 119.229045 153.917987) (xy 119.637819 154.19112) (xy 120.12 154.287032) (xy 120.602181 154.19112)
        (xy 121.010955 153.917987) (xy 121.284088 153.509213) (xy 121.38 153.027032) (xy 121.38 152.212968) (xy 121.4 152.212968)
        (xy 121.4 153.027032) (xy 121.495912 153.509213) (xy 121.769045 153.917987) (xy 122.177819 154.19112) (xy 122.66 154.287032)
        (xy 123.142181 154.19112) (xy 123.550955 153.917987) (xy 123.824088 153.509213) (xy 123.92 153.027032) (xy 123.92 152.212968)
        (xy 123.94 152.212968) (xy 123.94 153.027032) (xy 124.035912 153.509213) (xy 124.309045 153.917987) (xy 124.717819 154.19112)
        (xy 125.2 154.287032) (xy 125.682181 154.19112) (xy 126.090955 153.917987) (xy 126.364088 153.509213) (xy 126.46 153.027032)
        (xy 126.46 152.212968) (xy 126.48 152.212968) (xy 126.48 153.027032) (xy 126.575912 153.509213) (xy 126.849045 153.917987)
        (xy 127.257819 154.19112) (xy 127.74 154.287032) (xy 128.222181 154.19112) (xy 128.630955 153.917987) (xy 128.904088 153.509213)
        (xy 129 153.027032) (xy 129 152.212968) (xy 129.02 152.212968) (xy 129.02 153.027032) (xy 129.115912 153.509213)
        (xy 129.389045 153.917987) (xy 129.797819 154.19112) (xy 130.28 154.287032) (xy 130.762181 154.19112) (xy 131.170955 153.917987)
        (xy 131.444088 153.509213) (xy 131.54 153.027032) (xy 131.54 152.212968) (xy 131.56 152.212968) (xy 131.56 153.027032)
        (xy 131.655912 153.509213) (xy 131.929045 153.917987) (xy 132.337819 154.19112) (xy 132.82 154.287032) (xy 133.302181 154.19112)
        (xy 133.710955 153.917987) (xy 133.984088 153.509213) (xy 134.08 153.027032) (xy 134.08 152.212968) (xy 133.984088 151.730787)
        (xy 133.710955 151.322013) (xy 133.302181 151.04888) (xy 132.82 150.952968) (xy 132.337819 151.04888) (xy 131.929045 151.322013)
        (xy 131.655912 151.730787) (xy 131.56 152.212968) (xy 131.54 152.212968) (xy 131.444088 151.730787) (xy 131.170955 151.322013)
        (xy 130.762181 151.04888) (xy 130.28 150.952968) (xy 129.797819 151.04888) (xy 129.389045 151.322013) (xy 129.115912 151.730787)
        (xy 129.02 152.212968) (xy 129 152.212968) (xy 128.904088 151.730787) (xy 128.630955 151.322013) (xy 128.222181 151.04888)
        (xy 127.74 150.952968) (xy 127.257819 151.04888) (xy 126.849045 151.322013) (xy 126.575912 151.730787) (xy 126.48 152.212968)
        (xy 126.46 152.212968) (xy 126.364088 151.730787) (xy 126.090955 151.322013) (xy 125.682181 151.04888) (xy 125.2 150.952968)
        (xy 124.717819 151.04888) (xy 124.309045 151.322013) (xy 124.035912 151.730787) (xy 123.94 152.212968) (xy 123.92 152.212968)
        (xy 123.824088 151.730787) (xy 123.550955 151.322013) (xy 123.142181 151.04888) (xy 122.66 150.952968) (xy 122.177819 151.04888)
        (xy 121.769045 151.322013) (xy 121.495912 151.730787) (xy 121.4 152.212968) (xy 121.38 152.212968) (xy 121.284088 151.730787)
        (xy 121.010955 151.322013) (xy 120.602181 151.04888) (xy 120.12 150.952968) (xy 119.637819 151.04888) (xy 119.229045 151.322013)
        (xy 118.955912 151.730787) (xy 118.86 152.212968) (xy 118.84 152.212968) (xy 118.744088 151.730787) (xy 118.470955 151.322013)
        (xy 118.062181 151.04888) (xy 117.58 150.952968) (xy 117.097819 151.04888) (xy 116.689045 151.322013) (xy 116.415912 151.730787)
        (xy 116.32 152.212968) (xy 116.3 152.212968) (xy 116.204088 151.730787) (xy 115.930955 151.322013) (xy 115.522181 151.04888)
        (xy 115.04 150.952968) (xy 114.557819 151.04888) (xy 114.149045 151.322013) (xy 113.875912 151.730787) (xy 113.78 152.212968)
        (xy 113.76 152.212968) (xy 113.664088 151.730787) (xy 113.390955 151.322013) (xy 113.26 151.234512) (xy 113.26 150.72)
        (xy 113.202148 150.429161) (xy 113.037401 150.182599) (xy 111.627401 148.772599) (xy 111.380839 148.607852) (xy 111.09 148.55)
        (xy 100.284802 148.55) (xy 94.054802 142.32) (xy 142.866655 142.32) (xy 142.980729 142.893489) (xy 143.305585 143.37967)
        (xy 143.620366 143.59) (xy 143.305585 143.80033) (xy 142.980729 144.286511) (xy 142.866655 144.86) (xy 142.980729 145.433489)
        (xy 143.305585 145.91967) (xy 143.319913 145.929243) (xy 143.298683 145.933238) (xy 143.082559 146.07231) (xy 142.937569 146.28451)
        (xy 142.88656 146.5364) (xy 142.88656 148.2636) (xy 142.930838 148.498917) (xy 143.06991 148.715041) (xy 143.28211 148.860031)
        (xy 143.534 148.91104) (xy 145.566 148.91104) (xy 145.801317 148.866762) (xy 146.017441 148.72769) (xy 146.162431 148.51549)
        (xy 146.21344 148.2636) (xy 146.21344 146.5364) (xy 146.169162 146.301083) (xy 146.03009 146.084959) (xy 145.81789 145.939969)
        (xy 145.776561 145.9316) (xy 145.794415 145.91967) (xy 146.119271 145.433489) (xy 146.233345 144.86) (xy 146.119271 144.286511)
        (xy 145.794415 143.80033) (xy 145.479634 143.59) (xy 145.794415 143.37967) (xy 146.119271 142.893489) (xy 146.233345 142.32)
        (xy 146.119271 141.746511) (xy 145.794415 141.26033) (xy 145.308234 140.935474) (xy 144.734745 140.8214) (xy 144.365255 140.8214)
        (xy 143.791766 140.935474) (xy 143.305585 141.26033) (xy 142.980729 141.746511) (xy 142.866655 142.32) (xy 94.054802 142.32)
        (xy 83.88 132.145198) (xy 83.88 126.704802) (xy 91.42 134.244802) (xy 91.42 135.994512) (xy 91.289045 136.082013)
        (xy 91.015912 136.490787) (xy 90.92 136.972968) (xy 90.92 137.787032) (xy 91.015912 138.269213) (xy 91.289045 138.677987)
        (xy 91.697819 138.95112) (xy 92.18 139.047032) (xy 92.662181 138.95112) (xy 93.070955 138.677987) (xy 93.344088 138.269213)
        (xy 93.44 137.787032) (xy 93.44 136.972968) (xy 93.46 136.972968) (xy 93.46 137.787032) (xy 93.555912 138.269213)
        (xy 93.829045 138.677987) (xy 94.237819 138.95112) (xy 94.72 139.047032) (xy 95.202181 138.95112) (xy 95.610955 138.677987)
        (xy 95.884088 138.269213) (xy 95.98 137.787032) (xy 95.98 136.972968) (xy 96 136.972968) (xy 96 137.787032)
        (xy 96.095912 138.269213) (xy 96.369045 138.677987) (xy 96.777819 138.95112) (xy 97.26 139.047032) (xy 97.742181 138.95112)
        (xy 98.150955 138.677987) (xy 98.424088 138.269213) (xy 98.52 137.787032) (xy 98.52 137.507) (xy 98.54 137.507)
        (xy 98.54 137.882) (xy 98.684513 138.354514) (xy 98.998848 138.735757) (xy 99.435152 138.967689) (xy 99.47846 138.973282)
        (xy 99.673 138.848902) (xy 99.673 137.507) (xy 99.927 137.507) (xy 99.927 138.848902) (xy 100.12154 138.973282)
        (xy 100.164848 138.967689) (xy 100.601152 138.735757) (xy 100.915487 138.354514) (xy 101.06 137.882) (xy 101.06 137.507)
        (xy 99.927 137.507) (xy 99.673 137.507) (xy 98.54 137.507) (xy 98.52 137.507) (xy 98.52 136.972968)
        (xy 98.50111 136.878) (xy 98.54 136.878) (xy 98.54 137.253) (xy 99.673 137.253) (xy 99.673 135.911098)
        (xy 99.927 135.911098) (xy 99.927 137.253) (xy 101.06 137.253) (xy 101.06 136.972968) (xy 101.08 136.972968)
        (xy 101.08 137.787032) (xy 101.175912 138.269213) (xy 101.449045 138.677987) (xy 101.857819 138.95112) (xy 102.34 139.047032)
        (xy 102.822181 138.95112) (xy 103.230955 138.677987) (xy 103.504088 138.269213) (xy 103.6 137.787032) (xy 103.6 136.972968)
        (xy 103.62 136.972968) (xy 103.62 137.787032) (xy 103.715912 138.269213) (xy 103.989045 138.677987) (xy 104.397819 138.95112)
        (xy 104.88 139.047032) (xy 105.362181 138.95112) (xy 105.770955 138.677987) (xy 106.044088 138.269213) (xy 106.14 137.787032)
        (xy 106.14 136.972968) (xy 106.16 136.972968) (xy 106.16 137.787032) (xy 106.255912 138.269213) (xy 106.529045 138.677987)
        (xy 106.937819 138.95112) (xy 107.42 139.047032) (xy 107.902181 138.95112) (xy 108.310955 138.677987) (xy 108.584088 138.269213)
        (xy 108.68 137.787032) (xy 108.68 136.972968) (xy 108.7 136.972968) (xy 108.7 137.787032) (xy 108.795912 138.269213)
        (xy 109.069045 138.677987) (xy 109.477819 138.95112) (xy 109.96 139.047032) (xy 110.442181 138.95112) (xy 110.850955 138.677987)
        (xy 111.124088 138.269213) (xy 111.22 137.787032) (xy 111.22 136.972968) (xy 111.24 136.972968) (xy 111.24 137.787032)
        (xy 111.335912 138.269213) (xy 111.609045 138.677987) (xy 112.017819 138.95112) (xy 112.5 139.047032) (xy 112.982181 138.95112)
        (xy 113.390955 138.677987) (xy 113.664088 138.269213) (xy 113.76 137.787032) (xy 113.76 136.972968) (xy 113.78 136.972968)
        (xy 113.78 137.787032) (xy 113.875912 138.269213) (xy 114.149045 138.677987) (xy 114.557819 138.95112) (xy 115.04 139.047032)
        (xy 115.522181 138.95112) (xy 115.930955 138.677987) (xy 116.204088 138.269213) (xy 116.3 137.787032) (xy 116.3 136.972968)
        (xy 116.32 136.972968) (xy 116.32 137.787032) (xy 116.415912 138.269213) (xy 116.689045 138.677987) (xy 117.097819 138.95112)
        (xy 117.58 139.047032) (xy 118.062181 138.95112) (xy 118.470955 138.677987) (xy 118.744088 138.269213) (xy 118.84 137.787032)
        (xy 118.84 136.972968) (xy 118.86 136.972968) (xy 118.86 137.787032) (xy 118.955912 138.269213) (xy 119.229045 138.677987)
        (xy 119.637819 138.95112) (xy 120.12 139.047032) (xy 120.602181 138.95112) (xy 121.010955 138.677987) (xy 121.284088 138.269213)
        (xy 121.38 137.787032) (xy 121.38 136.972968) (xy 121.4 136.972968) (xy 121.4 137.787032) (xy 121.495912 138.269213)
        (xy 121.769045 138.677987) (xy 122.177819 138.95112) (xy 122.66 139.047032) (xy 123.142181 138.95112) (xy 123.550955 138.677987)
        (xy 123.824088 138.269213) (xy 123.92 137.787032) (xy 123.92 136.972968) (xy 123.94 136.972968) (xy 123.94 137.787032)
        (xy 124.035912 138.269213) (xy 124.309045 138.677987) (xy 124.717819 138.95112) (xy 125.2 139.047032) (xy 125.682181 138.95112)
        (xy 126.090955 138.677987) (xy 126.364088 138.269213) (xy 126.46 137.787032) (xy 126.46 137.507) (xy 126.48 137.507)
        (xy 126.48 137.882) (xy 126.624513 138.354514) (xy 126.938848 138.735757) (xy 127.375152 138.967689) (xy 127.41846 138.973282)
        (xy 127.613 138.848902) (xy 127.613 137.507) (xy 127.867 137.507) (xy 127.867 138.848902) (xy 128.06154 138.973282)
        (xy 128.104848 138.967689) (xy 128.541152 138.735757) (xy 128.855487 138.354514) (xy 129 137.882) (xy 129 137.507)
        (xy 127.867 137.507) (xy 127.613 137.507) (xy 126.48 137.507) (xy 126.46 137.507) (xy 126.46 136.972968)
        (xy 126.44111 136.878) (xy 126.48 136.878) (xy 126.48 137.253) (xy 127.613 137.253) (xy 127.613 135.911098)
        (xy 127.867 135.911098) (xy 127.867 137.253) (xy 129 137.253) (xy 129 136.972968) (xy 129.02 136.972968)
        (xy 129.02 137.787032) (xy 129.115912 138.269213) (xy 129.389045 138.677987) (xy 129.797819 138.95112) (xy 130.28 139.047032)
        (xy 130.762181 138.95112) (xy 131.170955 138.677987) (xy 131.444088 138.269213) (xy 131.54 137.787032) (xy 131.54 136.972968)
        (xy 131.56 136.972968) (xy 131.56 137.787032) (xy 131.655912 138.269213) (xy 131.929045 138.677987) (xy 132.337819 138.95112)
        (xy 132.82 139.047032) (xy 133.302181 138.95112) (xy 133.710955 138.677987) (xy 133.984088 138.269213) (xy 134.08 137.787032)
        (xy 134.08 136.972968) (xy 133.984088 136.490787) (xy 133.710955 136.082013) (xy 133.302181 135.80888) (xy 132.82 135.712968)
        (xy 132.337819 135.80888) (xy 131.929045 136.082013) (xy 131.655912 136.490787) (xy 131.56 136.972968) (xy 131.54 136.972968)
        (xy 131.444088 136.490787) (xy 131.170955 136.082013) (xy 130.762181 135.80888) (xy 130.28 135.712968) (xy 129.797819 135.80888)
        (xy 129.389045 136.082013) (xy 129.115912 136.490787) (xy 129.02 136.972968) (xy 129 136.972968) (xy 129 136.878)
        (xy 128.855487 136.405486) (xy 128.541152 136.024243) (xy 128.104848 135.792311) (xy 128.06154 135.786718) (xy 127.867 135.911098)
        (xy 127.613 135.911098) (xy 127.41846 135.786718) (xy 127.375152 135.792311) (xy 126.938848 136.024243) (xy 126.624513 136.405486)
        (xy 126.48 136.878) (xy 126.44111 136.878) (xy 126.364088 136.490787) (xy 126.090955 136.082013) (xy 125.682181 135.80888)
        (xy 125.2 135.712968) (xy 124.717819 135.80888) (xy 124.309045 136.082013) (xy 124.035912 136.490787) (xy 123.94 136.972968)
        (xy 123.92 136.972968) (xy 123.824088 136.490787) (xy 123.550955 136.082013) (xy 123.142181 135.80888) (xy 122.66 135.712968)
        (xy 122.177819 135.80888) (xy 121.769045 136.082013) (xy 121.495912 136.490787) (xy 121.4 136.972968) (xy 121.38 136.972968)
        (xy 121.284088 136.490787) (xy 121.010955 136.082013) (xy 120.602181 135.80888) (xy 120.12 135.712968) (xy 119.637819 135.80888)
        (xy 119.229045 136.082013) (xy 118.955912 136.490787) (xy 118.86 136.972968) (xy 118.84 136.972968) (xy 118.744088 136.490787)
        (xy 118.470955 136.082013) (xy 118.062181 135.80888) (xy 117.58 135.712968) (xy 117.097819 135.80888) (xy 116.689045 136.082013)
        (xy 116.415912 136.490787) (xy 116.32 136.972968) (xy 116.3 136.972968) (xy 116.204088 136.490787) (xy 115.930955 136.082013)
        (xy 115.522181 135.80888) (xy 115.04 135.712968) (xy 114.557819 135.80888) (xy 114.149045 136.082013) (xy 113.875912 136.490787)
        (xy 113.78 136.972968) (xy 113.76 136.972968) (xy 113.664088 136.490787) (xy 113.390955 136.082013) (xy 112.982181 135.80888)
        (xy 112.5 135.712968) (xy 112.017819 135.80888) (xy 111.609045 136.082013) (xy 111.335912 136.490787) (xy 111.24 136.972968)
        (xy 111.22 136.972968) (xy 111.124088 136.490787) (xy 110.850955 136.082013) (xy 110.442181 135.80888) (xy 109.96 135.712968)
        (xy 109.477819 135.80888) (xy 109.069045 136.082013) (xy 108.795912 136.490787) (xy 108.7 136.972968) (xy 108.68 136.972968)
        (xy 108.584088 136.490787) (xy 108.310955 136.082013) (xy 107.902181 135.80888) (xy 107.42 135.712968) (xy 106.937819 135.80888)
        (xy 106.529045 136.082013) (xy 106.255912 136.490787) (xy 106.16 136.972968) (xy 106.14 136.972968) (xy 106.044088 136.490787)
        (xy 105.770955 136.082013) (xy 105.362181 135.80888) (xy 104.88 135.712968) (xy 104.397819 135.80888) (xy 103.989045 136.082013)
        (xy 103.715912 136.490787) (xy 103.62 136.972968) (xy 103.6 136.972968) (xy 103.504088 136.490787) (xy 103.230955 136.082013)
        (xy 102.822181 135.80888) (xy 102.34 135.712968) (xy 101.857819 135.80888) (xy 101.449045 136.082013) (xy 101.175912 136.490787)
        (xy 101.08 136.972968) (xy 101.06 136.972968) (xy 101.06 136.878) (xy 100.915487 136.405486) (xy 100.601152 136.024243)
        (xy 100.164848 135.792311) (xy 100.12154 135.786718) (xy 99.927 135.911098) (xy 99.673 135.911098) (xy 99.47846 135.786718)
        (xy 99.435152 135.792311) (xy 98.998848 136.024243) (xy 98.684513 136.405486) (xy 98.54 136.878) (xy 98.50111 136.878)
        (xy 98.424088 136.490787) (xy 98.150955 136.082013) (xy 97.742181 135.80888) (xy 97.26 135.712968) (xy 96.777819 135.80888)
        (xy 96.369045 136.082013) (xy 96.095912 136.490787) (xy 96 136.972968) (xy 95.98 136.972968) (xy 95.884088 136.490787)
        (xy 95.610955 136.082013) (xy 95.202181 135.80888) (xy 94.72 135.712968) (xy 94.237819 135.80888) (xy 93.829045 136.082013)
        (xy 93.555912 136.490787) (xy 93.46 136.972968) (xy 93.44 136.972968) (xy 93.344088 136.490787) (xy 93.070955 136.082013)
        (xy 92.94 135.994512) (xy 92.94 133.93) (xy 92.882148 133.639161) (xy 92.717401 133.392599) (xy 87.698122 128.37332)
        (xy 108.806285 128.37332) (xy 108.935533 128.666123) (xy 109.635806 128.934388) (xy 110.385435 128.91425) (xy 110.984467 128.666123)
        (xy 111.113715 128.37332) (xy 113.886285 128.37332) (xy 114.015533 128.666123) (xy 114.715806 128.934388) (xy 115.465435 128.91425)
        (xy 116.064467 128.666123) (xy 116.193715 128.37332) (xy 115.04 127.219605) (xy 113.886285 128.37332) (xy 111.113715 128.37332)
        (xy 109.96 127.219605) (xy 108.806285 128.37332) (xy 87.698122 128.37332) (xy 86.040608 126.715806) (xy 108.065612 126.715806)
        (xy 108.08575 127.465435) (xy 108.333877 128.064467) (xy 108.62668 128.193715) (xy 109.780395 127.04) (xy 108.62668 125.886285)
        (xy 108.333877 126.015533) (xy 108.065612 126.715806) (xy 86.040608 126.715806) (xy 85.16 125.835198) (xy 85.16 121.635806)
        (xy 108.065612 121.635806) (xy 108.08575 122.385435) (xy 108.333877 122.984467) (xy 108.62668 123.113715) (xy 109.780395 121.96)
        (xy 108.62668 120.806285) (xy 108.333877 120.935533) (xy 108.065612 121.635806) (xy 85.16 121.635806) (xy 85.16 120.62668)
        (xy 108.806285 120.62668) (xy 109.96 121.780395) (xy 111.113715 120.62668) (xy 110.984467 120.333877) (xy 110.284194 120.065612)
        (xy 109.534565 120.08575) (xy 108.935533 120.333877) (xy 108.806285 120.62668) (xy 85.16 120.62668) (xy 85.16 110.019382)
        (xy 95.660223 110.019382) (xy 95.905368 110.410888) (xy 96.94936 110.837609) (xy 98.077181 110.83233) (xy 99.094632 110.410888)
        (xy 99.339777 110.019382) (xy 97.5 108.179605) (xy 95.660223 110.019382) (xy 85.16 110.019382) (xy 85.16 107.44936)
        (xy 94.662391 107.44936) (xy 94.66767 108.577181) (xy 95.089112 109.594632) (xy 95.480618 109.839777) (xy 97.320395 108)
        (xy 97.679605 108) (xy 99.519382 109.839777) (xy 99.910888 109.594632) (xy 100.337609 108.55064) (xy 100.33233 107.422819)
        (xy 99.910888 106.405368) (xy 99.519382 106.160223) (xy 97.679605 108) (xy 97.320395 108) (xy 95.480618 106.160223)
        (xy 95.089112 106.405368) (xy 94.662391 107.44936) (xy 85.16 107.44936) (xy 85.16 105.980618) (xy 95.660223 105.980618)
        (xy 97.5 107.820395) (xy 99.339777 105.980618) (xy 99.094632 105.589112) (xy 98.05064 105.162391) (xy 96.922819 105.16767)
        (xy 95.905368 105.589112) (xy 95.660223 105.980618) (xy 85.16 105.980618) (xy 85.16 105.103111) (xy 85.234555 105.028686)
        (xy 85.384828 104.666788) (xy 85.38517 104.274931) (xy 85.235529 103.912771) (xy 85.16 103.83711) (xy 85.16 100.22)
        (xy 87.035 100.22) (xy 87.121397 100.654345) (xy 87.367434 101.022566) (xy 87.387434 101.042566) (xy 87.755654 101.288603)
        (xy 88.19 101.375) (xy 91.78 101.375) (xy 92.214346 101.288603) (xy 92.582566 101.042566) (xy 95.380133 98.245)
        (xy 95.553788 98.245) (xy 95.601397 98.484346) (xy 95.738547 98.689605) (xy 95.847434 98.852566) (xy 100.537434 103.542566)
        (xy 100.905655 103.788604) (xy 101.34 103.875) (xy 106.459868 103.875) (xy 111.365 108.780133) (xy 111.365 120.837926)
        (xy 111.29332 120.806285) (xy 110.139605 121.96) (xy 110.153748 121.974143) (xy 109.974143 122.153748) (xy 109.96 122.139605)
        (xy 108.806285 123.29332) (xy 108.935533 123.586123) (xy 109.635806 123.854388) (xy 110.385435 123.83425) (xy 110.808091 123.65918)
        (xy 110.615328 124.123405) (xy 110.614674 124.873305) (xy 110.810496 125.347231) (xy 110.284194 125.145612) (xy 109.534565 125.16575)
        (xy 108.935533 125.413877) (xy 108.806285 125.70668) (xy 109.96 126.860395) (xy 109.974143 126.846253) (xy 110.153748 127.025858)
        (xy 110.139605 127.04) (xy 111.29332 128.193715) (xy 111.586123 128.064467) (xy 111.854388 127.364194) (xy 111.83425 126.614565)
        (xy 111.65918 126.191909) (xy 112.123405 126.384672) (xy 112.873305 126.385326) (xy 113.347231 126.189504) (xy 113.145612 126.715806)
        (xy 113.16575 127.465435) (xy 113.413877 128.064467) (xy 113.70668 128.193715) (xy 114.860395 127.04) (xy 115.219605 127.04)
        (xy 116.37332 128.193715) (xy 116.666123 128.064467) (xy 116.934388 127.364194) (xy 116.91425 126.614565) (xy 116.666123 126.015533)
        (xy 116.37332 125.886285) (xy 115.219605 127.04) (xy 114.860395 127.04) (xy 114.846253 127.025858) (xy 115.025858 126.846253)
        (xy 115.04 126.860395) (xy 116.193715 125.70668) (xy 116.064467 125.413877) (xy 115.364194 125.145612) (xy 114.614565 125.16575)
        (xy 114.191909 125.34082) (xy 114.384672 124.876595) (xy 114.385326 124.126695) (xy 114.189504 123.652769) (xy 114.715806 123.854388)
        (xy 115.465435 123.83425) (xy 116.064467 123.586123) (xy 116.193715 123.29332) (xy 115.04 122.139605) (xy 115.025858 122.153748)
        (xy 114.846253 121.974143) (xy 114.860395 121.96) (xy 115.219605 121.96) (xy 116.37332 123.113715) (xy 116.666123 122.984467)
        (xy 116.934388 122.284194) (xy 116.91425 121.534565) (xy 116.666123 120.935533) (xy 116.37332 120.806285) (xy 115.219605 121.96)
        (xy 114.860395 121.96) (xy 113.70668 120.806285) (xy 113.635 120.837926) (xy 113.635 120.62668) (xy 113.886285 120.62668)
        (xy 115.04 121.780395) (xy 116.193715 120.62668) (xy 116.064467 120.333877) (xy 115.364194 120.065612) (xy 114.614565 120.08575)
        (xy 114.015533 120.333877) (xy 113.886285 120.62668) (xy 113.635 120.62668) (xy 113.635 113.830912) (xy 117.108693 113.830912)
        (xy 117.127173 114.03062) (xy 117.500925 114.148357) (xy 117.891282 114.114103) (xy 118.092827 114.03062) (xy 118.111307 113.830912)
        (xy 117.61 113.329605) (xy 117.108693 113.830912) (xy 113.635 113.830912) (xy 113.635 113.040925) (xy 116.611643 113.040925)
        (xy 116.645897 113.431282) (xy 116.72938 113.632827) (xy 116.929088 113.651307) (xy 117.430395 113.15) (xy 117.789605 113.15)
        (xy 118.290912 113.651307) (xy 118.49062 113.632827) (xy 118.608357 113.259075) (xy 118.574103 112.868718) (xy 118.49062 112.667173)
        (xy 118.290912 112.648693) (xy 117.789605 113.15) (xy 117.430395 113.15) (xy 116.929088 112.648693) (xy 116.72938 112.667173)
        (xy 116.611643 113.040925) (xy 113.635 113.040925) (xy 113.635 112.469088) (xy 117.108693 112.469088) (xy 117.61 112.970395)
        (xy 118.111307 112.469088) (xy 118.092827 112.26938) (xy 117.719075 112.151643) (xy 117.328718 112.185897) (xy 117.127173 112.26938)
        (xy 117.108693 112.469088) (xy 113.635 112.469088) (xy 113.635 109.51397) (xy 119.165635 109.51397) (xy 119.325418 109.832739)
        (xy 120.116187 110.142723) (xy 120.965387 110.126497) (xy 121.223985 110.019382) (xy 125.660223 110.019382) (xy 125.905368 110.410888)
        (xy 126.94936 110.837609) (xy 128.077181 110.83233) (xy 129.094632 110.410888) (xy 129.339777 110.019382) (xy 127.5 108.179605)
        (xy 125.660223 110.019382) (xy 121.223985 110.019382) (xy 121.674582 109.832739) (xy 121.834365 109.51397) (xy 120.5 108.179605)
        (xy 119.165635 109.51397) (xy 113.635 109.51397) (xy 113.635 109.330132) (xy 115.348945 107.616187) (xy 118.357277 107.616187)
        (xy 118.373503 108.465387) (xy 118.667261 109.174582) (xy 118.98603 109.334365) (xy 120.320395 108) (xy 120.679605 108)
        (xy 122.01397 109.334365) (xy 122.332739 109.174582) (xy 122.642723 108.383813) (xy 122.626497 107.534613) (xy 122.591185 107.44936)
        (xy 124.662391 107.44936) (xy 124.66767 108.577181) (xy 125.089112 109.594632) (xy 125.480618 109.839777) (xy 127.320395 108)
        (xy 127.679605 108) (xy 129.519382 109.839777) (xy 129.910888 109.594632) (xy 130.337609 108.55064) (xy 130.33233 107.422819)
        (xy 129.910888 106.405368) (xy 129.519382 106.160223) (xy 127.679605 108) (xy 127.320395 108) (xy 125.480618 106.160223)
        (xy 125.089112 106.405368) (xy 124.662391 107.44936) (xy 122.591185 107.44936) (xy 122.332739 106.825418) (xy 122.01397 106.665635)
        (xy 120.679605 108) (xy 120.320395 108) (xy 118.98603 106.665635) (xy 118.667261 106.825418) (xy 118.357277 107.616187)
        (xy 115.348945 107.616187) (xy 116.479102 106.48603) (xy 119.165635 106.48603) (xy 120.5 107.820395) (xy 121.834365 106.48603)
        (xy 121.674582 106.167261) (xy 121.198456 105.980618) (xy 125.660223 105.980618) (xy 127.5 107.820395) (xy 129.339777 105.980618)
        (xy 129.094632 105.589112) (xy 128.05064 105.162391) (xy 126.922819 105.16767) (xy 125.905368 105.589112) (xy 125.660223 105.980618)
        (xy 121.198456 105.980618) (xy 120.883813 105.857277) (xy 120.034613 105.873503) (xy 119.325418 106.167261) (xy 119.165635 106.48603)
        (xy 116.479102 106.48603) (xy 119.850132 103.115) (xy 123.83 103.115) (xy 124.264346 103.028603) (xy 124.632566 102.782566)
        (xy 130.002566 97.412566) (xy 130.248603 97.044346) (xy 130.335 96.61) (xy 130.335 87.280912) (xy 131.178693 87.280912)
        (xy 131.197173 87.48062) (xy 131.570925 87.598357) (xy 131.961282 87.564103) (xy 132.162827 87.48062) (xy 132.181307 87.280912)
        (xy 131.68 86.779605) (xy 131.178693 87.280912) (xy 130.335 87.280912) (xy 130.335 86.235) (xy 130.762263 86.235)
        (xy 130.681643 86.490925) (xy 130.715897 86.881282) (xy 130.79938 87.082827) (xy 130.999088 87.101307) (xy 131.500395 86.6)
        (xy 131.486253 86.585858) (xy 131.665858 86.406253) (xy 131.68 86.420395) (xy 131.694143 86.406253) (xy 131.873748 86.585858)
        (xy 131.859605 86.6) (xy 132.360912 87.101307) (xy 132.56062 87.082827) (xy 132.678357 86.709075) (xy 132.644103 86.318718)
        (xy 132.609426 86.235) (xy 136.949727 86.235) (xy 137 86.245) (xy 137.434345 86.158603) (xy 137.802566 85.912566)
        (xy 138.048603 85.544345) (xy 138.135 85.11) (xy 138.048603 84.675655) (xy 137.802566 84.307434) (xy 137.792566 84.297434)
        (xy 137.67974 84.222046) (xy 137.424346 84.051397) (xy 136.99 83.965) (xy 130.335 83.965) (xy 130.335 71.195)
        (xy 137.12 71.195) (xy 137.554346 71.108603) (xy 137.922566 70.862566) (xy 138.168603 70.494346) (xy 138.255 70.06)
        (xy 138.168603 69.625654) (xy 137.922566 69.257434) (xy 137.554346 69.011397) (xy 137.12 68.925) (xy 132.196302 68.925)
        (xy 132.201307 68.870912) (xy 131.7 68.369605) (xy 131.198693 68.870912) (xy 131.203698 68.925) (xy 130.335 68.925)
        (xy 130.335 68.080925) (xy 130.701643 68.080925) (xy 130.735897 68.471282) (xy 130.81938 68.672827) (xy 131.019088 68.691307)
        (xy 131.520395 68.19) (xy 131.879605 68.19) (xy 132.380912 68.691307) (xy 132.58062 68.672827) (xy 132.698357 68.299075)
        (xy 132.664103 67.908718) (xy 132.58062 67.707173) (xy 132.380912 67.688693) (xy 131.879605 68.19) (xy 131.520395 68.19)
        (xy 131.019088 67.688693) (xy 130.81938 67.707173) (xy 130.701643 68.080925) (xy 130.335 68.080925) (xy 130.335 67.509088)
        (xy 131.198693 67.509088) (xy 131.7 68.010395) (xy 132.201307 67.509088) (xy 132.182827 67.30938) (xy 131.809075 67.191643)
        (xy 131.418718 67.225897) (xy 131.217173 67.30938) (xy 131.198693 67.509088) (xy 130.335 67.509088) (xy 130.335 66.83)
        (xy 130.248603 66.395654) (xy 130.002566 66.027434) (xy 129.634346 65.781397) (xy 129.2 65.695) (xy 128.765654 65.781397)
        (xy 128.397434 66.027434) (xy 128.151397 66.395654) (xy 128.065 66.83) (xy 128.065 96.139868) (xy 123.359868 100.845)
        (xy 119.38 100.845) (xy 118.945654 100.931397) (xy 118.577434 101.177434) (xy 112.775 106.979868) (xy 107.732566 101.937434)
        (xy 107.594229 101.845) (xy 107.364346 101.691397) (xy 106.93 101.605) (xy 101.810132 101.605) (xy 99.396044 99.190912)
        (xy 112.338693 99.190912) (xy 112.357173 99.39062) (xy 112.730925 99.508357) (xy 113.121282 99.474103) (xy 113.322827 99.39062)
        (xy 113.341307 99.190912) (xy 112.84 98.689605) (xy 112.338693 99.190912) (xy 99.396044 99.190912) (xy 98.606057 98.400925)
        (xy 111.841643 98.400925) (xy 111.875897 98.791282) (xy 111.95938 98.992827) (xy 112.159088 99.011307) (xy 112.660395 98.51)
        (xy 113.019605 98.51) (xy 113.520912 99.011307) (xy 113.72062 98.992827) (xy 113.838357 98.619075) (xy 113.804103 98.228718)
        (xy 113.72062 98.027173) (xy 113.520912 98.008693) (xy 113.019605 98.51) (xy 112.660395 98.51) (xy 112.159088 98.008693)
        (xy 111.95938 98.027173) (xy 111.841643 98.400925) (xy 98.606057 98.400925) (xy 98.03422 97.829088) (xy 112.338693 97.829088)
        (xy 112.84 98.330395) (xy 113.341307 97.829088) (xy 113.322827 97.62938) (xy 112.949075 97.511643) (xy 112.558718 97.545897)
        (xy 112.357173 97.62938) (xy 112.338693 97.829088) (xy 98.03422 97.829088) (xy 97.785 97.579868) (xy 97.785 69.899677)
        (xy 101.679794 69.899677) (xy 101.85982 70.335372) (xy 101.954092 70.429809) (xy 101.83018 70.728223) (xy 101.829821 71.139971)
        (xy 101.987058 71.520515) (xy 102.036288 71.569831) (xy 101.988081 71.617954) (xy 101.83018 71.998223) (xy 101.829821 72.409971)
        (xy 101.987058 72.790515) (xy 102.036288 72.839831) (xy 101.988081 72.887954) (xy 101.83018 73.268223) (xy 101.829821 73.679971)
        (xy 101.987058 74.060515) (xy 102.036288 74.109831) (xy 101.988081 74.157954) (xy 101.83018 74.538223) (xy 101.829821 74.949971)
        (xy 101.987058 75.330515) (xy 102.036288 75.379831) (xy 101.988081 75.427954) (xy 101.83018 75.808223) (xy 101.829821 76.219971)
        (xy 101.987058 76.600515) (xy 102.036288 76.649831) (xy 101.988081 76.697954) (xy 101.83018 77.078223) (xy 101.829821 77.489971)
        (xy 101.987058 77.870515) (xy 102.036288 77.919831) (xy 101.988081 77.967954) (xy 101.83018 78.348223) (xy 101.829821 78.759971)
        (xy 101.987058 79.140515) (xy 102.036288 79.189831) (xy 101.988081 79.237954) (xy 101.83018 79.618223) (xy 101.829821 80.029971)
        (xy 101.987058 80.410515) (xy 102.036288 80.459831) (xy 101.988081 80.507954) (xy 101.83018 80.888223) (xy 101.829821 81.299971)
        (xy 101.987058 81.680515) (xy 102.036288 81.729831) (xy 101.988081 81.777954) (xy 101.83018 82.158223) (xy 101.829821 82.569971)
        (xy 101.987058 82.950515) (xy 102.036288 82.999831) (xy 101.988081 83.047954) (xy 101.83018 83.428223) (xy 101.829821 83.839971)
        (xy 101.987058 84.220515) (xy 102.036288 84.269831) (xy 101.988081 84.317954) (xy 101.83018 84.698223) (xy 101.829821 85.109971)
        (xy 101.987058 85.490515) (xy 102.036288 85.539831) (xy 101.988081 85.587954) (xy 101.83018 85.968223) (xy 101.829821 86.379971)
        (xy 101.987058 86.760515) (xy 102.036288 86.809831) (xy 101.988081 86.857954) (xy 101.83018 87.238223) (xy 101.829821 87.649971)
        (xy 101.987058 88.030515) (xy 102.036288 88.079831) (xy 101.988081 88.127954) (xy 101.83018 88.508223) (xy 101.829821 88.919971)
        (xy 101.987058 89.300515) (xy 102.036288 89.349831) (xy 101.988081 89.397954) (xy 101.83018 89.778223) (xy 101.829821 90.189971)
        (xy 101.987058 90.570515) (xy 102.036288 90.619831) (xy 101.988081 90.667954) (xy 101.83018 91.048223) (xy 101.829821 91.459971)
        (xy 101.987058 91.840515) (xy 102.036288 91.889831) (xy 101.988081 91.937954) (xy 101.83018 92.318223) (xy 101.829821 92.729971)
        (xy 101.987058 93.110515) (xy 102.036288 93.159831) (xy 101.988081 93.207954) (xy 101.83018 93.588223) (xy 101.829821 93.999971)
        (xy 101.987058 94.380515) (xy 102.036288 94.429831) (xy 101.988081 94.477954) (xy 101.83018 94.858223) (xy 101.829821 95.269971)
        (xy 101.95386 95.570168) (xy 101.860991 95.662875) (xy 101.680206 96.098255) (xy 101.679794 96.569677) (xy 101.85982 97.005372)
        (xy 102.192875 97.339009) (xy 102.628255 97.519794) (xy 103.099677 97.520206) (xy 103.500448 97.35461) (xy 103.898255 97.519794)
        (xy 104.369677 97.520206) (xy 104.805372 97.34018) (xy 105.139009 97.007125) (xy 105.319794 96.571745) (xy 105.320206 96.100323)
        (xy 105.14018 95.664628) (xy 105.045908 95.570191) (xy 105.16982 95.271777) (xy 105.170179 94.860029) (xy 105.012942 94.479485)
        (xy 104.864941 94.331225) (xy 105.05718 94.308023) (xy 105.183309 93.916069) (xy 105.149842 93.505682) (xy 105.05718 93.281977)
        (xy 104.887385 93.261483) (xy 104.969238 93.17963) (xy 104.949608 93.16) (xy 104.969238 93.14037) (xy 104.887385 93.058517)
        (xy 105.05718 93.038023) (xy 105.183309 92.646069) (xy 105.149842 92.235682) (xy 105.05718 92.011977) (xy 104.887385 91.991483)
        (xy 104.969238 91.90963) (xy 104.949608 91.89) (xy 104.969238 91.87037) (xy 104.887385 91.788517) (xy 105.05718 91.768023)
        (xy 105.183309 91.376069) (xy 105.149842 90.965682) (xy 105.05718 90.741977) (xy 104.887385 90.721483) (xy 104.969238 90.63963)
        (xy 104.949608 90.62) (xy 104.969238 90.60037) (xy 104.887385 90.518517) (xy 105.05718 90.498023) (xy 105.183309 90.106069)
        (xy 105.149842 89.695682) (xy 105.05718 89.471977) (xy 104.887385 89.451483) (xy 104.969238 89.36963) (xy 104.949608 89.35)
        (xy 104.969238 89.33037) (xy 104.887385 89.248517) (xy 105.05718 89.228023) (xy 105.183309 88.836069) (xy 105.149842 88.425682)
        (xy 105.05718 88.201977) (xy 104.887385 88.181483) (xy 104.969238 88.09963) (xy 104.949608 88.08) (xy 104.969238 88.06037)
        (xy 104.887385 87.978517) (xy 105.05718 87.958023) (xy 105.183309 87.566069) (xy 105.149842 87.155682) (xy 105.05718 86.931977)
        (xy 104.887385 86.911483) (xy 104.969238 86.82963) (xy 104.949608 86.81) (xy 104.969238 86.79037) (xy 104.887385 86.708517)
        (xy 105.05718 86.688023) (xy 105.183309 86.296069) (xy 105.149842 85.885682) (xy 105.05718 85.661977) (xy 104.887385 85.641483)
        (xy 104.969238 85.55963) (xy 104.949608 85.54) (xy 104.969238 85.52037) (xy 104.887385 85.438517) (xy 105.05718 85.418023)
        (xy 105.183309 85.026069) (xy 105.149842 84.615682) (xy 105.05718 84.391977) (xy 104.887385 84.371483) (xy 104.969238 84.28963)
        (xy 104.949608 84.27) (xy 104.969238 84.25037) (xy 104.887385 84.168517) (xy 105.05718 84.148023) (xy 105.183309 83.756069)
        (xy 105.149842 83.345682) (xy 105.05718 83.121977) (xy 104.887385 83.101483) (xy 104.969238 83.01963) (xy 104.949608 83)
        (xy 104.969238 82.98037) (xy 104.887385 82.898517) (xy 105.05718 82.878023) (xy 105.183309 82.486069) (xy 105.149842 82.075682)
        (xy 105.05718 81.851977) (xy 104.887385 81.831483) (xy 104.969238 81.74963) (xy 104.949608 81.73) (xy 104.969238 81.71037)
        (xy 104.887385 81.628517) (xy 105.05718 81.608023) (xy 105.183309 81.216069) (xy 105.149842 80.805682) (xy 105.05718 80.581977)
        (xy 104.887385 80.561483) (xy 104.969238 80.47963) (xy 104.949608 80.46) (xy 104.969238 80.44037) (xy 104.887385 80.358517)
        (xy 105.05718 80.338023) (xy 105.183309 79.946069) (xy 105.149842 79.535682) (xy 105.05718 79.311977) (xy 104.887385 79.291483)
        (xy 104.969238 79.20963) (xy 104.949608 79.19) (xy 104.969238 79.17037) (xy 104.887385 79.088517) (xy 105.05718 79.068023)
        (xy 105.183309 78.676069) (xy 105.149842 78.265682) (xy 105.05718 78.041977) (xy 104.887385 78.021483) (xy 104.969238 77.93963)
        (xy 104.949608 77.92) (xy 104.969238 77.90037) (xy 104.887385 77.818517) (xy 105.05718 77.798023) (xy 105.183309 77.406069)
        (xy 105.149842 76.995682) (xy 105.05718 76.771977) (xy 104.887385 76.751483) (xy 104.969238 76.66963) (xy 104.949608 76.65)
        (xy 104.969238 76.63037) (xy 104.887385 76.548517) (xy 105.05718 76.528023) (xy 105.183309 76.136069) (xy 105.149842 75.725682)
        (xy 105.05718 75.501977) (xy 104.887385 75.481483) (xy 104.969238 75.39963) (xy 104.949608 75.38) (xy 104.969238 75.36037)
        (xy 104.887385 75.278517) (xy 105.05718 75.258023) (xy 105.183309 74.866069) (xy 105.149842 74.455682) (xy 105.05718 74.231977)
        (xy 104.887385 74.211483) (xy 104.969238 74.12963) (xy 104.949608 74.11) (xy 104.969238 74.09037) (xy 104.887385 74.008517)
        (xy 105.05718 73.988023) (xy 105.183309 73.596069) (xy 105.149842 73.185682) (xy 105.05718 72.961977) (xy 104.887385 72.941483)
        (xy 104.969238 72.85963) (xy 104.949608 72.84) (xy 104.969238 72.82037) (xy 104.887385 72.738517) (xy 105.05718 72.718023)
        (xy 105.183309 72.326069) (xy 105.149842 71.915682) (xy 105.05718 71.691977) (xy 104.887385 71.671483) (xy 104.969238 71.58963)
        (xy 104.949608 71.57) (xy 104.969238 71.55037) (xy 104.887385 71.468517) (xy 105.05718 71.448023) (xy 105.183309 71.056069)
        (xy 105.178737 71) (xy 105.29 71) (xy 105.29 95) (xy 105.344046 95.271705) (xy 105.497954 95.502046)
        (xy 105.728295 95.655954) (xy 106 95.71) (xy 119 95.71) (xy 119.271705 95.655954) (xy 119.502046 95.502046)
        (xy 119.655954 95.271705) (xy 119.71 95) (xy 119.71 71) (xy 119.655954 70.728295) (xy 119.502046 70.497954)
        (xy 119.271705 70.344046) (xy 119 70.29) (xy 106 70.29) (xy 105.728295 70.344046) (xy 105.497954 70.497954)
        (xy 105.344046 70.728295) (xy 105.29 71) (xy 105.178737 71) (xy 105.149842 70.645682) (xy 105.05718 70.421977)
        (xy 105.054351 70.421636) (xy 105.139009 70.337125) (xy 105.319794 69.901745) (xy 105.319795 69.899677) (xy 119.679794 69.899677)
        (xy 119.85982 70.335372) (xy 119.945903 70.421605) (xy 119.94282 70.421977) (xy 119.816691 70.813931) (xy 119.850158 71.224318)
        (xy 119.94282 71.448023) (xy 120.112615 71.468517) (xy 120.030762 71.55037) (xy 120.050392 71.57) (xy 120.030762 71.58963)
        (xy 120.112615 71.671483) (xy 119.94282 71.691977) (xy 119.816691 72.083931) (xy 119.850158 72.494318) (xy 119.94282 72.718023)
        (xy 120.112615 72.738517) (xy 120.030762 72.82037) (xy 120.050392 72.84) (xy 120.030762 72.85963) (xy 120.112615 72.941483)
        (xy 119.94282 72.961977) (xy 119.816691 73.353931) (xy 119.850158 73.764318) (xy 119.94282 73.988023) (xy 120.112615 74.008517)
        (xy 120.030762 74.09037) (xy 120.050392 74.11) (xy 120.030762 74.12963) (xy 120.112615 74.211483) (xy 119.94282 74.231977)
        (xy 119.816691 74.623931) (xy 119.850158 75.034318) (xy 119.94282 75.258023) (xy 120.112615 75.278517) (xy 120.030762 75.36037)
        (xy 120.050392 75.38) (xy 120.030762 75.39963) (xy 120.112615 75.481483) (xy 119.94282 75.501977) (xy 119.816691 75.893931)
        (xy 119.850158 76.304318) (xy 119.94282 76.528023) (xy 120.112615 76.548517) (xy 120.030762 76.63037) (xy 120.050392 76.65)
        (xy 120.030762 76.66963) (xy 120.112615 76.751483) (xy 119.94282 76.771977) (xy 119.816691 77.163931) (xy 119.850158 77.574318)
        (xy 119.94282 77.798023) (xy 120.112615 77.818517) (xy 120.030762 77.90037) (xy 120.050392 77.92) (xy 120.030762 77.93963)
        (xy 120.112615 78.021483) (xy 119.94282 78.041977) (xy 119.816691 78.433931) (xy 119.850158 78.844318) (xy 119.94282 79.068023)
        (xy 120.112615 79.088517) (xy 120.030762 79.17037) (xy 120.050392 79.19) (xy 120.030762 79.20963) (xy 120.112615 79.291483)
        (xy 119.94282 79.311977) (xy 119.816691 79.703931) (xy 119.850158 80.114318) (xy 119.94282 80.338023) (xy 120.112615 80.358517)
        (xy 120.030762 80.44037) (xy 120.050392 80.46) (xy 120.030762 80.47963) (xy 120.112615 80.561483) (xy 119.94282 80.581977)
        (xy 119.816691 80.973931) (xy 119.850158 81.384318) (xy 119.94282 81.608023) (xy 120.112615 81.628517) (xy 120.030762 81.71037)
        (xy 120.050392 81.73) (xy 120.030762 81.74963) (xy 120.112615 81.831483) (xy 119.94282 81.851977) (xy 119.816691 82.243931)
        (xy 119.850158 82.654318) (xy 119.94282 82.878023) (xy 120.112615 82.898517) (xy 120.030762 82.98037) (xy 120.050392 83)
        (xy 120.030762 83.01963) (xy 120.112615 83.101483) (xy 119.94282 83.121977) (xy 119.816691 83.513931) (xy 119.850158 83.924318)
        (xy 119.94282 84.148023) (xy 120.112615 84.168517) (xy 120.030762 84.25037) (xy 120.050392 84.27) (xy 120.030762 84.28963)
        (xy 120.112615 84.371483) (xy 119.94282 84.391977) (xy 119.816691 84.783931) (xy 119.850158 85.194318) (xy 119.94282 85.418023)
        (xy 120.112615 85.438517) (xy 120.030762 85.52037) (xy 120.050392 85.54) (xy 120.030762 85.55963) (xy 120.112615 85.641483)
        (xy 119.94282 85.661977) (xy 119.816691 86.053931) (xy 119.850158 86.464318) (xy 119.94282 86.688023) (xy 120.112615 86.708517)
        (xy 120.030762 86.79037) (xy 120.050392 86.81) (xy 120.030762 86.82963) (xy 120.112615 86.911483) (xy 119.94282 86.931977)
        (xy 119.816691 87.323931) (xy 119.850158 87.734318) (xy 119.94282 87.958023) (xy 120.112615 87.978517) (xy 120.030762 88.06037)
        (xy 120.050392 88.08) (xy 120.030762 88.09963) (xy 120.112615 88.181483) (xy 119.94282 88.201977) (xy 119.816691 88.593931)
        (xy 119.850158 89.004318) (xy 119.94282 89.228023) (xy 120.112615 89.248517) (xy 120.030762 89.33037) (xy 120.050392 89.35)
        (xy 120.030762 89.36963) (xy 120.112615 89.451483) (xy 119.94282 89.471977) (xy 119.816691 89.863931) (xy 119.850158 90.274318)
        (xy 119.94282 90.498023) (xy 120.112615 90.518517) (xy 120.030762 90.60037) (xy 120.050392 90.62) (xy 120.030762 90.63963)
        (xy 120.112615 90.721483) (xy 119.94282 90.741977) (xy 119.816691 91.133931) (xy 119.850158 91.544318) (xy 119.94282 91.768023)
        (xy 120.112615 91.788517) (xy 120.030762 91.87037) (xy 120.050392 91.89) (xy 120.030762 91.90963) (xy 120.112615 91.991483)
        (xy 119.94282 92.011977) (xy 119.816691 92.403931) (xy 119.850158 92.814318) (xy 119.94282 93.038023) (xy 120.112615 93.058517)
        (xy 120.030762 93.14037) (xy 120.050392 93.16) (xy 120.030762 93.17963) (xy 120.112615 93.261483) (xy 119.94282 93.281977)
        (xy 119.816691 93.673931) (xy 119.850158 94.084318) (xy 119.94282 94.308023) (xy 120.112615 94.328517) (xy 120.030762 94.41037)
        (xy 120.050392 94.43) (xy 120.030762 94.44963) (xy 120.112615 94.531483) (xy 119.94282 94.551977) (xy 119.816691 94.943931)
        (xy 119.850158 95.354318) (xy 119.94282 95.578023) (xy 119.945649 95.578364) (xy 119.860991 95.662875) (xy 119.680206 96.098255)
        (xy 119.679794 96.569677) (xy 119.85982 97.005372) (xy 120.192875 97.339009) (xy 120.628255 97.519794) (xy 121.099677 97.520206)
        (xy 121.500448 97.35461) (xy 121.898255 97.519794) (xy 122.369677 97.520206) (xy 122.805372 97.34018) (xy 123.139009 97.007125)
        (xy 123.319794 96.571745) (xy 123.320206 96.100323) (xy 123.14018 95.664628) (xy 123.045908 95.570191) (xy 123.16982 95.271777)
        (xy 123.170179 94.860029) (xy 123.012942 94.479485) (xy 122.963712 94.430169) (xy 123.011919 94.382046) (xy 123.16982 94.001777)
        (xy 123.170179 93.590029) (xy 123.012942 93.209485) (xy 122.963712 93.160169) (xy 123.011919 93.112046) (xy 123.16982 92.731777)
        (xy 123.170179 92.320029) (xy 123.012942 91.939485) (xy 122.963712 91.890169) (xy 123.011919 91.842046) (xy 123.16982 91.461777)
        (xy 123.170179 91.050029) (xy 123.012942 90.669485) (xy 122.963712 90.620169) (xy 123.011919 90.572046) (xy 123.16982 90.191777)
        (xy 123.170179 89.780029) (xy 123.012942 89.399485) (xy 122.963712 89.350169) (xy 123.011919 89.302046) (xy 123.16982 88.921777)
        (xy 123.170179 88.510029) (xy 123.012942 88.129485) (xy 122.963712 88.080169) (xy 123.011919 88.032046) (xy 123.16982 87.651777)
        (xy 123.170179 87.240029) (xy 123.012942 86.859485) (xy 122.963712 86.810169) (xy 123.011919 86.762046) (xy 123.16982 86.381777)
        (xy 123.170179 85.970029) (xy 123.012942 85.589485) (xy 122.963712 85.540169) (xy 123.011919 85.492046) (xy 123.16982 85.111777)
        (xy 123.170179 84.700029) (xy 123.012942 84.319485) (xy 122.963712 84.270169) (xy 123.011919 84.222046) (xy 123.16982 83.841777)
        (xy 123.170179 83.430029) (xy 123.012942 83.049485) (xy 122.963712 83.000169) (xy 123.011919 82.952046) (xy 123.16982 82.571777)
        (xy 123.170179 82.160029) (xy 123.012942 81.779485) (xy 122.963712 81.730169) (xy 123.011919 81.682046) (xy 123.16982 81.301777)
        (xy 123.170179 80.890029) (xy 123.012942 80.509485) (xy 122.963712 80.460169) (xy 123.011919 80.412046) (xy 123.16982 80.031777)
        (xy 123.170179 79.620029) (xy 123.012942 79.239485) (xy 122.963712 79.190169) (xy 123.011919 79.142046) (xy 123.16982 78.761777)
        (xy 123.170179 78.350029) (xy 123.012942 77.969485) (xy 122.963712 77.920169) (xy 123.011919 77.872046) (xy 123.16982 77.491777)
        (xy 123.170179 77.080029) (xy 123.012942 76.699485) (xy 122.963712 76.650169) (xy 123.011919 76.602046) (xy 123.16982 76.221777)
        (xy 123.170179 75.810029) (xy 123.012942 75.429485) (xy 122.963712 75.380169) (xy 123.011919 75.332046) (xy 123.16982 74.951777)
        (xy 123.170179 74.540029) (xy 123.012942 74.159485) (xy 122.963712 74.110169) (xy 123.011919 74.062046) (xy 123.16982 73.681777)
        (xy 123.170179 73.270029) (xy 123.012942 72.889485) (xy 122.963712 72.840169) (xy 123.011919 72.792046) (xy 123.16982 72.411777)
        (xy 123.170179 72.000029) (xy 123.012942 71.619485) (xy 122.963712 71.570169) (xy 123.011919 71.522046) (xy 123.16982 71.141777)
        (xy 123.170179 70.730029) (xy 123.04614 70.429832) (xy 123.139009 70.337125) (xy 123.319794 69.901745) (xy 123.320206 69.430323)
        (xy 123.14018 68.994628) (xy 122.807125 68.660991) (xy 122.371745 68.480206) (xy 121.900323 68.479794) (xy 121.499552 68.64539)
        (xy 121.101745 68.480206) (xy 120.630323 68.479794) (xy 120.194628 68.65982) (xy 119.860991 68.992875) (xy 119.680206 69.428255)
        (xy 119.679794 69.899677) (xy 105.319795 69.899677) (xy 105.320206 69.430323) (xy 105.14018 68.994628) (xy 104.807125 68.660991)
        (xy 104.371745 68.480206) (xy 103.900323 68.479794) (xy 103.499552 68.64539) (xy 103.101745 68.480206) (xy 102.630323 68.479794)
        (xy 102.194628 68.65982) (xy 101.860991 68.992875) (xy 101.680206 69.428255) (xy 101.679794 69.899677) (xy 97.785 69.899677)
        (xy 97.785 67.31) (xy 97.698603 66.875654) (xy 97.452566 66.507434) (xy 97.084346 66.261397) (xy 96.65 66.175)
        (xy 96.215654 66.261397) (xy 95.847434 66.507434) (xy 95.601397 66.875654) (xy 95.515 67.31) (xy 95.515 68.855)
        (xy 88.22 68.855) (xy 87.785654 68.941397) (xy 87.417434 69.187434) (xy 87.171397 69.555654) (xy 87.085 69.99)
        (xy 87.171397 70.424346) (xy 87.417434 70.792566) (xy 87.785654 71.038603) (xy 88.22 71.125) (xy 95.515 71.125)
        (xy 95.515 84.025) (xy 93.874608 84.025) (xy 93.850915 84.001307) (xy 94.05062 83.982827) (xy 94.168357 83.609075)
        (xy 94.134103 83.218718) (xy 94.05062 83.017173) (xy 93.850912 82.998693) (xy 93.349605 83.5) (xy 93.363748 83.514143)
        (xy 93.184143 83.693748) (xy 93.17 83.679605) (xy 93.155858 83.693748) (xy 92.976253 83.514143) (xy 92.990395 83.5)
        (xy 92.489088 82.998693) (xy 92.28938 83.017173) (xy 92.171643 83.390925) (xy 92.205897 83.781282) (xy 92.28938 83.982827)
        (xy 92.489085 84.001307) (xy 92.465392 84.025) (xy 88.39 84.025) (xy 87.955654 84.111397) (xy 87.587434 84.357434)
        (xy 87.341397 84.725654) (xy 87.255 85.16) (xy 87.341397 85.594346) (xy 87.587434 85.962566) (xy 87.955654 86.208603)
        (xy 88.39 86.295) (xy 95.515 86.295) (xy 95.515 95.975) (xy 94.91 95.975) (xy 94.475654 96.061397)
        (xy 94.107433 96.307434) (xy 91.309868 99.105) (xy 88.270546 99.105) (xy 88.17 99.085) (xy 87.735655 99.171397)
        (xy 87.367434 99.417434) (xy 87.121397 99.785655) (xy 87.035 100.22) (xy 85.16 100.22) (xy 85.16 93.11507)
        (xy 85.275069 93.11517) (xy 85.637229 92.965529) (xy 85.872255 92.730912) (xy 91.248693 92.730912) (xy 91.267173 92.93062)
        (xy 91.640925 93.048357) (xy 92.031282 93.014103) (xy 92.232827 92.93062) (xy 92.251307 92.730912) (xy 91.75 92.229605)
        (xy 91.248693 92.730912) (xy 85.872255 92.730912) (xy 85.914555 92.688686) (xy 86.064828 92.326788) (xy 86.065164 91.940925)
        (xy 90.751643 91.940925) (xy 90.785897 92.331282) (xy 90.86938 92.532827) (xy 91.069088 92.551307) (xy 91.570395 92.05)
        (xy 91.929605 92.05) (xy 92.430912 92.551307) (xy 92.63062 92.532827) (xy 92.748357 92.159075) (xy 92.714103 91.768718)
        (xy 92.63062 91.567173) (xy 92.430912 91.548693) (xy 91.929605 92.05) (xy 91.570395 92.05) (xy 91.069088 91.548693)
        (xy 90.86938 91.567173) (xy 90.751643 91.940925) (xy 86.065164 91.940925) (xy 86.06517 91.934931) (xy 85.915529 91.572771)
        (xy 85.83 91.487093) (xy 85.83 91.369088) (xy 91.248693 91.369088) (xy 91.75 91.870395) (xy 92.251307 91.369088)
        (xy 92.232827 91.16938) (xy 91.859075 91.051643) (xy 91.468718 91.085897) (xy 91.267173 91.16938) (xy 91.248693 91.369088)
        (xy 85.83 91.369088) (xy 85.83 90.564802) (xy 85.867401 90.527401) (xy 86.032148 90.280839) (xy 86.09 89.99)
        (xy 86.09 82.819088) (xy 92.668693 82.819088) (xy 93.17 83.320395) (xy 93.671307 82.819088) (xy 93.652827 82.61938)
        (xy 93.279075 82.501643) (xy 92.888718 82.535897) (xy 92.687173 82.61938) (xy 92.668693 82.819088) (xy 86.09 82.819088)
        (xy 86.09 77.523111) (xy 86.164555 77.448686) (xy 86.292353 77.140912) (xy 92.468693 77.140912) (xy 92.487173 77.34062)
        (xy 92.860925 77.458357) (xy 93.251282 77.424103) (xy 93.452827 77.34062) (xy 93.471307 77.140912) (xy 92.97 76.639605)
        (xy 92.468693 77.140912) (xy 86.292353 77.140912) (xy 86.314828 77.086788) (xy 86.31517 76.694931) (xy 86.173031 76.350925)
        (xy 91.971643 76.350925) (xy 92.005897 76.741282) (xy 92.08938 76.942827) (xy 92.289088 76.961307) (xy 92.790395 76.46)
        (xy 93.149605 76.46) (xy 93.650912 76.961307) (xy 93.85062 76.942827) (xy 93.968357 76.569075) (xy 93.934103 76.178718)
        (xy 93.85062 75.977173) (xy 93.650912 75.958693) (xy 93.149605 76.46) (xy 92.790395 76.46) (xy 92.289088 75.958693)
        (xy 92.08938 75.977173) (xy 91.971643 76.350925) (xy 86.173031 76.350925) (xy 86.165529 76.332771) (xy 86.09 76.25711)
        (xy 86.09 75.779088) (xy 92.468693 75.779088) (xy 92.97 76.280395) (xy 93.471307 75.779088) (xy 93.452827 75.57938)
        (xy 93.079075 75.461643) (xy 92.688718 75.495897) (xy 92.487173 75.57938) (xy 92.468693 75.779088) (xy 86.09 75.779088)
        (xy 86.09 66.003094) (xy 86.174555 65.918686) (xy 86.324828 65.556788) (xy 86.32517 65.164931) (xy 86.195421 64.850912)
        (xy 110.748693 64.850912) (xy 110.767173 65.05062) (xy 111.140925 65.168357) (xy 111.531282 65.134103) (xy 111.732827 65.05062)
        (xy 111.751307 64.850912) (xy 111.25 64.349605) (xy 110.748693 64.850912) (xy 86.195421 64.850912) (xy 86.175529 64.802771)
        (xy 86.1 64.72711) (xy 86.1 63.934802) (xy 86.384802 63.65) (xy 110.550392 63.65) (xy 110.569085 63.668693)
        (xy 110.36938 63.687173) (xy 110.251643 64.060925) (xy 110.285897 64.451282) (xy 110.36938 64.652827) (xy 110.569088 64.671307)
        (xy 111.070395 64.17) (xy 111.056253 64.155858) (xy 111.235858 63.976253) (xy 111.25 63.990395) (xy 111.264143 63.976253)
        (xy 111.443748 64.155858) (xy 111.429605 64.17) (xy 111.930912 64.671307) (xy 112.13062 64.652827) (xy 112.248357 64.279075)
        (xy 112.214103 63.888718) (xy 112.13062 63.687173) (xy 111.930915 63.668693) (xy 111.949608 63.65) (xy 137.405198 63.65)
        (xy 139.11 65.354802) (xy 139.11 75.276889) (xy 139.035445 75.351314) (xy 138.885172 75.713212) (xy 138.88483 76.105069)
        (xy 139.034471 76.467229) (xy 139.11 76.54289) (xy 139.11 90.486854) (xy 139.055445 90.541314) (xy 138.905172 90.903212)
        (xy 138.90483 91.295069) (xy 139.054471 91.657229) (xy 139.331314 91.934555) (xy 139.693212 92.084828) (xy 140.085069 92.08517)
        (xy 140.447229 91.935529) (xy 140.724555 91.658686) (xy 140.874828 91.296788) (xy 140.87517 90.904931) (xy 140.725529 90.542771)
        (xy 140.63 90.447075) (xy 140.63 81.215026) (xy 140.795069 81.21517) (xy 141.157229 81.065529) (xy 141.28 80.942972)
        (xy 141.28 87.226889) (xy 141.205445 87.301314) (xy 141.055172 87.663212) (xy 141.05483 88.055069) (xy 141.204471 88.417229)
        (xy 141.481314 88.694555) (xy 141.843212 88.844828) (xy 142.235069 88.84517) (xy 142.597229 88.695529) (xy 142.874555 88.418686)
        (xy 143.024828 88.056788) (xy 143.02517 87.664931) (xy 142.875529 87.302771) (xy 142.8 87.22711) (xy 142.8 73.603111)
        (xy 142.874555 73.528686) (xy 142.875 73.527614) (xy 142.875 82.03) (xy 142.961397 82.464346) (xy 143.207434 82.832566)
        (xy 143.575654 83.078603) (xy 144.01 83.165) (xy 144.444346 83.078603) (xy 144.812566 82.832566) (xy 144.905 82.694229)
        (xy 144.905 93.09) (xy 144.991397 93.524346) (xy 145.237434 93.892566) (xy 145.605654 94.138603) (xy 146.04 94.225)
        (xy 146.474346 94.138603) (xy 146.842566 93.892566) (xy 147.088603 93.524346) (xy 147.175 93.09) (xy 147.175 56)
        (xy 147.088603 55.565654) (xy 146.842566 55.197434) (xy 143.882566 52.237434) (xy 143.8676 52.227434) (xy 143.514346 51.991397)
        (xy 143.08 51.905) (xy 111.095 51.905) (xy 111.095 51.279312) (xy 111.396915 51.154563) (xy 112.112052 50.440673)
        (xy 112.499559 49.507454) (xy 112.499563 49.503028) (xy 112.885437 50.436915) (xy 113.599327 51.152052) (xy 114.532546 51.539559)
        (xy 115.543021 51.54044) (xy 116.476915 51.154563) (xy 117.192052 50.440673) (xy 117.56756 49.536351) (xy 117.56756 50.905)
        (xy 117.611838 51.140317) (xy 117.75091 51.356441) (xy 117.96311 51.501431) (xy 118.215 51.55244) (xy 122.025 51.55244)
        (xy 122.260317 51.508162) (xy 122.476441 51.36909) (xy 122.621431 51.15689) (xy 122.67244 50.905) (xy 122.67244 48.970907)
        (xy 127.075 48.970907) (xy 127.075 49.029093) (xy 127.188039 49.597378) (xy 127.509946 50.079147) (xy 127.991715 50.401054)
        (xy 128.56 50.514093) (xy 129.128285 50.401054) (xy 129.610054 50.079147) (xy 129.63785 50.037548) (xy 129.646838 50.085317)
        (xy 129.78591 50.301441) (xy 129.99811 50.446431) (xy 130.25 50.49744) (xy 131.95 50.49744) (xy 132.185317 50.453162)
        (xy 132.401441 50.31409) (xy 132.546431 50.10189) (xy 132.59744 49.85) (xy 132.59744 48.15) (xy 132.553162 47.914683)
        (xy 132.41409 47.698559) (xy 132.20189 47.553569) (xy 131.95 47.50256) (xy 130.25 47.50256) (xy 130.014683 47.546838)
        (xy 129.798559 47.68591) (xy 129.653569 47.89811) (xy 129.639914 47.965541) (xy 129.610054 47.920853) (xy 129.128285 47.598946)
        (xy 128.56 47.485907) (xy 127.991715 47.598946) (xy 127.509946 47.920853) (xy 127.188039 48.402622) (xy 127.075 48.970907)
        (xy 122.67244 48.970907) (xy 122.67244 47.095) (xy 122.628162 46.859683) (xy 122.48909 46.643559) (xy 122.27689 46.498569)
        (xy 122.025 46.44756) (xy 118.215 46.44756) (xy 117.979683 46.491838) (xy 117.763559 46.63091) (xy 117.618569 46.84311)
        (xy 117.56756 47.095) (xy 117.56756 48.465807) (xy 117.194563 47.563085) (xy 116.480673 46.847948) (xy 115.547454 46.460441)
        (xy 114.536979 46.45956) (xy 113.603085 46.845437) (xy 112.887948 47.559327) (xy 112.500441 48.492546) (xy 112.500437 48.496972)
        (xy 112.114563 47.563085) (xy 111.400673 46.847948) (xy 110.467454 46.460441) (xy 109.456979 46.45956) (xy 108.523085 46.845437)
        (xy 107.807948 47.559327) (xy 107.420441 48.492546) (xy 107.420009 48.988432) (xy 107.414933 48.469923) (xy 107.047289 47.582353)
        (xy 106.68644 47.373165) (xy 105.059605 49) (xy 106.68644 50.626835) (xy 107.047289 50.417647) (xy 107.419568 49.493398)
        (xy 107.41956 49.503021) (xy 107.805437 50.436915) (xy 108.519327 51.152052) (xy 108.825 51.278979) (xy 108.825 51.895)
        (xy 82.7 51.895) (xy 82.265654 51.981397) (xy 81.897434 52.227434) (xy 78.937434 55.187434) (xy 78.691397 55.555654)
        (xy 78.605 55.99) (xy 73.21 55.99) (xy 73.21 50.80644) (xy 103.253165 50.80644) (xy 103.462353 51.167289)
        (xy 104.39965 51.544824) (xy 105.410077 51.534933) (xy 106.297647 51.167289) (xy 106.506835 50.80644) (xy 104.88 49.179605)
        (xy 103.253165 50.80644) (xy 73.21 50.80644) (xy 73.21 48.51965) (xy 102.335176 48.51965) (xy 102.345067 49.530077)
        (xy 102.712711 50.417647) (xy 103.07356 50.626835) (xy 104.700395 49) (xy 103.07356 47.373165) (xy 102.712711 47.582353)
        (xy 102.335176 48.51965) (xy 73.21 48.51965) (xy 73.21 47.19356) (xy 103.253165 47.19356) (xy 104.88 48.820395)
        (xy 106.506835 47.19356) (xy 106.297647 46.832711) (xy 105.36035 46.455176) (xy 104.349923 46.465067) (xy 103.462353 46.832711)
        (xy 103.253165 47.19356) (xy 73.21 47.19356) (xy 73.21 45.71) (xy 151.79 45.71)
      )
    )
    (filled_polygon
      (pts
        (xy 125.660223 55.980618) (xy 127.5 57.820395) (xy 129.339777 55.980618) (xy 129.129627 55.645) (xy 140.709868 55.645)
        (xy 142.875 57.810132) (xy 142.875 72.412241) (xy 142.8 72.33711) (xy 142.8 64.73) (xy 142.742148 64.439161)
        (xy 142.577401 64.192599) (xy 139.107401 60.722599) (xy 138.860839 60.557852) (xy 138.57 60.5) (xy 128.879497 60.5)
        (xy 129.094632 60.410888) (xy 129.339777 60.019382) (xy 127.5 58.179605) (xy 125.660223 60.019382) (xy 125.905368 60.410888)
        (xy 126.123384 60.5) (xy 98.879497 60.5) (xy 99.094632 60.410888) (xy 99.339777 60.019382) (xy 97.5 58.179605)
        (xy 95.660223 60.019382) (xy 95.905368 60.410888) (xy 96.123384 60.5) (xy 84.9 60.5) (xy 84.609161 60.557852)
        (xy 84.362599 60.722599) (xy 83.095 61.990198) (xy 83.095 57.590132) (xy 83.235772 57.44936) (xy 94.662391 57.44936)
        (xy 94.66767 58.577181) (xy 95.089112 59.594632) (xy 95.480618 59.839777) (xy 97.320395 58) (xy 97.679605 58)
        (xy 99.519382 59.839777) (xy 99.910888 59.594632) (xy 99.943857 59.51397) (xy 103.165635 59.51397) (xy 103.325418 59.832739)
        (xy 104.116187 60.142723) (xy 104.965387 60.126497) (xy 105.674582 59.832739) (xy 105.834365 59.51397) (xy 104.5 58.179605)
        (xy 103.165635 59.51397) (xy 99.943857 59.51397) (xy 100.337609 58.55064) (xy 100.333236 57.616187) (xy 102.357277 57.616187)
        (xy 102.373503 58.465387) (xy 102.667261 59.174582) (xy 102.98603 59.334365) (xy 104.320395 58) (xy 104.679605 58)
        (xy 106.01397 59.334365) (xy 106.332739 59.174582) (xy 106.642723 58.383813) (xy 106.626497 57.534613) (xy 106.591185 57.44936)
        (xy 124.662391 57.44936) (xy 124.66767 58.577181) (xy 125.089112 59.594632) (xy 125.480618 59.839777) (xy 127.320395 58)
        (xy 127.679605 58) (xy 129.519382 59.839777) (xy 129.910888 59.594632) (xy 130.337609 58.55064) (xy 130.33233 57.422819)
        (xy 129.910888 56.405368) (xy 129.519382 56.160223) (xy 127.679605 58) (xy 127.320395 58) (xy 125.480618 56.160223)
        (xy 125.089112 56.405368) (xy 124.662391 57.44936) (xy 106.591185 57.44936) (xy 106.332739 56.825418) (xy 106.01397 56.665635)
        (xy 104.679605 58) (xy 104.320395 58) (xy 102.98603 56.665635) (xy 102.667261 56.825418) (xy 102.357277 57.616187)
        (xy 100.333236 57.616187) (xy 100.33233 57.422819) (xy 99.9443 56.48603) (xy 103.165635 56.48603) (xy 104.5 57.820395)
        (xy 105.834365 56.48603) (xy 105.674582 56.167261) (xy 104.883813 55.857277) (xy 104.034613 55.873503) (xy 103.325418 56.167261)
        (xy 103.165635 56.48603) (xy 99.9443 56.48603) (xy 99.910888 56.405368) (xy 99.519382 56.160223) (xy 97.679605 58)
        (xy 97.320395 58) (xy 95.480618 56.160223) (xy 95.089112 56.405368) (xy 94.662391 57.44936) (xy 83.235772 57.44936)
        (xy 85.030132 55.655) (xy 95.864112 55.655) (xy 95.660223 55.980618) (xy 97.5 57.820395) (xy 99.339777 55.980618)
        (xy 99.135888 55.655) (xy 115.03 55.655) (xy 115.080273 55.645) (xy 125.870373 55.645)
      )
    )
    (filled_polygon
      (pts
        (xy 104.328748 93.780858) (xy 104.314605 93.795) (xy 104.328748 93.809143) (xy 104.149143 93.988748) (xy 104.135 93.974605)
        (xy 104.120858 93.988748) (xy 103.941253 93.809143) (xy 103.955395 93.795) (xy 103.941253 93.780858) (xy 104.120858 93.601253)
        (xy 104.135 93.615395) (xy 104.149143 93.601253)
      )
    )
    (filled_polygon
      (pts
        (xy 104.328748 92.510858) (xy 104.314605 92.525) (xy 104.328748 92.539143) (xy 104.149143 92.718748) (xy 104.135 92.704605)
        (xy 104.120858 92.718748) (xy 103.941253 92.539143) (xy 103.955395 92.525) (xy 103.941253 92.510858) (xy 104.120858 92.331253)
        (xy 104.135 92.345395) (xy 104.149143 92.331253)
      )
    )
    (filled_polygon
      (pts
        (xy 104.328748 91.240858) (xy 104.314605 91.255) (xy 104.328748 91.269143) (xy 104.149143 91.448748) (xy 104.135 91.434605)
        (xy 104.120858 91.448748) (xy 103.941253 91.269143) (xy 103.955395 91.255) (xy 103.941253 91.240858) (xy 104.120858 91.061253)
        (xy 104.135 91.075395) (xy 104.149143 91.061253)
      )
    )
    (filled_polygon
      (pts
        (xy 104.328748 89.970858) (xy 104.314605 89.985) (xy 104.328748 89.999143) (xy 104.149143 90.178748) (xy 104.135 90.164605)
        (xy 104.120858 90.178748) (xy 103.941253 89.999143) (xy 103.955395 89.985) (xy 103.941253 89.970858) (xy 104.120858 89.791253)
        (xy 104.135 89.805395) (xy 104.149143 89.791253)
      )
    )
    (filled_polygon
      (pts
        (xy 104.328748 88.700858) (xy 104.314605 88.715) (xy 104.328748 88.729143) (xy 104.149143 88.908748) (xy 104.135 88.894605)
        (xy 104.120858 88.908748) (xy 103.941253 88.729143) (xy 103.955395 88.715) (xy 103.941253 88.700858) (xy 104.120858 88.521253)
        (xy 104.135 88.535395) (xy 104.149143 88.521253)
      )
    )
    (filled_polygon
      (pts
        (xy 104.328748 87.430858) (xy 104.314605 87.445) (xy 104.328748 87.459143) (xy 104.149143 87.638748) (xy 104.135 87.624605)
        (xy 104.120858 87.638748) (xy 103.941253 87.459143) (xy 103.955395 87.445) (xy 103.941253 87.430858) (xy 104.120858 87.251253)
        (xy 104.135 87.265395) (xy 104.149143 87.251253)
      )
    )
    (filled_polygon
      (pts
        (xy 104.328748 86.160858) (xy 104.314605 86.175) (xy 104.328748 86.189143) (xy 104.149143 86.368748) (xy 104.135 86.354605)
        (xy 104.120858 86.368748) (xy 103.941253 86.189143) (xy 103.955395 86.175) (xy 103.941253 86.160858) (xy 104.120858 85.981253)
        (xy 104.135 85.995395) (xy 104.149143 85.981253)
      )
    )
    (filled_polygon
      (pts
        (xy 104.328748 84.890858) (xy 104.314605 84.905) (xy 104.328748 84.919143) (xy 104.149143 85.098748) (xy 104.135 85.084605)
        (xy 104.120858 85.098748) (xy 103.941253 84.919143) (xy 103.955395 84.905) (xy 103.941253 84.890858) (xy 104.120858 84.711253)
        (xy 104.135 84.725395) (xy 104.149143 84.711253)
      )
    )
    (filled_polygon
      (pts
        (xy 104.328748 83.620858) (xy 104.314605 83.635) (xy 104.328748 83.649143) (xy 104.149143 83.828748) (xy 104.135 83.814605)
        (xy 104.120858 83.828748) (xy 103.941253 83.649143) (xy 103.955395 83.635) (xy 103.941253 83.620858) (xy 104.120858 83.441253)
        (xy 104.135 83.455395) (xy 104.149143 83.441253)
      )
    )
    (filled_polygon
      (pts
        (xy 104.328748 82.350858) (xy 104.314605 82.365) (xy 104.328748 82.379143) (xy 104.149143 82.558748) (xy 104.135 82.544605)
        (xy 104.120858 82.558748) (xy 103.941253 82.379143) (xy 103.955395 82.365) (xy 103.941253 82.350858) (xy 104.120858 82.171253)
        (xy 104.135 82.185395) (xy 104.149143 82.171253)
      )
    )
    (filled_polygon
      (pts
        (xy 104.328748 81.080858) (xy 104.314605 81.095) (xy 104.328748 81.109143) (xy 104.149143 81.288748) (xy 104.135 81.274605)
        (xy 104.120858 81.288748) (xy 103.941253 81.109143) (xy 103.955395 81.095) (xy 103.941253 81.080858) (xy 104.120858 80.901253)
        (xy 104.135 80.915395) (xy 104.149143 80.901253)
      )
    )
    (filled_polygon
      (pts
        (xy 104.328748 79.810858) (xy 104.314605 79.825) (xy 104.328748 79.839143) (xy 104.149143 80.018748) (xy 104.135 80.004605)
        (xy 104.120858 80.018748) (xy 103.941253 79.839143) (xy 103.955395 79.825) (xy 103.941253 79.810858) (xy 104.120858 79.631253)
        (xy 104.135 79.645395) (xy 104.149143 79.631253)
      )
    )
    (filled_polygon
      (pts
        (xy 104.328748 78.540858) (xy 104.314605 78.555) (xy 104.328748 78.569143) (xy 104.149143 78.748748) (xy 104.135 78.734605)
        (xy 104.120858 78.748748) (xy 103.941253 78.569143) (xy 103.955395 78.555) (xy 103.941253 78.540858) (xy 104.120858 78.361253)
        (xy 104.135 78.375395) (xy 104.149143 78.361253)
      )
    )
    (filled_polygon
      (pts
        (xy 104.328748 77.270858) (xy 104.314605 77.285) (xy 104.328748 77.299143) (xy 104.149143 77.478748) (xy 104.135 77.464605)
        (xy 104.120858 77.478748) (xy 103.941253 77.299143) (xy 103.955395 77.285) (xy 103.941253 77.270858) (xy 104.120858 77.091253)
        (xy 104.135 77.105395) (xy 104.149143 77.091253)
      )
    )
    (filled_polygon
      (pts
        (xy 104.328748 76.000858) (xy 104.314605 76.015) (xy 104.328748 76.029143) (xy 104.149143 76.208748) (xy 104.135 76.194605)
        (xy 104.120858 76.208748) (xy 103.941253 76.029143) (xy 103.955395 76.015) (xy 103.941253 76.000858) (xy 104.120858 75.821253)
        (xy 104.135 75.835395) (xy 104.149143 75.821253)
      )
    )
    (filled_polygon
      (pts
        (xy 104.328748 74.730858) (xy 104.314605 74.745) (xy 104.328748 74.759143) (xy 104.149143 74.938748) (xy 104.135 74.924605)
        (xy 104.120858 74.938748) (xy 103.941253 74.759143) (xy 103.955395 74.745) (xy 103.941253 74.730858) (xy 104.120858 74.551253)
        (xy 104.135 74.565395) (xy 104.149143 74.551253)
      )
    )
    (filled_polygon
      (pts
        (xy 104.328748 73.460858) (xy 104.314605 73.475) (xy 104.328748 73.489143) (xy 104.149143 73.668748) (xy 104.135 73.654605)
        (xy 104.120858 73.668748) (xy 103.941253 73.489143) (xy 103.955395 73.475) (xy 103.941253 73.460858) (xy 104.120858 73.281253)
        (xy 104.135 73.295395) (xy 104.149143 73.281253)
      )
    )
    (filled_polygon
      (pts
        (xy 104.328748 72.190858) (xy 104.314605 72.205) (xy 104.328748 72.219143) (xy 104.149143 72.398748) (xy 104.135 72.384605)
        (xy 104.120858 72.398748) (xy 103.941253 72.219143) (xy 103.955395 72.205) (xy 103.941253 72.190858) (xy 104.120858 72.011253)
        (xy 104.135 72.025395) (xy 104.149143 72.011253)
      )
    )
    (filled_polygon
      (pts
        (xy 104.257998 70.850108) (xy 104.328748 70.920858) (xy 104.314605 70.935) (xy 104.328748 70.949143) (xy 104.149143 71.128748)
        (xy 104.135 71.114605) (xy 104.120858 71.128748) (xy 103.941253 70.949143) (xy 103.955395 70.935) (xy 103.941253 70.920858)
        (xy 104.012216 70.849894)
      )
    )
    (filled_polygon
      (pts
        (xy 121.058748 95.050858) (xy 121.044605 95.065) (xy 121.058748 95.079143) (xy 120.987784 95.150106) (xy 120.742002 95.149892)
        (xy 120.671253 95.079143) (xy 120.685395 95.065) (xy 120.671253 95.050858) (xy 120.850858 94.871253) (xy 120.865 94.885395)
        (xy 120.879143 94.871253)
      )
    )
    (filled_polygon
      (pts
        (xy 121.058748 93.780858) (xy 121.044605 93.795) (xy 121.058748 93.809143) (xy 120.879143 93.988748) (xy 120.865 93.974605)
        (xy 120.850858 93.988748) (xy 120.671253 93.809143) (xy 120.685395 93.795) (xy 120.671253 93.780858) (xy 120.850858 93.601253)
        (xy 120.865 93.615395) (xy 120.879143 93.601253)
      )
    )
    (filled_polygon
      (pts
        (xy 121.058748 92.510858) (xy 121.044605 92.525) (xy 121.058748 92.539143) (xy 120.879143 92.718748) (xy 120.865 92.704605)
        (xy 120.850858 92.718748) (xy 120.671253 92.539143) (xy 120.685395 92.525) (xy 120.671253 92.510858) (xy 120.850858 92.331253)
        (xy 120.865 92.345395) (xy 120.879143 92.331253)
      )
    )
    (filled_polygon
      (pts
        (xy 121.058748 91.240858) (xy 121.044605 91.255) (xy 121.058748 91.269143) (xy 120.879143 91.448748) (xy 120.865 91.434605)
        (xy 120.850858 91.448748) (xy 120.671253 91.269143) (xy 120.685395 91.255) (xy 120.671253 91.240858) (xy 120.850858 91.061253)
        (xy 120.865 91.075395) (xy 120.879143 91.061253)
      )
    )
    (filled_polygon
      (pts
        (xy 121.058748 89.970858) (xy 121.044605 89.985) (xy 121.058748 89.999143) (xy 120.879143 90.178748) (xy 120.865 90.164605)
        (xy 120.850858 90.178748) (xy 120.671253 89.999143) (xy 120.685395 89.985) (xy 120.671253 89.970858) (xy 120.850858 89.791253)
        (xy 120.865 89.805395) (xy 120.879143 89.791253)
      )
    )
    (filled_polygon
      (pts
        (xy 121.058748 88.700858) (xy 121.044605 88.715) (xy 121.058748 88.729143) (xy 120.879143 88.908748) (xy 120.865 88.894605)
        (xy 120.850858 88.908748) (xy 120.671253 88.729143) (xy 120.685395 88.715) (xy 120.671253 88.700858) (xy 120.850858 88.521253)
        (xy 120.865 88.535395) (xy 120.879143 88.521253)
      )
    )
    (filled_polygon
      (pts
        (xy 121.058748 87.430858) (xy 121.044605 87.445) (xy 121.058748 87.459143) (xy 120.879143 87.638748) (xy 120.865 87.624605)
        (xy 120.850858 87.638748) (xy 120.671253 87.459143) (xy 120.685395 87.445) (xy 120.671253 87.430858) (xy 120.850858 87.251253)
        (xy 120.865 87.265395) (xy 120.879143 87.251253)
      )
    )
    (filled_polygon
      (pts
        (xy 121.058748 86.160858) (xy 121.044605 86.175) (xy 121.058748 86.189143) (xy 120.879143 86.368748) (xy 120.865 86.354605)
        (xy 120.850858 86.368748) (xy 120.671253 86.189143) (xy 120.685395 86.175) (xy 120.671253 86.160858) (xy 120.850858 85.981253)
        (xy 120.865 85.995395) (xy 120.879143 85.981253)
      )
    )
    (filled_polygon
      (pts
        (xy 121.058748 84.890858) (xy 121.044605 84.905) (xy 121.058748 84.919143) (xy 120.879143 85.098748) (xy 120.865 85.084605)
        (xy 120.850858 85.098748) (xy 120.671253 84.919143) (xy 120.685395 84.905) (xy 120.671253 84.890858) (xy 120.850858 84.711253)
        (xy 120.865 84.725395) (xy 120.879143 84.711253)
      )
    )
    (filled_polygon
      (pts
        (xy 121.058748 83.620858) (xy 121.044605 83.635) (xy 121.058748 83.649143) (xy 120.879143 83.828748) (xy 120.865 83.814605)
        (xy 120.850858 83.828748) (xy 120.671253 83.649143) (xy 120.685395 83.635) (xy 120.671253 83.620858) (xy 120.850858 83.441253)
        (xy 120.865 83.455395) (xy 120.879143 83.441253)
      )
    )
    (filled_polygon
      (pts
        (xy 121.058748 82.350858) (xy 121.044605 82.365) (xy 121.058748 82.379143) (xy 120.879143 82.558748) (xy 120.865 82.544605)
        (xy 120.850858 82.558748) (xy 120.671253 82.379143) (xy 120.685395 82.365) (xy 120.671253 82.350858) (xy 120.850858 82.171253)
        (xy 120.865 82.185395) (xy 120.879143 82.171253)
      )
    )
    (filled_polygon
      (pts
        (xy 121.058748 81.080858) (xy 121.044605 81.095) (xy 121.058748 81.109143) (xy 120.879143 81.288748) (xy 120.865 81.274605)
        (xy 120.850858 81.288748) (xy 120.671253 81.109143) (xy 120.685395 81.095) (xy 120.671253 81.080858) (xy 120.850858 80.901253)
        (xy 120.865 80.915395) (xy 120.879143 80.901253)
      )
    )
    (filled_polygon
      (pts
        (xy 121.058748 79.810858) (xy 121.044605 79.825) (xy 121.058748 79.839143) (xy 120.879143 80.018748) (xy 120.865 80.004605)
        (xy 120.850858 80.018748) (xy 120.671253 79.839143) (xy 120.685395 79.825) (xy 120.671253 79.810858) (xy 120.850858 79.631253)
        (xy 120.865 79.645395) (xy 120.879143 79.631253)
      )
    )
    (filled_polygon
      (pts
        (xy 121.058748 78.540858) (xy 121.044605 78.555) (xy 121.058748 78.569143) (xy 120.879143 78.748748) (xy 120.865 78.734605)
        (xy 120.850858 78.748748) (xy 120.671253 78.569143) (xy 120.685395 78.555) (xy 120.671253 78.540858) (xy 120.850858 78.361253)
        (xy 120.865 78.375395) (xy 120.879143 78.361253)
      )
    )
    (filled_polygon
      (pts
        (xy 121.058748 77.270858) (xy 121.044605 77.285) (xy 121.058748 77.299143) (xy 120.879143 77.478748) (xy 120.865 77.464605)
        (xy 120.850858 77.478748) (xy 120.671253 77.299143) (xy 120.685395 77.285) (xy 120.671253 77.270858) (xy 120.850858 77.091253)
        (xy 120.865 77.105395) (xy 120.879143 77.091253)
      )
    )
    (filled_polygon
      (pts
        (xy 121.058748 76.000858) (xy 121.044605 76.015) (xy 121.058748 76.029143) (xy 120.879143 76.208748) (xy 120.865 76.194605)
        (xy 120.850858 76.208748) (xy 120.671253 76.029143) (xy 120.685395 76.015) (xy 120.671253 76.000858) (xy 120.850858 75.821253)
        (xy 120.865 75.835395) (xy 120.879143 75.821253)
      )
    )
    (filled_polygon
      (pts
        (xy 121.058748 74.730858) (xy 121.044605 74.745) (xy 121.058748 74.759143) (xy 120.879143 74.938748) (xy 120.865 74.924605)
        (xy 120.850858 74.938748) (xy 120.671253 74.759143) (xy 120.685395 74.745) (xy 120.671253 74.730858) (xy 120.850858 74.551253)
        (xy 120.865 74.565395) (xy 120.879143 74.551253)
      )
    )
    (filled_polygon
      (pts
        (xy 121.058748 73.460858) (xy 121.044605 73.475) (xy 121.058748 73.489143) (xy 120.879143 73.668748) (xy 120.865 73.654605)
        (xy 120.850858 73.668748) (xy 120.671253 73.489143) (xy 120.685395 73.475) (xy 120.671253 73.460858) (xy 120.850858 73.281253)
        (xy 120.865 73.295395) (xy 120.879143 73.281253)
      )
    )
    (filled_polygon
      (pts
        (xy 121.058748 72.190858) (xy 121.044605 72.205) (xy 121.058748 72.219143) (xy 120.879143 72.398748) (xy 120.865 72.384605)
        (xy 120.850858 72.398748) (xy 120.671253 72.219143) (xy 120.685395 72.205) (xy 120.671253 72.190858) (xy 120.850858 72.011253)
        (xy 120.865 72.025395) (xy 120.879143 72.011253)
      )
    )
    (filled_polygon
      (pts
        (xy 120.987998 70.850108) (xy 121.058748 70.920858) (xy 121.044605 70.935) (xy 121.058748 70.949143) (xy 120.879143 71.128748)
        (xy 120.865 71.114605) (xy 120.850858 71.128748) (xy 120.671253 70.949143) (xy 120.685395 70.935) (xy 120.671253 70.920858)
        (xy 120.742216 70.849894)
      )
    )
  )
)
