# Supplementary material for: Selective Retrieval of Individual Cells from Microfluidic Arrays Combining Dielectrophoretic Force and Directed Hydrodynamic Flow
Source: Micromachines (Basel). 2020 Mar 20;11(3):322. doi: 10.3390/mi11030322 (PMC7143322; doi:10.3390/mi11030322)
Supplement: Supplementary file 1 [file micromachines-11-00322-s001.zip › Folders/PCB DEP release/DEP selective grounded.pro]

update=04.06.2019 10:43:30
version=1
last_client=kicad
[cvpcb]
version=1
NetIExt=net
[general]
version=1
[pcbnew]
version=1
PageLayoutDescrFile=
LastNetListRead=DEP selective grounded test3.net
PadDrill=3.4
PadDrillOvalY=3.4
PadSizeH=4.399999999999999
PadSizeV=4.399999999999999
PcbTextSizeV=1.5
PcbTextSizeH=1.5
PcbTextThickness=0.3
ModuleTextSizeV=1
ModuleTextSizeH=1
ModuleTextSizeThickness=0.15
SolderMaskClearance=0.0508
SolderMaskMinWidth=0
DrawSegmentWidth=0.2
BoardOutlineThickness=0.15
ModuleOutlineThickness=0.15
[eeschema]
version=1
LibDir=
