# Supplementary material for: Selective Retrieval of Individual Cells from Microfluidic Arrays Combining Dielectrophoretic Force and Directed Hydrodynamic Flow
Source: Micromachines (Basel). 2020 Mar 20;11(3):322. doi: 10.3390/mi11030322 (PMC7143322; doi:10.3390/mi11030322)
Supplement: Supplementary file 1 [file micromachines-11-00322-s001.zip › Folders/PCB DEP release/Gerbers/DEP selective grounded-B.Cu.gbl]

G04 #@! TF.FileFunction,Copper,L2,Bot,Signal*
%FSLAX46Y46*%
G04 Gerber Fmt 4.6, Leading zero omitted, Abs format (unit mm)*
G04 Created by KiCad (PCBNEW 4.0.7) date 11/08/18 16:02:00*
%MOMM*%
%LPD*%
G01*
G04 APERTURE LIST*
%ADD10C,0.100000*%
%ADD11C,0.700000*%
%ADD12C,4.400000*%
%ADD13C,3.000000*%
%ADD14C,1.100000*%
%ADD15C,0.800000*%
%ADD16R,1.700000X1.700000*%
%ADD17O,1.700000X1.700000*%
%ADD18C,3.810000*%
%ADD19R,3.810000X3.810000*%
%ADD20C,2.500000*%
%ADD21R,2.032000X1.727200*%
%ADD22O,2.032000X1.727200*%
%ADD23O,1.250000X2.000000*%
%ADD24C,1.000000*%
%ADD25C,0.250000*%
%ADD26C,0.254000*%
G04 APERTURE END LIST*
D10*
D11*
X131680000Y-86600000D03*
X131700000Y-68190000D03*
X91750000Y-92050000D03*
X93170000Y-83500000D03*
X92970000Y-76460000D03*
X111250000Y-64170000D03*
X112840000Y-98510000D03*
X117610000Y-113150000D03*
D12*
X76120000Y-114210000D03*
D13*
X104500000Y-58000000D03*
D12*
X127500000Y-108000000D03*
X127500000Y-58000000D03*
X97500000Y-108000000D03*
D14*
X102865000Y-96335000D03*
X104135000Y-96335000D03*
X102865000Y-69665000D03*
X104135000Y-69665000D03*
D15*
X102865000Y-70935000D03*
X104135000Y-70935000D03*
X102865000Y-72205000D03*
X104135000Y-72205000D03*
X102865000Y-73475000D03*
X104135000Y-73475000D03*
X102865000Y-74745000D03*
X104135000Y-74745000D03*
X102865000Y-76015000D03*
X104135000Y-76015000D03*
X102865000Y-77285000D03*
X104135000Y-77285000D03*
X102865000Y-78555000D03*
X104135000Y-78555000D03*
X102865000Y-79825000D03*
X104135000Y-79825000D03*
X102865000Y-81095000D03*
X104135000Y-81095000D03*
X102865000Y-82365000D03*
X104135000Y-82365000D03*
X102865000Y-83635000D03*
X104135000Y-83635000D03*
X102865000Y-84905000D03*
X104135000Y-84905000D03*
X102865000Y-86175000D03*
X104135000Y-86175000D03*
X102865000Y-87445000D03*
X104135000Y-87445000D03*
X102865000Y-88715000D03*
X104135000Y-88715000D03*
X102865000Y-89985000D03*
X104135000Y-89985000D03*
X102865000Y-91255000D03*
X104135000Y-91255000D03*
X102865000Y-92525000D03*
X104135000Y-92525000D03*
X102865000Y-93795000D03*
X104135000Y-93795000D03*
X102865000Y-95065000D03*
X104135000Y-95065000D03*
D16*
X131100000Y-49000000D03*
D17*
X128560000Y-49000000D03*
D18*
X115040000Y-49000000D03*
X109960000Y-49000000D03*
D19*
X120120000Y-49000000D03*
D18*
X104880000Y-49000000D03*
D20*
X109960000Y-127040000D03*
X115040000Y-127040000D03*
X115040000Y-121960000D03*
X109960000Y-121960000D03*
X112500000Y-124500000D03*
D14*
X120865000Y-96335000D03*
X122135000Y-96335000D03*
X120865000Y-69665000D03*
X122135000Y-69665000D03*
D15*
X120865000Y-70935000D03*
X122135000Y-70935000D03*
X120865000Y-72205000D03*
X122135000Y-72205000D03*
X120865000Y-73475000D03*
X122135000Y-73475000D03*
X120865000Y-74745000D03*
X122135000Y-74745000D03*
X120865000Y-76015000D03*
X122135000Y-76015000D03*
X120865000Y-77285000D03*
X122135000Y-77285000D03*
X120865000Y-78555000D03*
X122135000Y-78555000D03*
X120865000Y-79825000D03*
X122135000Y-79825000D03*
X120865000Y-81095000D03*
X122135000Y-81095000D03*
X120865000Y-82365000D03*
X122135000Y-82365000D03*
X120865000Y-83635000D03*
X122135000Y-83635000D03*
X120865000Y-84905000D03*
X122135000Y-84905000D03*
X120865000Y-86175000D03*
X122135000Y-86175000D03*
X120865000Y-87445000D03*
X122135000Y-87445000D03*
X120865000Y-88715000D03*
X122135000Y-88715000D03*
X120865000Y-89985000D03*
X122135000Y-89985000D03*
X120865000Y-91255000D03*
X122135000Y-91255000D03*
X120865000Y-92525000D03*
X122135000Y-92525000D03*
X120865000Y-93795000D03*
X122135000Y-93795000D03*
X120865000Y-95065000D03*
X122135000Y-95065000D03*
D21*
X144550000Y-147400000D03*
D22*
X144550000Y-144860000D03*
X144550000Y-142320000D03*
D23*
X92180000Y-137380000D03*
X92180000Y-152620000D03*
X94720000Y-137380000D03*
X94720000Y-152620000D03*
X97260000Y-137380000D03*
X97260000Y-152620000D03*
X99800000Y-137380000D03*
X99800000Y-152620000D03*
X102340000Y-137380000D03*
X102340000Y-152620000D03*
X104880000Y-137380000D03*
X104880000Y-152620000D03*
X107420000Y-137380000D03*
X107420000Y-152620000D03*
X109960000Y-137380000D03*
X109960000Y-152620000D03*
X112500000Y-137380000D03*
X112500000Y-152620000D03*
X115040000Y-137380000D03*
X115040000Y-152620000D03*
X117580000Y-137380000D03*
X117580000Y-152620000D03*
X120120000Y-137380000D03*
X120120000Y-152620000D03*
X122660000Y-137380000D03*
X122660000Y-152620000D03*
X125200000Y-137380000D03*
X125200000Y-152620000D03*
X127740000Y-137380000D03*
X127740000Y-152620000D03*
X130280000Y-137380000D03*
X130280000Y-152620000D03*
X132820000Y-137380000D03*
X132820000Y-152620000D03*
D12*
X97500000Y-58000000D03*
D13*
X120500000Y-108000000D03*
D11*
X79740000Y-93590000D03*
X146040000Y-93000000D03*
X146040000Y-77530000D03*
X79740000Y-78410000D03*
X79740000Y-61430000D03*
X149030000Y-65380000D03*
X148090000Y-77440000D03*
X149030000Y-89940000D03*
X144010000Y-81930000D03*
X144010000Y-63310000D03*
X81960000Y-76540000D03*
X81960000Y-91450000D03*
X81960000Y-107170000D03*
X115030000Y-54520000D03*
X139890000Y-91100000D03*
X139870000Y-75910000D03*
X85340000Y-65360000D03*
X85330000Y-76890000D03*
X85080000Y-92130000D03*
X137000000Y-85110000D03*
X137120000Y-70060000D03*
X88220000Y-69990000D03*
X88390000Y-85160000D03*
X88170000Y-100220000D03*
X140600000Y-80230000D03*
X140570000Y-65800000D03*
X84420000Y-74340000D03*
X84420000Y-89340000D03*
X84400000Y-104470000D03*
X142040000Y-87860000D03*
X142040000Y-72970000D03*
X83120000Y-67160000D03*
X83120000Y-82040000D03*
X83120000Y-97100000D03*
D24*
X79740000Y-91670000D02*
X79740000Y-93590000D01*
X79740000Y-78410000D02*
X79740000Y-91670000D01*
X79740000Y-93590000D02*
X79740000Y-93770000D01*
X109960000Y-53040000D02*
X143080000Y-53040000D01*
X146040000Y-56000000D02*
X146040000Y-71260000D01*
X146040000Y-71260000D02*
X146040000Y-77530000D01*
X146040000Y-77530000D02*
X146040000Y-93000000D01*
X146040000Y-93000000D02*
X146040000Y-93090000D01*
X143080000Y-53040000D02*
X146040000Y-56000000D01*
X109960000Y-49000000D02*
X109960000Y-53040000D01*
X109960000Y-53040000D02*
X109960000Y-53060000D01*
X79740000Y-55990000D02*
X79740000Y-61430000D01*
X79740000Y-61430000D02*
X79740000Y-78410000D01*
X82700000Y-53030000D02*
X79740000Y-55990000D01*
X109930000Y-53030000D02*
X82700000Y-53030000D01*
X109960000Y-53060000D02*
X109930000Y-53030000D01*
D25*
X111250000Y-64170000D02*
X111250000Y-64230000D01*
X111250000Y-64230000D02*
X117040000Y-70020000D01*
X117040000Y-70020000D02*
X119950000Y-70020000D01*
X119950000Y-70020000D02*
X120865000Y-70935000D01*
X149030000Y-77440000D02*
X148090000Y-77440000D01*
X127500000Y-108000000D02*
X142970000Y-108000000D01*
X149030000Y-101940000D02*
X149030000Y-89940000D01*
X149030000Y-89940000D02*
X149030000Y-77440000D01*
X149030000Y-77440000D02*
X149030000Y-65380000D01*
X149030000Y-65380000D02*
X149030000Y-62970000D01*
X142970000Y-108000000D02*
X149030000Y-101940000D01*
X120865000Y-70935000D02*
X120865000Y-72205000D01*
X120865000Y-72205000D02*
X120865000Y-73475000D01*
X120865000Y-73475000D02*
X120865000Y-74745000D01*
X120865000Y-74745000D02*
X120865000Y-76015000D01*
X120865000Y-76015000D02*
X120865000Y-77285000D01*
X120865000Y-77285000D02*
X120865000Y-78555000D01*
X120865000Y-78555000D02*
X120865000Y-79825000D01*
X120865000Y-79825000D02*
X120865000Y-81095000D01*
X120865000Y-81095000D02*
X120865000Y-82365000D01*
X120865000Y-82365000D02*
X120865000Y-83635000D01*
X120865000Y-83635000D02*
X120865000Y-84905000D01*
X120865000Y-84905000D02*
X120865000Y-86175000D01*
X120865000Y-86175000D02*
X120865000Y-87445000D01*
X120865000Y-87445000D02*
X120865000Y-88715000D01*
X120865000Y-88715000D02*
X120865000Y-89985000D01*
X120865000Y-89985000D02*
X120865000Y-91255000D01*
X120865000Y-91255000D02*
X120865000Y-92525000D01*
X120865000Y-92525000D02*
X120865000Y-93795000D01*
X120865000Y-93795000D02*
X120865000Y-95065000D01*
X104135000Y-70935000D02*
X104135000Y-72205000D01*
X104135000Y-72205000D02*
X104135000Y-73475000D01*
X104135000Y-73475000D02*
X104135000Y-74745000D01*
X104135000Y-74745000D02*
X104135000Y-76015000D01*
X104135000Y-76015000D02*
X104135000Y-77285000D01*
X104135000Y-77285000D02*
X104135000Y-78555000D01*
X104135000Y-78555000D02*
X104135000Y-79825000D01*
X104135000Y-79825000D02*
X104135000Y-81095000D01*
X104135000Y-81095000D02*
X104135000Y-82365000D01*
X104135000Y-82365000D02*
X104135000Y-83635000D01*
X104135000Y-83635000D02*
X104135000Y-84905000D01*
X104135000Y-84905000D02*
X104135000Y-86175000D01*
X104135000Y-86175000D02*
X104135000Y-87445000D01*
X104135000Y-87445000D02*
X104135000Y-88715000D01*
X104135000Y-88715000D02*
X104135000Y-89985000D01*
X104135000Y-89985000D02*
X104135000Y-91255000D01*
X104135000Y-91255000D02*
X104135000Y-92525000D01*
X104135000Y-92525000D02*
X104135000Y-93795000D01*
D24*
X144010000Y-78410000D02*
X144010000Y-81930000D01*
X144010000Y-81930000D02*
X144010000Y-82030000D01*
X81960000Y-102980000D02*
X81960000Y-107170000D01*
X81960000Y-107170000D02*
X81980000Y-107190000D01*
X81960000Y-88000000D02*
X81960000Y-91450000D01*
X81960000Y-91450000D02*
X81960000Y-102980000D01*
X81960000Y-102980000D02*
X81960000Y-103020000D01*
X84560000Y-54520000D02*
X81960000Y-57120000D01*
X81960000Y-57120000D02*
X81960000Y-76540000D01*
X81960000Y-76540000D02*
X81960000Y-88000000D01*
X81960000Y-88000000D02*
X81960000Y-88010000D01*
X81960000Y-88010000D02*
X81940000Y-88030000D01*
X115030000Y-54520000D02*
X84560000Y-54520000D01*
X115030000Y-54520000D02*
X115040000Y-54510000D01*
X115040000Y-54510000D02*
X141180000Y-54510000D01*
X141180000Y-54510000D02*
X144010000Y-57340000D01*
X144010000Y-57340000D02*
X144010000Y-63310000D01*
X144010000Y-63310000D02*
X144010000Y-78410000D01*
X144010000Y-78410000D02*
X144010000Y-78530000D01*
D25*
X139870000Y-75910000D02*
X139870000Y-91080000D01*
X139870000Y-91080000D02*
X139890000Y-91100000D01*
X85340000Y-65360000D02*
X85340000Y-63620000D01*
X139870000Y-65040000D02*
X139870000Y-75910000D01*
X137720000Y-62890000D02*
X139870000Y-65040000D01*
X86070000Y-62890000D02*
X137720000Y-62890000D01*
X85340000Y-63620000D02*
X86070000Y-62890000D01*
X85330000Y-76920000D02*
X85330000Y-65370000D01*
X85330000Y-65370000D02*
X85340000Y-65360000D01*
X85070000Y-90670000D02*
X85070000Y-90250000D01*
X85330000Y-89990000D02*
X85330000Y-76920000D01*
X85330000Y-76920000D02*
X85330000Y-76890000D01*
X85070000Y-90250000D02*
X85330000Y-89990000D01*
X85080000Y-92130000D02*
X85070000Y-92120000D01*
X85070000Y-92120000D02*
X85070000Y-90670000D01*
X85070000Y-90670000D02*
X85070000Y-90630000D01*
D24*
X136990000Y-85100000D02*
X137000000Y-85110000D01*
X129200000Y-85100000D02*
X136990000Y-85100000D01*
X129200000Y-70060000D02*
X137120000Y-70060000D01*
X96650000Y-69990000D02*
X88220000Y-69990000D01*
X96650000Y-85160000D02*
X88390000Y-85160000D01*
X94910000Y-97110000D02*
X91780000Y-100240000D01*
X91780000Y-100240000D02*
X88190000Y-100240000D01*
X88190000Y-100240000D02*
X88170000Y-100220000D01*
X96650000Y-97110000D02*
X94910000Y-97110000D01*
X112500000Y-108860000D02*
X112500000Y-108310000D01*
X96650000Y-98050000D02*
X96650000Y-97110000D01*
X96650000Y-97110000D02*
X96650000Y-85160000D01*
X96650000Y-85160000D02*
X96650000Y-69990000D01*
X96650000Y-69990000D02*
X96650000Y-67310000D01*
X101340000Y-102740000D02*
X96650000Y-98050000D01*
X106930000Y-102740000D02*
X101340000Y-102740000D01*
X112500000Y-108310000D02*
X106930000Y-102740000D01*
X112500000Y-124500000D02*
X112500000Y-108860000D01*
X129200000Y-96610000D02*
X129200000Y-85100000D01*
X129200000Y-85100000D02*
X129200000Y-70060000D01*
X129200000Y-70060000D02*
X129200000Y-66830000D01*
X123830000Y-101980000D02*
X129200000Y-96610000D01*
X119380000Y-101980000D02*
X123830000Y-101980000D01*
X112500000Y-108860000D02*
X119380000Y-101980000D01*
D25*
X140570000Y-65800000D02*
X140570000Y-80200000D01*
X140570000Y-80200000D02*
X140600000Y-80230000D01*
X84420000Y-74340000D02*
X84420000Y-62800000D01*
X140570000Y-64780000D02*
X140570000Y-65800000D01*
X138020000Y-62230000D02*
X140570000Y-64780000D01*
X84990000Y-62230000D02*
X138020000Y-62230000D01*
X84420000Y-62800000D02*
X84990000Y-62230000D01*
X84420000Y-89340000D02*
X84420000Y-74340000D01*
X84400000Y-104470000D02*
X84400000Y-89360000D01*
X84400000Y-89360000D02*
X84420000Y-89340000D01*
X92180000Y-137380000D02*
X92180000Y-133930000D01*
X84400000Y-126150000D02*
X84400000Y-104470000D01*
X92180000Y-133930000D02*
X84400000Y-126150000D01*
X142040000Y-72970000D02*
X142040000Y-87860000D01*
X83120000Y-67160000D02*
X83120000Y-63040000D01*
X142040000Y-64730000D02*
X142040000Y-72970000D01*
X138570000Y-61260000D02*
X142040000Y-64730000D01*
X84900000Y-61260000D02*
X138570000Y-61260000D01*
X83120000Y-63040000D02*
X84900000Y-61260000D01*
X83120000Y-82040000D02*
X83120000Y-67160000D01*
X83120000Y-97100000D02*
X83120000Y-82040000D01*
X112500000Y-152620000D02*
X112500000Y-150720000D01*
X83120000Y-132460000D02*
X83120000Y-97100000D01*
X99970000Y-149310000D02*
X83120000Y-132460000D01*
X111090000Y-149310000D02*
X99970000Y-149310000D01*
X112500000Y-150720000D02*
X111090000Y-149310000D01*
D26*
G36*
X151790000Y-157290000D02*
X73210000Y-157290000D01*
X73210000Y-152212968D01*
X90920000Y-152212968D01*
X90920000Y-153027032D01*
X91015912Y-153509213D01*
X91289045Y-153917987D01*
X91697819Y-154191120D01*
X92180000Y-154287032D01*
X92662181Y-154191120D01*
X93070955Y-153917987D01*
X93344088Y-153509213D01*
X93440000Y-153027032D01*
X93440000Y-152212968D01*
X93460000Y-152212968D01*
X93460000Y-153027032D01*
X93555912Y-153509213D01*
X93829045Y-153917987D01*
X94237819Y-154191120D01*
X94720000Y-154287032D01*
X95202181Y-154191120D01*
X95610955Y-153917987D01*
X95884088Y-153509213D01*
X95980000Y-153027032D01*
X95980000Y-152212968D01*
X96000000Y-152212968D01*
X96000000Y-153027032D01*
X96095912Y-153509213D01*
X96369045Y-153917987D01*
X96777819Y-154191120D01*
X97260000Y-154287032D01*
X97742181Y-154191120D01*
X98150955Y-153917987D01*
X98424088Y-153509213D01*
X98520000Y-153027032D01*
X98520000Y-152212968D01*
X98540000Y-152212968D01*
X98540000Y-153027032D01*
X98635912Y-153509213D01*
X98909045Y-153917987D01*
X99317819Y-154191120D01*
X99800000Y-154287032D01*
X100282181Y-154191120D01*
X100690955Y-153917987D01*
X100964088Y-153509213D01*
X101060000Y-153027032D01*
X101060000Y-152212968D01*
X101080000Y-152212968D01*
X101080000Y-153027032D01*
X101175912Y-153509213D01*
X101449045Y-153917987D01*
X101857819Y-154191120D01*
X102340000Y-154287032D01*
X102822181Y-154191120D01*
X103230955Y-153917987D01*
X103504088Y-153509213D01*
X103600000Y-153027032D01*
X103600000Y-152747000D01*
X103620000Y-152747000D01*
X103620000Y-153122000D01*
X103764513Y-153594514D01*
X104078848Y-153975757D01*
X104515152Y-154207689D01*
X104558460Y-154213282D01*
X104753000Y-154088902D01*
X104753000Y-152747000D01*
X105007000Y-152747000D01*
X105007000Y-154088902D01*
X105201540Y-154213282D01*
X105244848Y-154207689D01*
X105681152Y-153975757D01*
X105995487Y-153594514D01*
X106140000Y-153122000D01*
X106140000Y-152747000D01*
X105007000Y-152747000D01*
X104753000Y-152747000D01*
X103620000Y-152747000D01*
X103600000Y-152747000D01*
X103600000Y-152212968D01*
X103581110Y-152118000D01*
X103620000Y-152118000D01*
X103620000Y-152493000D01*
X104753000Y-152493000D01*
X104753000Y-151151098D01*
X105007000Y-151151098D01*
X105007000Y-152493000D01*
X106140000Y-152493000D01*
X106140000Y-152212968D01*
X106160000Y-152212968D01*
X106160000Y-153027032D01*
X106255912Y-153509213D01*
X106529045Y-153917987D01*
X106937819Y-154191120D01*
X107420000Y-154287032D01*
X107902181Y-154191120D01*
X108310955Y-153917987D01*
X108584088Y-153509213D01*
X108680000Y-153027032D01*
X108680000Y-152212968D01*
X108700000Y-152212968D01*
X108700000Y-153027032D01*
X108795912Y-153509213D01*
X109069045Y-153917987D01*
X109477819Y-154191120D01*
X109960000Y-154287032D01*
X110442181Y-154191120D01*
X110850955Y-153917987D01*
X111124088Y-153509213D01*
X111220000Y-153027032D01*
X111220000Y-152212968D01*
X111124088Y-151730787D01*
X110850955Y-151322013D01*
X110442181Y-151048880D01*
X109960000Y-150952968D01*
X109477819Y-151048880D01*
X109069045Y-151322013D01*
X108795912Y-151730787D01*
X108700000Y-152212968D01*
X108680000Y-152212968D01*
X108584088Y-151730787D01*
X108310955Y-151322013D01*
X107902181Y-151048880D01*
X107420000Y-150952968D01*
X106937819Y-151048880D01*
X106529045Y-151322013D01*
X106255912Y-151730787D01*
X106160000Y-152212968D01*
X106140000Y-152212968D01*
X106140000Y-152118000D01*
X105995487Y-151645486D01*
X105681152Y-151264243D01*
X105244848Y-151032311D01*
X105201540Y-151026718D01*
X105007000Y-151151098D01*
X104753000Y-151151098D01*
X104558460Y-151026718D01*
X104515152Y-151032311D01*
X104078848Y-151264243D01*
X103764513Y-151645486D01*
X103620000Y-152118000D01*
X103581110Y-152118000D01*
X103504088Y-151730787D01*
X103230955Y-151322013D01*
X102822181Y-151048880D01*
X102340000Y-150952968D01*
X101857819Y-151048880D01*
X101449045Y-151322013D01*
X101175912Y-151730787D01*
X101080000Y-152212968D01*
X101060000Y-152212968D01*
X100964088Y-151730787D01*
X100690955Y-151322013D01*
X100282181Y-151048880D01*
X99800000Y-150952968D01*
X99317819Y-151048880D01*
X98909045Y-151322013D01*
X98635912Y-151730787D01*
X98540000Y-152212968D01*
X98520000Y-152212968D01*
X98424088Y-151730787D01*
X98150955Y-151322013D01*
X97742181Y-151048880D01*
X97260000Y-150952968D01*
X96777819Y-151048880D01*
X96369045Y-151322013D01*
X96095912Y-151730787D01*
X96000000Y-152212968D01*
X95980000Y-152212968D01*
X95884088Y-151730787D01*
X95610955Y-151322013D01*
X95202181Y-151048880D01*
X94720000Y-150952968D01*
X94237819Y-151048880D01*
X93829045Y-151322013D01*
X93555912Y-151730787D01*
X93460000Y-152212968D01*
X93440000Y-152212968D01*
X93344088Y-151730787D01*
X93070955Y-151322013D01*
X92662181Y-151048880D01*
X92180000Y-150952968D01*
X91697819Y-151048880D01*
X91289045Y-151322013D01*
X91015912Y-151730787D01*
X90920000Y-152212968D01*
X73210000Y-152212968D01*
X73210000Y-116229382D01*
X74280223Y-116229382D01*
X74525368Y-116620888D01*
X75569360Y-117047609D01*
X76697181Y-117042330D01*
X77714632Y-116620888D01*
X77959777Y-116229382D01*
X76120000Y-114389605D01*
X74280223Y-116229382D01*
X73210000Y-116229382D01*
X73210000Y-113659360D01*
X73282391Y-113659360D01*
X73287670Y-114787181D01*
X73709112Y-115804632D01*
X74100618Y-116049777D01*
X75940395Y-114210000D01*
X76299605Y-114210000D01*
X78139382Y-116049777D01*
X78530888Y-115804632D01*
X78957609Y-114760640D01*
X78952330Y-113632819D01*
X78530888Y-112615368D01*
X78139382Y-112370223D01*
X76299605Y-114210000D01*
X75940395Y-114210000D01*
X74100618Y-112370223D01*
X73709112Y-112615368D01*
X73282391Y-113659360D01*
X73210000Y-113659360D01*
X73210000Y-112190618D01*
X74280223Y-112190618D01*
X76120000Y-114030395D01*
X77959777Y-112190618D01*
X77714632Y-111799112D01*
X76670640Y-111372391D01*
X75542819Y-111377670D01*
X74525368Y-111799112D01*
X74280223Y-112190618D01*
X73210000Y-112190618D01*
X73210000Y-55990000D01*
X78605000Y-55990000D01*
X78605000Y-93770000D01*
X78691397Y-94204346D01*
X78937434Y-94572566D01*
X79305654Y-94818603D01*
X79740000Y-94905000D01*
X80174346Y-94818603D01*
X80542566Y-94572566D01*
X80788603Y-94204346D01*
X80825000Y-94021366D01*
X80825000Y-107170000D01*
X80911397Y-107604346D01*
X81092680Y-107875655D01*
X81157434Y-107972566D01*
X81177434Y-107992566D01*
X81545655Y-108238603D01*
X81980000Y-108325000D01*
X82360000Y-108249413D01*
X82360000Y-132460000D01*
X82417852Y-132750839D01*
X82582599Y-132997401D01*
X99432599Y-149847401D01*
X99679161Y-150012148D01*
X99970000Y-150070000D01*
X110775198Y-150070000D01*
X111740000Y-151034802D01*
X111740000Y-151234512D01*
X111609045Y-151322013D01*
X111335912Y-151730787D01*
X111240000Y-152212968D01*
X111240000Y-153027032D01*
X111335912Y-153509213D01*
X111609045Y-153917987D01*
X112017819Y-154191120D01*
X112500000Y-154287032D01*
X112982181Y-154191120D01*
X113390955Y-153917987D01*
X113664088Y-153509213D01*
X113760000Y-153027032D01*
X113760000Y-152212968D01*
X113780000Y-152212968D01*
X113780000Y-153027032D01*
X113875912Y-153509213D01*
X114149045Y-153917987D01*
X114557819Y-154191120D01*
X115040000Y-154287032D01*
X115522181Y-154191120D01*
X115930955Y-153917987D01*
X116204088Y-153509213D01*
X116300000Y-153027032D01*
X116300000Y-152212968D01*
X116320000Y-152212968D01*
X116320000Y-153027032D01*
X116415912Y-153509213D01*
X116689045Y-153917987D01*
X117097819Y-154191120D01*
X117580000Y-154287032D01*
X118062181Y-154191120D01*
X118470955Y-153917987D01*
X118744088Y-153509213D01*
X118840000Y-153027032D01*
X118840000Y-152212968D01*
X118860000Y-152212968D01*
X118860000Y-153027032D01*
X118955912Y-153509213D01*
X119229045Y-153917987D01*
X119637819Y-154191120D01*
X120120000Y-154287032D01*
X120602181Y-154191120D01*
X121010955Y-153917987D01*
X121284088Y-153509213D01*
X121380000Y-153027032D01*
X121380000Y-152212968D01*
X121400000Y-152212968D01*
X121400000Y-153027032D01*
X121495912Y-153509213D01*
X121769045Y-153917987D01*
X122177819Y-154191120D01*
X122660000Y-154287032D01*
X123142181Y-154191120D01*
X123550955Y-153917987D01*
X123824088Y-153509213D01*
X123920000Y-153027032D01*
X123920000Y-152212968D01*
X123940000Y-152212968D01*
X123940000Y-153027032D01*
X124035912Y-153509213D01*
X124309045Y-153917987D01*
X124717819Y-154191120D01*
X125200000Y-154287032D01*
X125682181Y-154191120D01*
X126090955Y-153917987D01*
X126364088Y-153509213D01*
X126460000Y-153027032D01*
X126460000Y-152212968D01*
X126480000Y-152212968D01*
X126480000Y-153027032D01*
X126575912Y-153509213D01*
X126849045Y-153917987D01*
X127257819Y-154191120D01*
X127740000Y-154287032D01*
X128222181Y-154191120D01*
X128630955Y-153917987D01*
X128904088Y-153509213D01*
X129000000Y-153027032D01*
X129000000Y-152212968D01*
X129020000Y-152212968D01*
X129020000Y-153027032D01*
X129115912Y-153509213D01*
X129389045Y-153917987D01*
X129797819Y-154191120D01*
X130280000Y-154287032D01*
X130762181Y-154191120D01*
X131170955Y-153917987D01*
X131444088Y-153509213D01*
X131540000Y-153027032D01*
X131540000Y-152212968D01*
X131560000Y-152212968D01*
X131560000Y-153027032D01*
X131655912Y-153509213D01*
X131929045Y-153917987D01*
X132337819Y-154191120D01*
X132820000Y-154287032D01*
X133302181Y-154191120D01*
X133710955Y-153917987D01*
X133984088Y-153509213D01*
X134080000Y-153027032D01*
X134080000Y-152212968D01*
X133984088Y-151730787D01*
X133710955Y-151322013D01*
X133302181Y-151048880D01*
X132820000Y-150952968D01*
X132337819Y-151048880D01*
X131929045Y-151322013D01*
X131655912Y-151730787D01*
X131560000Y-152212968D01*
X131540000Y-152212968D01*
X131444088Y-151730787D01*
X131170955Y-151322013D01*
X130762181Y-151048880D01*
X130280000Y-150952968D01*
X129797819Y-151048880D01*
X129389045Y-151322013D01*
X129115912Y-151730787D01*
X129020000Y-152212968D01*
X129000000Y-152212968D01*
X128904088Y-151730787D01*
X128630955Y-151322013D01*
X128222181Y-151048880D01*
X127740000Y-150952968D01*
X127257819Y-151048880D01*
X126849045Y-151322013D01*
X126575912Y-151730787D01*
X126480000Y-152212968D01*
X126460000Y-152212968D01*
X126364088Y-151730787D01*
X126090955Y-151322013D01*
X125682181Y-151048880D01*
X125200000Y-150952968D01*
X124717819Y-151048880D01*
X124309045Y-151322013D01*
X124035912Y-151730787D01*
X123940000Y-152212968D01*
X123920000Y-152212968D01*
X123824088Y-151730787D01*
X123550955Y-151322013D01*
X123142181Y-151048880D01*
X122660000Y-150952968D01*
X122177819Y-151048880D01*
X121769045Y-151322013D01*
X121495912Y-151730787D01*
X121400000Y-152212968D01*
X121380000Y-152212968D01*
X121284088Y-151730787D01*
X121010955Y-151322013D01*
X120602181Y-151048880D01*
X120120000Y-150952968D01*
X119637819Y-151048880D01*
X119229045Y-151322013D01*
X118955912Y-151730787D01*
X118860000Y-152212968D01*
X118840000Y-152212968D01*
X118744088Y-151730787D01*
X118470955Y-151322013D01*
X118062181Y-151048880D01*
X117580000Y-150952968D01*
X117097819Y-151048880D01*
X116689045Y-151322013D01*
X116415912Y-151730787D01*
X116320000Y-152212968D01*
X116300000Y-152212968D01*
X116204088Y-151730787D01*
X115930955Y-151322013D01*
X115522181Y-151048880D01*
X115040000Y-150952968D01*
X114557819Y-151048880D01*
X114149045Y-151322013D01*
X113875912Y-151730787D01*
X113780000Y-152212968D01*
X113760000Y-152212968D01*
X113664088Y-151730787D01*
X113390955Y-151322013D01*
X113260000Y-151234512D01*
X113260000Y-150720000D01*
X113202148Y-150429161D01*
X113037401Y-150182599D01*
X111627401Y-148772599D01*
X111380839Y-148607852D01*
X111090000Y-148550000D01*
X100284802Y-148550000D01*
X94054802Y-142320000D01*
X142866655Y-142320000D01*
X142980729Y-142893489D01*
X143305585Y-143379670D01*
X143620366Y-143590000D01*
X143305585Y-143800330D01*
X142980729Y-144286511D01*
X142866655Y-144860000D01*
X142980729Y-145433489D01*
X143305585Y-145919670D01*
X143319913Y-145929243D01*
X143298683Y-145933238D01*
X143082559Y-146072310D01*
X142937569Y-146284510D01*
X142886560Y-146536400D01*
X142886560Y-148263600D01*
X142930838Y-148498917D01*
X143069910Y-148715041D01*
X143282110Y-148860031D01*
X143534000Y-148911040D01*
X145566000Y-148911040D01*
X145801317Y-148866762D01*
X146017441Y-148727690D01*
X146162431Y-148515490D01*
X146213440Y-148263600D01*
X146213440Y-146536400D01*
X146169162Y-146301083D01*
X146030090Y-146084959D01*
X145817890Y-145939969D01*
X145776561Y-145931600D01*
X145794415Y-145919670D01*
X146119271Y-145433489D01*
X146233345Y-144860000D01*
X146119271Y-144286511D01*
X145794415Y-143800330D01*
X145479634Y-143590000D01*
X145794415Y-143379670D01*
X146119271Y-142893489D01*
X146233345Y-142320000D01*
X146119271Y-141746511D01*
X145794415Y-141260330D01*
X145308234Y-140935474D01*
X144734745Y-140821400D01*
X144365255Y-140821400D01*
X143791766Y-140935474D01*
X143305585Y-141260330D01*
X142980729Y-141746511D01*
X142866655Y-142320000D01*
X94054802Y-142320000D01*
X83880000Y-132145198D01*
X83880000Y-126704802D01*
X91420000Y-134244802D01*
X91420000Y-135994512D01*
X91289045Y-136082013D01*
X91015912Y-136490787D01*
X90920000Y-136972968D01*
X90920000Y-137787032D01*
X91015912Y-138269213D01*
X91289045Y-138677987D01*
X91697819Y-138951120D01*
X92180000Y-139047032D01*
X92662181Y-138951120D01*
X93070955Y-138677987D01*
X93344088Y-138269213D01*
X93440000Y-137787032D01*
X93440000Y-136972968D01*
X93460000Y-136972968D01*
X93460000Y-137787032D01*
X93555912Y-138269213D01*
X93829045Y-138677987D01*
X94237819Y-138951120D01*
X94720000Y-139047032D01*
X95202181Y-138951120D01*
X95610955Y-138677987D01*
X95884088Y-138269213D01*
X95980000Y-137787032D01*
X95980000Y-136972968D01*
X96000000Y-136972968D01*
X96000000Y-137787032D01*
X96095912Y-138269213D01*
X96369045Y-138677987D01*
X96777819Y-138951120D01*
X97260000Y-139047032D01*
X97742181Y-138951120D01*
X98150955Y-138677987D01*
X98424088Y-138269213D01*
X98520000Y-137787032D01*
X98520000Y-137507000D01*
X98540000Y-137507000D01*
X98540000Y-137882000D01*
X98684513Y-138354514D01*
X98998848Y-138735757D01*
X99435152Y-138967689D01*
X99478460Y-138973282D01*
X99673000Y-138848902D01*
X99673000Y-137507000D01*
X99927000Y-137507000D01*
X99927000Y-138848902D01*
X100121540Y-138973282D01*
X100164848Y-138967689D01*
X100601152Y-138735757D01*
X100915487Y-138354514D01*
X101060000Y-137882000D01*
X101060000Y-137507000D01*
X99927000Y-137507000D01*
X99673000Y-137507000D01*
X98540000Y-137507000D01*
X98520000Y-137507000D01*
X98520000Y-136972968D01*
X98501110Y-136878000D01*
X98540000Y-136878000D01*
X98540000Y-137253000D01*
X99673000Y-137253000D01*
X99673000Y-135911098D01*
X99927000Y-135911098D01*
X99927000Y-137253000D01*
X101060000Y-137253000D01*
X101060000Y-136972968D01*
X101080000Y-136972968D01*
X101080000Y-137787032D01*
X101175912Y-138269213D01*
X101449045Y-138677987D01*
X101857819Y-138951120D01*
X102340000Y-139047032D01*
X102822181Y-138951120D01*
X103230955Y-138677987D01*
X103504088Y-138269213D01*
X103600000Y-137787032D01*
X103600000Y-136972968D01*
X103620000Y-136972968D01*
X103620000Y-137787032D01*
X103715912Y-138269213D01*
X103989045Y-138677987D01*
X104397819Y-138951120D01*
X104880000Y-139047032D01*
X105362181Y-138951120D01*
X105770955Y-138677987D01*
X106044088Y-138269213D01*
X106140000Y-137787032D01*
X106140000Y-136972968D01*
X106160000Y-136972968D01*
X106160000Y-137787032D01*
X106255912Y-138269213D01*
X106529045Y-138677987D01*
X106937819Y-138951120D01*
X107420000Y-139047032D01*
X107902181Y-138951120D01*
X108310955Y-138677987D01*
X108584088Y-138269213D01*
X108680000Y-137787032D01*
X108680000Y-136972968D01*
X108700000Y-136972968D01*
X108700000Y-137787032D01*
X108795912Y-138269213D01*
X109069045Y-138677987D01*
X109477819Y-138951120D01*
X109960000Y-139047032D01*
X110442181Y-138951120D01*
X110850955Y-138677987D01*
X111124088Y-138269213D01*
X111220000Y-137787032D01*
X111220000Y-136972968D01*
X111240000Y-136972968D01*
X111240000Y-137787032D01*
X111335912Y-138269213D01*
X111609045Y-138677987D01*
X112017819Y-138951120D01*
X112500000Y-139047032D01*
X112982181Y-138951120D01*
X113390955Y-138677987D01*
X113664088Y-138269213D01*
X113760000Y-137787032D01*
X113760000Y-136972968D01*
X113780000Y-136972968D01*
X113780000Y-137787032D01*
X113875912Y-138269213D01*
X114149045Y-138677987D01*
X114557819Y-138951120D01*
X115040000Y-139047032D01*
X115522181Y-138951120D01*
X115930955Y-138677987D01*
X116204088Y-138269213D01*
X116300000Y-137787032D01*
X116300000Y-136972968D01*
X116320000Y-136972968D01*
X116320000Y-137787032D01*
X116415912Y-138269213D01*
X116689045Y-138677987D01*
X117097819Y-138951120D01*
X117580000Y-139047032D01*
X118062181Y-138951120D01*
X118470955Y-138677987D01*
X118744088Y-138269213D01*
X118840000Y-137787032D01*
X118840000Y-136972968D01*
X118860000Y-136972968D01*
X118860000Y-137787032D01*
X118955912Y-138269213D01*
X119229045Y-138677987D01*
X119637819Y-138951120D01*
X120120000Y-139047032D01*
X120602181Y-138951120D01*
X121010955Y-138677987D01*
X121284088Y-138269213D01*
X121380000Y-137787032D01*
X121380000Y-136972968D01*
X121400000Y-136972968D01*
X121400000Y-137787032D01*
X121495912Y-138269213D01*
X121769045Y-138677987D01*
X122177819Y-138951120D01*
X122660000Y-139047032D01*
X123142181Y-138951120D01*
X123550955Y-138677987D01*
X123824088Y-138269213D01*
X123920000Y-137787032D01*
X123920000Y-136972968D01*
X123940000Y-136972968D01*
X123940000Y-137787032D01*
X124035912Y-138269213D01*
X124309045Y-138677987D01*
X124717819Y-138951120D01*
X125200000Y-139047032D01*
X125682181Y-138951120D01*
X126090955Y-138677987D01*
X126364088Y-138269213D01*
X126460000Y-137787032D01*
X126460000Y-137507000D01*
X126480000Y-137507000D01*
X126480000Y-137882000D01*
X126624513Y-138354514D01*
X126938848Y-138735757D01*
X127375152Y-138967689D01*
X127418460Y-138973282D01*
X127613000Y-138848902D01*
X127613000Y-137507000D01*
X127867000Y-137507000D01*
X127867000Y-138848902D01*
X128061540Y-138973282D01*
X128104848Y-138967689D01*
X128541152Y-138735757D01*
X128855487Y-138354514D01*
X129000000Y-137882000D01*
X129000000Y-137507000D01*
X127867000Y-137507000D01*
X127613000Y-137507000D01*
X126480000Y-137507000D01*
X126460000Y-137507000D01*
X126460000Y-136972968D01*
X126441110Y-136878000D01*
X126480000Y-136878000D01*
X126480000Y-137253000D01*
X127613000Y-137253000D01*
X127613000Y-135911098D01*
X127867000Y-135911098D01*
X127867000Y-137253000D01*
X129000000Y-137253000D01*
X129000000Y-136972968D01*
X129020000Y-136972968D01*
X129020000Y-137787032D01*
X129115912Y-138269213D01*
X129389045Y-138677987D01*
X129797819Y-138951120D01*
X130280000Y-139047032D01*
X130762181Y-138951120D01*
X131170955Y-138677987D01*
X131444088Y-138269213D01*
X131540000Y-137787032D01*
X131540000Y-136972968D01*
X131560000Y-136972968D01*
X131560000Y-137787032D01*
X131655912Y-138269213D01*
X131929045Y-138677987D01*
X132337819Y-138951120D01*
X132820000Y-139047032D01*
X133302181Y-138951120D01*
X133710955Y-138677987D01*
X133984088Y-138269213D01*
X134080000Y-137787032D01*
X134080000Y-136972968D01*
X133984088Y-136490787D01*
X133710955Y-136082013D01*
X133302181Y-135808880D01*
X132820000Y-135712968D01*
X132337819Y-135808880D01*
X131929045Y-136082013D01*
X131655912Y-136490787D01*
X131560000Y-136972968D01*
X131540000Y-136972968D01*
X131444088Y-136490787D01*
X131170955Y-136082013D01*
X130762181Y-135808880D01*
X130280000Y-135712968D01*
X129797819Y-135808880D01*
X129389045Y-136082013D01*
X129115912Y-136490787D01*
X129020000Y-136972968D01*
X129000000Y-136972968D01*
X129000000Y-136878000D01*
X128855487Y-136405486D01*
X128541152Y-136024243D01*
X128104848Y-135792311D01*
X128061540Y-135786718D01*
X127867000Y-135911098D01*
X127613000Y-135911098D01*
X127418460Y-135786718D01*
X127375152Y-135792311D01*
X126938848Y-136024243D01*
X126624513Y-136405486D01*
X126480000Y-136878000D01*
X126441110Y-136878000D01*
X126364088Y-136490787D01*
X126090955Y-136082013D01*
X125682181Y-135808880D01*
X125200000Y-135712968D01*
X124717819Y-135808880D01*
X124309045Y-136082013D01*
X124035912Y-136490787D01*
X123940000Y-136972968D01*
X123920000Y-136972968D01*
X123824088Y-136490787D01*
X123550955Y-136082013D01*
X123142181Y-135808880D01*
X122660000Y-135712968D01*
X122177819Y-135808880D01*
X121769045Y-136082013D01*
X121495912Y-136490787D01*
X121400000Y-136972968D01*
X121380000Y-136972968D01*
X121284088Y-136490787D01*
X121010955Y-136082013D01*
X120602181Y-135808880D01*
X120120000Y-135712968D01*
X119637819Y-135808880D01*
X119229045Y-136082013D01*
X118955912Y-136490787D01*
X118860000Y-136972968D01*
X118840000Y-136972968D01*
X118744088Y-136490787D01*
X118470955Y-136082013D01*
X118062181Y-135808880D01*
X117580000Y-135712968D01*
X117097819Y-135808880D01*
X116689045Y-136082013D01*
X116415912Y-136490787D01*
X116320000Y-136972968D01*
X116300000Y-136972968D01*
X116204088Y-136490787D01*
X115930955Y-136082013D01*
X115522181Y-135808880D01*
X115040000Y-135712968D01*
X114557819Y-135808880D01*
X114149045Y-136082013D01*
X113875912Y-136490787D01*
X113780000Y-136972968D01*
X113760000Y-136972968D01*
X113664088Y-136490787D01*
X113390955Y-136082013D01*
X112982181Y-135808880D01*
X112500000Y-135712968D01*
X112017819Y-135808880D01*
X111609045Y-136082013D01*
X111335912Y-136490787D01*
X111240000Y-136972968D01*
X111220000Y-136972968D01*
X111124088Y-136490787D01*
X110850955Y-136082013D01*
X110442181Y-135808880D01*
X109960000Y-135712968D01*
X109477819Y-135808880D01*
X109069045Y-136082013D01*
X108795912Y-136490787D01*
X108700000Y-136972968D01*
X108680000Y-136972968D01*
X108584088Y-136490787D01*
X108310955Y-136082013D01*
X107902181Y-135808880D01*
X107420000Y-135712968D01*
X106937819Y-135808880D01*
X106529045Y-136082013D01*
X106255912Y-136490787D01*
X106160000Y-136972968D01*
X106140000Y-136972968D01*
X106044088Y-136490787D01*
X105770955Y-136082013D01*
X105362181Y-135808880D01*
X104880000Y-135712968D01*
X104397819Y-135808880D01*
X103989045Y-136082013D01*
X103715912Y-136490787D01*
X103620000Y-136972968D01*
X103600000Y-136972968D01*
X103504088Y-136490787D01*
X103230955Y-136082013D01*
X102822181Y-135808880D01*
X102340000Y-135712968D01*
X101857819Y-135808880D01*
X101449045Y-136082013D01*
X101175912Y-136490787D01*
X101080000Y-136972968D01*
X101060000Y-136972968D01*
X101060000Y-136878000D01*
X100915487Y-136405486D01*
X100601152Y-136024243D01*
X100164848Y-135792311D01*
X100121540Y-135786718D01*
X99927000Y-135911098D01*
X99673000Y-135911098D01*
X99478460Y-135786718D01*
X99435152Y-135792311D01*
X98998848Y-136024243D01*
X98684513Y-136405486D01*
X98540000Y-136878000D01*
X98501110Y-136878000D01*
X98424088Y-136490787D01*
X98150955Y-136082013D01*
X97742181Y-135808880D01*
X97260000Y-135712968D01*
X96777819Y-135808880D01*
X96369045Y-136082013D01*
X96095912Y-136490787D01*
X96000000Y-136972968D01*
X95980000Y-136972968D01*
X95884088Y-136490787D01*
X95610955Y-136082013D01*
X95202181Y-135808880D01*
X94720000Y-135712968D01*
X94237819Y-135808880D01*
X93829045Y-136082013D01*
X93555912Y-136490787D01*
X93460000Y-136972968D01*
X93440000Y-136972968D01*
X93344088Y-136490787D01*
X93070955Y-136082013D01*
X92940000Y-135994512D01*
X92940000Y-133930000D01*
X92882148Y-133639161D01*
X92717401Y-133392599D01*
X87698122Y-128373320D01*
X108806285Y-128373320D01*
X108935533Y-128666123D01*
X109635806Y-128934388D01*
X110385435Y-128914250D01*
X110984467Y-128666123D01*
X111113715Y-128373320D01*
X113886285Y-128373320D01*
X114015533Y-128666123D01*
X114715806Y-128934388D01*
X115465435Y-128914250D01*
X116064467Y-128666123D01*
X116193715Y-128373320D01*
X115040000Y-127219605D01*
X113886285Y-128373320D01*
X111113715Y-128373320D01*
X109960000Y-127219605D01*
X108806285Y-128373320D01*
X87698122Y-128373320D01*
X86040608Y-126715806D01*
X108065612Y-126715806D01*
X108085750Y-127465435D01*
X108333877Y-128064467D01*
X108626680Y-128193715D01*
X109780395Y-127040000D01*
X108626680Y-125886285D01*
X108333877Y-126015533D01*
X108065612Y-126715806D01*
X86040608Y-126715806D01*
X85160000Y-125835198D01*
X85160000Y-121635806D01*
X108065612Y-121635806D01*
X108085750Y-122385435D01*
X108333877Y-122984467D01*
X108626680Y-123113715D01*
X109780395Y-121960000D01*
X108626680Y-120806285D01*
X108333877Y-120935533D01*
X108065612Y-121635806D01*
X85160000Y-121635806D01*
X85160000Y-120626680D01*
X108806285Y-120626680D01*
X109960000Y-121780395D01*
X111113715Y-120626680D01*
X110984467Y-120333877D01*
X110284194Y-120065612D01*
X109534565Y-120085750D01*
X108935533Y-120333877D01*
X108806285Y-120626680D01*
X85160000Y-120626680D01*
X85160000Y-110019382D01*
X95660223Y-110019382D01*
X95905368Y-110410888D01*
X96949360Y-110837609D01*
X98077181Y-110832330D01*
X99094632Y-110410888D01*
X99339777Y-110019382D01*
X97500000Y-108179605D01*
X95660223Y-110019382D01*
X85160000Y-110019382D01*
X85160000Y-107449360D01*
X94662391Y-107449360D01*
X94667670Y-108577181D01*
X95089112Y-109594632D01*
X95480618Y-109839777D01*
X97320395Y-108000000D01*
X97679605Y-108000000D01*
X99519382Y-109839777D01*
X99910888Y-109594632D01*
X100337609Y-108550640D01*
X100332330Y-107422819D01*
X99910888Y-106405368D01*
X99519382Y-106160223D01*
X97679605Y-108000000D01*
X97320395Y-108000000D01*
X95480618Y-106160223D01*
X95089112Y-106405368D01*
X94662391Y-107449360D01*
X85160000Y-107449360D01*
X85160000Y-105980618D01*
X95660223Y-105980618D01*
X97500000Y-107820395D01*
X99339777Y-105980618D01*
X99094632Y-105589112D01*
X98050640Y-105162391D01*
X96922819Y-105167670D01*
X95905368Y-105589112D01*
X95660223Y-105980618D01*
X85160000Y-105980618D01*
X85160000Y-105103111D01*
X85234555Y-105028686D01*
X85384828Y-104666788D01*
X85385170Y-104274931D01*
X85235529Y-103912771D01*
X85160000Y-103837110D01*
X85160000Y-100220000D01*
X87035000Y-100220000D01*
X87121397Y-100654345D01*
X87367434Y-101022566D01*
X87387434Y-101042566D01*
X87755654Y-101288603D01*
X88190000Y-101375000D01*
X91780000Y-101375000D01*
X92214346Y-101288603D01*
X92582566Y-101042566D01*
X95380133Y-98245000D01*
X95553788Y-98245000D01*
X95601397Y-98484346D01*
X95738547Y-98689605D01*
X95847434Y-98852566D01*
X100537434Y-103542566D01*
X100905655Y-103788604D01*
X101340000Y-103875000D01*
X106459868Y-103875000D01*
X111365000Y-108780133D01*
X111365000Y-120837926D01*
X111293320Y-120806285D01*
X110139605Y-121960000D01*
X110153748Y-121974143D01*
X109974143Y-122153748D01*
X109960000Y-122139605D01*
X108806285Y-123293320D01*
X108935533Y-123586123D01*
X109635806Y-123854388D01*
X110385435Y-123834250D01*
X110808091Y-123659180D01*
X110615328Y-124123405D01*
X110614674Y-124873305D01*
X110810496Y-125347231D01*
X110284194Y-125145612D01*
X109534565Y-125165750D01*
X108935533Y-125413877D01*
X108806285Y-125706680D01*
X109960000Y-126860395D01*
X109974143Y-126846253D01*
X110153748Y-127025858D01*
X110139605Y-127040000D01*
X111293320Y-128193715D01*
X111586123Y-128064467D01*
X111854388Y-127364194D01*
X111834250Y-126614565D01*
X111659180Y-126191909D01*
X112123405Y-126384672D01*
X112873305Y-126385326D01*
X113347231Y-126189504D01*
X113145612Y-126715806D01*
X113165750Y-127465435D01*
X113413877Y-128064467D01*
X113706680Y-128193715D01*
X114860395Y-127040000D01*
X115219605Y-127040000D01*
X116373320Y-128193715D01*
X116666123Y-128064467D01*
X116934388Y-127364194D01*
X116914250Y-126614565D01*
X116666123Y-126015533D01*
X116373320Y-125886285D01*
X115219605Y-127040000D01*
X114860395Y-127040000D01*
X114846253Y-127025858D01*
X115025858Y-126846253D01*
X115040000Y-126860395D01*
X116193715Y-125706680D01*
X116064467Y-125413877D01*
X115364194Y-125145612D01*
X114614565Y-125165750D01*
X114191909Y-125340820D01*
X114384672Y-124876595D01*
X114385326Y-124126695D01*
X114189504Y-123652769D01*
X114715806Y-123854388D01*
X115465435Y-123834250D01*
X116064467Y-123586123D01*
X116193715Y-123293320D01*
X115040000Y-122139605D01*
X115025858Y-122153748D01*
X114846253Y-121974143D01*
X114860395Y-121960000D01*
X115219605Y-121960000D01*
X116373320Y-123113715D01*
X116666123Y-122984467D01*
X116934388Y-122284194D01*
X116914250Y-121534565D01*
X116666123Y-120935533D01*
X116373320Y-120806285D01*
X115219605Y-121960000D01*
X114860395Y-121960000D01*
X113706680Y-120806285D01*
X113635000Y-120837926D01*
X113635000Y-120626680D01*
X113886285Y-120626680D01*
X115040000Y-121780395D01*
X116193715Y-120626680D01*
X116064467Y-120333877D01*
X115364194Y-120065612D01*
X114614565Y-120085750D01*
X114015533Y-120333877D01*
X113886285Y-120626680D01*
X113635000Y-120626680D01*
X113635000Y-113830912D01*
X117108693Y-113830912D01*
X117127173Y-114030620D01*
X117500925Y-114148357D01*
X117891282Y-114114103D01*
X118092827Y-114030620D01*
X118111307Y-113830912D01*
X117610000Y-113329605D01*
X117108693Y-113830912D01*
X113635000Y-113830912D01*
X113635000Y-113040925D01*
X116611643Y-113040925D01*
X116645897Y-113431282D01*
X116729380Y-113632827D01*
X116929088Y-113651307D01*
X117430395Y-113150000D01*
X117789605Y-113150000D01*
X118290912Y-113651307D01*
X118490620Y-113632827D01*
X118608357Y-113259075D01*
X118574103Y-112868718D01*
X118490620Y-112667173D01*
X118290912Y-112648693D01*
X117789605Y-113150000D01*
X117430395Y-113150000D01*
X116929088Y-112648693D01*
X116729380Y-112667173D01*
X116611643Y-113040925D01*
X113635000Y-113040925D01*
X113635000Y-112469088D01*
X117108693Y-112469088D01*
X117610000Y-112970395D01*
X118111307Y-112469088D01*
X118092827Y-112269380D01*
X117719075Y-112151643D01*
X117328718Y-112185897D01*
X117127173Y-112269380D01*
X117108693Y-112469088D01*
X113635000Y-112469088D01*
X113635000Y-109513970D01*
X119165635Y-109513970D01*
X119325418Y-109832739D01*
X120116187Y-110142723D01*
X120965387Y-110126497D01*
X121223985Y-110019382D01*
X125660223Y-110019382D01*
X125905368Y-110410888D01*
X126949360Y-110837609D01*
X128077181Y-110832330D01*
X129094632Y-110410888D01*
X129339777Y-110019382D01*
X127500000Y-108179605D01*
X125660223Y-110019382D01*
X121223985Y-110019382D01*
X121674582Y-109832739D01*
X121834365Y-109513970D01*
X120500000Y-108179605D01*
X119165635Y-109513970D01*
X113635000Y-109513970D01*
X113635000Y-109330132D01*
X115348945Y-107616187D01*
X118357277Y-107616187D01*
X118373503Y-108465387D01*
X118667261Y-109174582D01*
X118986030Y-109334365D01*
X120320395Y-108000000D01*
X120679605Y-108000000D01*
X122013970Y-109334365D01*
X122332739Y-109174582D01*
X122642723Y-108383813D01*
X122626497Y-107534613D01*
X122591185Y-107449360D01*
X124662391Y-107449360D01*
X124667670Y-108577181D01*
X125089112Y-109594632D01*
X125480618Y-109839777D01*
X127320395Y-108000000D01*
X127679605Y-108000000D01*
X129519382Y-109839777D01*
X129910888Y-109594632D01*
X130337609Y-108550640D01*
X130332330Y-107422819D01*
X129910888Y-106405368D01*
X129519382Y-106160223D01*
X127679605Y-108000000D01*
X127320395Y-108000000D01*
X125480618Y-106160223D01*
X125089112Y-106405368D01*
X124662391Y-107449360D01*
X122591185Y-107449360D01*
X122332739Y-106825418D01*
X122013970Y-106665635D01*
X120679605Y-108000000D01*
X120320395Y-108000000D01*
X118986030Y-106665635D01*
X118667261Y-106825418D01*
X118357277Y-107616187D01*
X115348945Y-107616187D01*
X116479102Y-106486030D01*
X119165635Y-106486030D01*
X120500000Y-107820395D01*
X121834365Y-106486030D01*
X121674582Y-106167261D01*
X121198456Y-105980618D01*
X125660223Y-105980618D01*
X127500000Y-107820395D01*
X129339777Y-105980618D01*
X129094632Y-105589112D01*
X128050640Y-105162391D01*
X126922819Y-105167670D01*
X125905368Y-105589112D01*
X125660223Y-105980618D01*
X121198456Y-105980618D01*
X120883813Y-105857277D01*
X120034613Y-105873503D01*
X119325418Y-106167261D01*
X119165635Y-106486030D01*
X116479102Y-106486030D01*
X119850132Y-103115000D01*
X123830000Y-103115000D01*
X124264346Y-103028603D01*
X124632566Y-102782566D01*
X130002566Y-97412566D01*
X130248603Y-97044346D01*
X130335000Y-96610000D01*
X130335000Y-87280912D01*
X131178693Y-87280912D01*
X131197173Y-87480620D01*
X131570925Y-87598357D01*
X131961282Y-87564103D01*
X132162827Y-87480620D01*
X132181307Y-87280912D01*
X131680000Y-86779605D01*
X131178693Y-87280912D01*
X130335000Y-87280912D01*
X130335000Y-86235000D01*
X130762263Y-86235000D01*
X130681643Y-86490925D01*
X130715897Y-86881282D01*
X130799380Y-87082827D01*
X130999088Y-87101307D01*
X131500395Y-86600000D01*
X131486253Y-86585858D01*
X131665858Y-86406253D01*
X131680000Y-86420395D01*
X131694143Y-86406253D01*
X131873748Y-86585858D01*
X131859605Y-86600000D01*
X132360912Y-87101307D01*
X132560620Y-87082827D01*
X132678357Y-86709075D01*
X132644103Y-86318718D01*
X132609426Y-86235000D01*
X136949727Y-86235000D01*
X137000000Y-86245000D01*
X137434345Y-86158603D01*
X137802566Y-85912566D01*
X138048603Y-85544345D01*
X138135000Y-85110000D01*
X138048603Y-84675655D01*
X137802566Y-84307434D01*
X137792566Y-84297434D01*
X137679740Y-84222046D01*
X137424346Y-84051397D01*
X136990000Y-83965000D01*
X130335000Y-83965000D01*
X130335000Y-71195000D01*
X137120000Y-71195000D01*
X137554346Y-71108603D01*
X137922566Y-70862566D01*
X138168603Y-70494346D01*
X138255000Y-70060000D01*
X138168603Y-69625654D01*
X137922566Y-69257434D01*
X137554346Y-69011397D01*
X137120000Y-68925000D01*
X132196302Y-68925000D01*
X132201307Y-68870912D01*
X131700000Y-68369605D01*
X131198693Y-68870912D01*
X131203698Y-68925000D01*
X130335000Y-68925000D01*
X130335000Y-68080925D01*
X130701643Y-68080925D01*
X130735897Y-68471282D01*
X130819380Y-68672827D01*
X131019088Y-68691307D01*
X131520395Y-68190000D01*
X131879605Y-68190000D01*
X132380912Y-68691307D01*
X132580620Y-68672827D01*
X132698357Y-68299075D01*
X132664103Y-67908718D01*
X132580620Y-67707173D01*
X132380912Y-67688693D01*
X131879605Y-68190000D01*
X131520395Y-68190000D01*
X131019088Y-67688693D01*
X130819380Y-67707173D01*
X130701643Y-68080925D01*
X130335000Y-68080925D01*
X130335000Y-67509088D01*
X131198693Y-67509088D01*
X131700000Y-68010395D01*
X132201307Y-67509088D01*
X132182827Y-67309380D01*
X131809075Y-67191643D01*
X131418718Y-67225897D01*
X131217173Y-67309380D01*
X131198693Y-67509088D01*
X130335000Y-67509088D01*
X130335000Y-66830000D01*
X130248603Y-66395654D01*
X130002566Y-66027434D01*
X129634346Y-65781397D01*
X129200000Y-65695000D01*
X128765654Y-65781397D01*
X128397434Y-66027434D01*
X128151397Y-66395654D01*
X128065000Y-66830000D01*
X128065000Y-96139868D01*
X123359868Y-100845000D01*
X119380000Y-100845000D01*
X118945654Y-100931397D01*
X118577434Y-101177434D01*
X112775000Y-106979868D01*
X107732566Y-101937434D01*
X107594229Y-101845000D01*
X107364346Y-101691397D01*
X106930000Y-101605000D01*
X101810132Y-101605000D01*
X99396044Y-99190912D01*
X112338693Y-99190912D01*
X112357173Y-99390620D01*
X112730925Y-99508357D01*
X113121282Y-99474103D01*
X113322827Y-99390620D01*
X113341307Y-99190912D01*
X112840000Y-98689605D01*
X112338693Y-99190912D01*
X99396044Y-99190912D01*
X98606057Y-98400925D01*
X111841643Y-98400925D01*
X111875897Y-98791282D01*
X111959380Y-98992827D01*
X112159088Y-99011307D01*
X112660395Y-98510000D01*
X113019605Y-98510000D01*
X113520912Y-99011307D01*
X113720620Y-98992827D01*
X113838357Y-98619075D01*
X113804103Y-98228718D01*
X113720620Y-98027173D01*
X113520912Y-98008693D01*
X113019605Y-98510000D01*
X112660395Y-98510000D01*
X112159088Y-98008693D01*
X111959380Y-98027173D01*
X111841643Y-98400925D01*
X98606057Y-98400925D01*
X98034220Y-97829088D01*
X112338693Y-97829088D01*
X112840000Y-98330395D01*
X113341307Y-97829088D01*
X113322827Y-97629380D01*
X112949075Y-97511643D01*
X112558718Y-97545897D01*
X112357173Y-97629380D01*
X112338693Y-97829088D01*
X98034220Y-97829088D01*
X97785000Y-97579868D01*
X97785000Y-69899677D01*
X101679794Y-69899677D01*
X101859820Y-70335372D01*
X101954092Y-70429809D01*
X101830180Y-70728223D01*
X101829821Y-71139971D01*
X101987058Y-71520515D01*
X102036288Y-71569831D01*
X101988081Y-71617954D01*
X101830180Y-71998223D01*
X101829821Y-72409971D01*
X101987058Y-72790515D01*
X102036288Y-72839831D01*
X101988081Y-72887954D01*
X101830180Y-73268223D01*
X101829821Y-73679971D01*
X101987058Y-74060515D01*
X102036288Y-74109831D01*
X101988081Y-74157954D01*
X101830180Y-74538223D01*
X101829821Y-74949971D01*
X101987058Y-75330515D01*
X102036288Y-75379831D01*
X101988081Y-75427954D01*
X101830180Y-75808223D01*
X101829821Y-76219971D01*
X101987058Y-76600515D01*
X102036288Y-76649831D01*
X101988081Y-76697954D01*
X101830180Y-77078223D01*
X101829821Y-77489971D01*
X101987058Y-77870515D01*
X102036288Y-77919831D01*
X101988081Y-77967954D01*
X101830180Y-78348223D01*
X101829821Y-78759971D01*
X101987058Y-79140515D01*
X102036288Y-79189831D01*
X101988081Y-79237954D01*
X101830180Y-79618223D01*
X101829821Y-80029971D01*
X101987058Y-80410515D01*
X102036288Y-80459831D01*
X101988081Y-80507954D01*
X101830180Y-80888223D01*
X101829821Y-81299971D01*
X101987058Y-81680515D01*
X102036288Y-81729831D01*
X101988081Y-81777954D01*
X101830180Y-82158223D01*
X101829821Y-82569971D01*
X101987058Y-82950515D01*
X102036288Y-82999831D01*
X101988081Y-83047954D01*
X101830180Y-83428223D01*
X101829821Y-83839971D01*
X101987058Y-84220515D01*
X102036288Y-84269831D01*
X101988081Y-84317954D01*
X101830180Y-84698223D01*
X101829821Y-85109971D01*
X101987058Y-85490515D01*
X102036288Y-85539831D01*
X101988081Y-85587954D01*
X101830180Y-85968223D01*
X101829821Y-86379971D01*
X101987058Y-86760515D01*
X102036288Y-86809831D01*
X101988081Y-86857954D01*
X101830180Y-87238223D01*
X101829821Y-87649971D01*
X101987058Y-88030515D01*
X102036288Y-88079831D01*
X101988081Y-88127954D01*
X101830180Y-88508223D01*
X101829821Y-88919971D01*
X101987058Y-89300515D01*
X102036288Y-89349831D01*
X101988081Y-89397954D01*
X101830180Y-89778223D01*
X101829821Y-90189971D01*
X101987058Y-90570515D01*
X102036288Y-90619831D01*
X101988081Y-90667954D01*
X101830180Y-91048223D01*
X101829821Y-91459971D01*
X101987058Y-91840515D01*
X102036288Y-91889831D01*
X101988081Y-91937954D01*
X101830180Y-92318223D01*
X101829821Y-92729971D01*
X101987058Y-93110515D01*
X102036288Y-93159831D01*
X101988081Y-93207954D01*
X101830180Y-93588223D01*
X101829821Y-93999971D01*
X101987058Y-94380515D01*
X102036288Y-94429831D01*
X101988081Y-94477954D01*
X101830180Y-94858223D01*
X101829821Y-95269971D01*
X101953860Y-95570168D01*
X101860991Y-95662875D01*
X101680206Y-96098255D01*
X101679794Y-96569677D01*
X101859820Y-97005372D01*
X102192875Y-97339009D01*
X102628255Y-97519794D01*
X103099677Y-97520206D01*
X103500448Y-97354610D01*
X103898255Y-97519794D01*
X104369677Y-97520206D01*
X104805372Y-97340180D01*
X105139009Y-97007125D01*
X105319794Y-96571745D01*
X105320206Y-96100323D01*
X105140180Y-95664628D01*
X105045908Y-95570191D01*
X105169820Y-95271777D01*
X105170179Y-94860029D01*
X105012942Y-94479485D01*
X104864941Y-94331225D01*
X105057180Y-94308023D01*
X105183309Y-93916069D01*
X105149842Y-93505682D01*
X105057180Y-93281977D01*
X104887385Y-93261483D01*
X104969238Y-93179630D01*
X104949608Y-93160000D01*
X104969238Y-93140370D01*
X104887385Y-93058517D01*
X105057180Y-93038023D01*
X105183309Y-92646069D01*
X105149842Y-92235682D01*
X105057180Y-92011977D01*
X104887385Y-91991483D01*
X104969238Y-91909630D01*
X104949608Y-91890000D01*
X104969238Y-91870370D01*
X104887385Y-91788517D01*
X105057180Y-91768023D01*
X105183309Y-91376069D01*
X105149842Y-90965682D01*
X105057180Y-90741977D01*
X104887385Y-90721483D01*
X104969238Y-90639630D01*
X104949608Y-90620000D01*
X104969238Y-90600370D01*
X104887385Y-90518517D01*
X105057180Y-90498023D01*
X105183309Y-90106069D01*
X105149842Y-89695682D01*
X105057180Y-89471977D01*
X104887385Y-89451483D01*
X104969238Y-89369630D01*
X104949608Y-89350000D01*
X104969238Y-89330370D01*
X104887385Y-89248517D01*
X105057180Y-89228023D01*
X105183309Y-88836069D01*
X105149842Y-88425682D01*
X105057180Y-88201977D01*
X104887385Y-88181483D01*
X104969238Y-88099630D01*
X104949608Y-88080000D01*
X104969238Y-88060370D01*
X104887385Y-87978517D01*
X105057180Y-87958023D01*
X105183309Y-87566069D01*
X105149842Y-87155682D01*
X105057180Y-86931977D01*
X104887385Y-86911483D01*
X104969238Y-86829630D01*
X104949608Y-86810000D01*
X104969238Y-86790370D01*
X104887385Y-86708517D01*
X105057180Y-86688023D01*
X105183309Y-86296069D01*
X105149842Y-85885682D01*
X105057180Y-85661977D01*
X104887385Y-85641483D01*
X104969238Y-85559630D01*
X104949608Y-85540000D01*
X104969238Y-85520370D01*
X104887385Y-85438517D01*
X105057180Y-85418023D01*
X105183309Y-85026069D01*
X105149842Y-84615682D01*
X105057180Y-84391977D01*
X104887385Y-84371483D01*
X104969238Y-84289630D01*
X104949608Y-84270000D01*
X104969238Y-84250370D01*
X104887385Y-84168517D01*
X105057180Y-84148023D01*
X105183309Y-83756069D01*
X105149842Y-83345682D01*
X105057180Y-83121977D01*
X104887385Y-83101483D01*
X104969238Y-83019630D01*
X104949608Y-83000000D01*
X104969238Y-82980370D01*
X104887385Y-82898517D01*
X105057180Y-82878023D01*
X105183309Y-82486069D01*
X105149842Y-82075682D01*
X105057180Y-81851977D01*
X104887385Y-81831483D01*
X104969238Y-81749630D01*
X104949608Y-81730000D01*
X104969238Y-81710370D01*
X104887385Y-81628517D01*
X105057180Y-81608023D01*
X105183309Y-81216069D01*
X105149842Y-80805682D01*
X105057180Y-80581977D01*
X104887385Y-80561483D01*
X104969238Y-80479630D01*
X104949608Y-80460000D01*
X104969238Y-80440370D01*
X104887385Y-80358517D01*
X105057180Y-80338023D01*
X105183309Y-79946069D01*
X105149842Y-79535682D01*
X105057180Y-79311977D01*
X104887385Y-79291483D01*
X104969238Y-79209630D01*
X104949608Y-79190000D01*
X104969238Y-79170370D01*
X104887385Y-79088517D01*
X105057180Y-79068023D01*
X105183309Y-78676069D01*
X105149842Y-78265682D01*
X105057180Y-78041977D01*
X104887385Y-78021483D01*
X104969238Y-77939630D01*
X104949608Y-77920000D01*
X104969238Y-77900370D01*
X104887385Y-77818517D01*
X105057180Y-77798023D01*
X105183309Y-77406069D01*
X105149842Y-76995682D01*
X105057180Y-76771977D01*
X104887385Y-76751483D01*
X104969238Y-76669630D01*
X104949608Y-76650000D01*
X104969238Y-76630370D01*
X104887385Y-76548517D01*
X105057180Y-76528023D01*
X105183309Y-76136069D01*
X105149842Y-75725682D01*
X105057180Y-75501977D01*
X104887385Y-75481483D01*
X104969238Y-75399630D01*
X104949608Y-75380000D01*
X104969238Y-75360370D01*
X104887385Y-75278517D01*
X105057180Y-75258023D01*
X105183309Y-74866069D01*
X105149842Y-74455682D01*
X105057180Y-74231977D01*
X104887385Y-74211483D01*
X104969238Y-74129630D01*
X104949608Y-74110000D01*
X104969238Y-74090370D01*
X104887385Y-74008517D01*
X105057180Y-73988023D01*
X105183309Y-73596069D01*
X105149842Y-73185682D01*
X105057180Y-72961977D01*
X104887385Y-72941483D01*
X104969238Y-72859630D01*
X104949608Y-72840000D01*
X104969238Y-72820370D01*
X104887385Y-72738517D01*
X105057180Y-72718023D01*
X105183309Y-72326069D01*
X105149842Y-71915682D01*
X105057180Y-71691977D01*
X104887385Y-71671483D01*
X104969238Y-71589630D01*
X104949608Y-71570000D01*
X104969238Y-71550370D01*
X104887385Y-71468517D01*
X105057180Y-71448023D01*
X105183309Y-71056069D01*
X105178737Y-71000000D01*
X105290000Y-71000000D01*
X105290000Y-95000000D01*
X105344046Y-95271705D01*
X105497954Y-95502046D01*
X105728295Y-95655954D01*
X106000000Y-95710000D01*
X119000000Y-95710000D01*
X119271705Y-95655954D01*
X119502046Y-95502046D01*
X119655954Y-95271705D01*
X119710000Y-95000000D01*
X119710000Y-71000000D01*
X119655954Y-70728295D01*
X119502046Y-70497954D01*
X119271705Y-70344046D01*
X119000000Y-70290000D01*
X106000000Y-70290000D01*
X105728295Y-70344046D01*
X105497954Y-70497954D01*
X105344046Y-70728295D01*
X105290000Y-71000000D01*
X105178737Y-71000000D01*
X105149842Y-70645682D01*
X105057180Y-70421977D01*
X105054351Y-70421636D01*
X105139009Y-70337125D01*
X105319794Y-69901745D01*
X105319795Y-69899677D01*
X119679794Y-69899677D01*
X119859820Y-70335372D01*
X119945903Y-70421605D01*
X119942820Y-70421977D01*
X119816691Y-70813931D01*
X119850158Y-71224318D01*
X119942820Y-71448023D01*
X120112615Y-71468517D01*
X120030762Y-71550370D01*
X120050392Y-71570000D01*
X120030762Y-71589630D01*
X120112615Y-71671483D01*
X119942820Y-71691977D01*
X119816691Y-72083931D01*
X119850158Y-72494318D01*
X119942820Y-72718023D01*
X120112615Y-72738517D01*
X120030762Y-72820370D01*
X120050392Y-72840000D01*
X120030762Y-72859630D01*
X120112615Y-72941483D01*
X119942820Y-72961977D01*
X119816691Y-73353931D01*
X119850158Y-73764318D01*
X119942820Y-73988023D01*
X120112615Y-74008517D01*
X120030762Y-74090370D01*
X120050392Y-74110000D01*
X120030762Y-74129630D01*
X120112615Y-74211483D01*
X119942820Y-74231977D01*
X119816691Y-74623931D01*
X119850158Y-75034318D01*
X119942820Y-75258023D01*
X120112615Y-75278517D01*
X120030762Y-75360370D01*
X120050392Y-75380000D01*
X120030762Y-75399630D01*
X120112615Y-75481483D01*
X119942820Y-75501977D01*
X119816691Y-75893931D01*
X119850158Y-76304318D01*
X119942820Y-76528023D01*
X120112615Y-76548517D01*
X120030762Y-76630370D01*
X120050392Y-76650000D01*
X120030762Y-76669630D01*
X120112615Y-76751483D01*
X119942820Y-76771977D01*
X119816691Y-77163931D01*
X119850158Y-77574318D01*
X119942820Y-77798023D01*
X120112615Y-77818517D01*
X120030762Y-77900370D01*
X120050392Y-77920000D01*
X120030762Y-77939630D01*
X120112615Y-78021483D01*
X119942820Y-78041977D01*
X119816691Y-78433931D01*
X119850158Y-78844318D01*
X119942820Y-79068023D01*
X120112615Y-79088517D01*
X120030762Y-79170370D01*
X120050392Y-79190000D01*
X120030762Y-79209630D01*
X120112615Y-79291483D01*
X119942820Y-79311977D01*
X119816691Y-79703931D01*
X119850158Y-80114318D01*
X119942820Y-80338023D01*
X120112615Y-80358517D01*
X120030762Y-80440370D01*
X120050392Y-80460000D01*
X120030762Y-80479630D01*
X120112615Y-80561483D01*
X119942820Y-80581977D01*
X119816691Y-80973931D01*
X119850158Y-81384318D01*
X119942820Y-81608023D01*
X120112615Y-81628517D01*
X120030762Y-81710370D01*
X120050392Y-81730000D01*
X120030762Y-81749630D01*
X120112615Y-81831483D01*
X119942820Y-81851977D01*
X119816691Y-82243931D01*
X119850158Y-82654318D01*
X119942820Y-82878023D01*
X120112615Y-82898517D01*
X120030762Y-82980370D01*
X120050392Y-83000000D01*
X120030762Y-83019630D01*
X120112615Y-83101483D01*
X119942820Y-83121977D01*
X119816691Y-83513931D01*
X119850158Y-83924318D01*
X119942820Y-84148023D01*
X120112615Y-84168517D01*
X120030762Y-84250370D01*
X120050392Y-84270000D01*
X120030762Y-84289630D01*
X120112615Y-84371483D01*
X119942820Y-84391977D01*
X119816691Y-84783931D01*
X119850158Y-85194318D01*
X119942820Y-85418023D01*
X120112615Y-85438517D01*
X120030762Y-85520370D01*
X120050392Y-85540000D01*
X120030762Y-85559630D01*
X120112615Y-85641483D01*
X119942820Y-85661977D01*
X119816691Y-86053931D01*
X119850158Y-86464318D01*
X119942820Y-86688023D01*
X120112615Y-86708517D01*
X120030762Y-86790370D01*
X120050392Y-86810000D01*
X120030762Y-86829630D01*
X120112615Y-86911483D01*
X119942820Y-86931977D01*
X119816691Y-87323931D01*
X119850158Y-87734318D01*
X119942820Y-87958023D01*
X120112615Y-87978517D01*
X120030762Y-88060370D01*
X120050392Y-88080000D01*
X120030762Y-88099630D01*
X120112615Y-88181483D01*
X119942820Y-88201977D01*
X119816691Y-88593931D01*
X119850158Y-89004318D01*
X119942820Y-89228023D01*
X120112615Y-89248517D01*
X120030762Y-89330370D01*
X120050392Y-89350000D01*
X120030762Y-89369630D01*
X120112615Y-89451483D01*
X119942820Y-89471977D01*
X119816691Y-89863931D01*
X119850158Y-90274318D01*
X119942820Y-90498023D01*
X120112615Y-90518517D01*
X120030762Y-90600370D01*
X120050392Y-90620000D01*
X120030762Y-90639630D01*
X120112615Y-90721483D01*
X119942820Y-90741977D01*
X119816691Y-91133931D01*
X119850158Y-91544318D01*
X119942820Y-91768023D01*
X120112615Y-91788517D01*
X120030762Y-91870370D01*
X120050392Y-91890000D01*
X120030762Y-91909630D01*
X120112615Y-91991483D01*
X119942820Y-92011977D01*
X119816691Y-92403931D01*
X119850158Y-92814318D01*
X119942820Y-93038023D01*
X120112615Y-93058517D01*
X120030762Y-93140370D01*
X120050392Y-93160000D01*
X120030762Y-93179630D01*
X120112615Y-93261483D01*
X119942820Y-93281977D01*
X119816691Y-93673931D01*
X119850158Y-94084318D01*
X119942820Y-94308023D01*
X120112615Y-94328517D01*
X120030762Y-94410370D01*
X120050392Y-94430000D01*
X120030762Y-94449630D01*
X120112615Y-94531483D01*
X119942820Y-94551977D01*
X119816691Y-94943931D01*
X119850158Y-95354318D01*
X119942820Y-95578023D01*
X119945649Y-95578364D01*
X119860991Y-95662875D01*
X119680206Y-96098255D01*
X119679794Y-96569677D01*
X119859820Y-97005372D01*
X120192875Y-97339009D01*
X120628255Y-97519794D01*
X121099677Y-97520206D01*
X121500448Y-97354610D01*
X121898255Y-97519794D01*
X122369677Y-97520206D01*
X122805372Y-97340180D01*
X123139009Y-97007125D01*
X123319794Y-96571745D01*
X123320206Y-96100323D01*
X123140180Y-95664628D01*
X123045908Y-95570191D01*
X123169820Y-95271777D01*
X123170179Y-94860029D01*
X123012942Y-94479485D01*
X122963712Y-94430169D01*
X123011919Y-94382046D01*
X123169820Y-94001777D01*
X123170179Y-93590029D01*
X123012942Y-93209485D01*
X122963712Y-93160169D01*
X123011919Y-93112046D01*
X123169820Y-92731777D01*
X123170179Y-92320029D01*
X123012942Y-91939485D01*
X122963712Y-91890169D01*
X123011919Y-91842046D01*
X123169820Y-91461777D01*
X123170179Y-91050029D01*
X123012942Y-90669485D01*
X122963712Y-90620169D01*
X123011919Y-90572046D01*
X123169820Y-90191777D01*
X123170179Y-89780029D01*
X123012942Y-89399485D01*
X122963712Y-89350169D01*
X123011919Y-89302046D01*
X123169820Y-88921777D01*
X123170179Y-88510029D01*
X123012942Y-88129485D01*
X122963712Y-88080169D01*
X123011919Y-88032046D01*
X123169820Y-87651777D01*
X123170179Y-87240029D01*
X123012942Y-86859485D01*
X122963712Y-86810169D01*
X123011919Y-86762046D01*
X123169820Y-86381777D01*
X123170179Y-85970029D01*
X123012942Y-85589485D01*
X122963712Y-85540169D01*
X123011919Y-85492046D01*
X123169820Y-85111777D01*
X123170179Y-84700029D01*
X123012942Y-84319485D01*
X122963712Y-84270169D01*
X123011919Y-84222046D01*
X123169820Y-83841777D01*
X123170179Y-83430029D01*
X123012942Y-83049485D01*
X122963712Y-83000169D01*
X123011919Y-82952046D01*
X123169820Y-82571777D01*
X123170179Y-82160029D01*
X123012942Y-81779485D01*
X122963712Y-81730169D01*
X123011919Y-81682046D01*
X123169820Y-81301777D01*
X123170179Y-80890029D01*
X123012942Y-80509485D01*
X122963712Y-80460169D01*
X123011919Y-80412046D01*
X123169820Y-80031777D01*
X123170179Y-79620029D01*
X123012942Y-79239485D01*
X122963712Y-79190169D01*
X123011919Y-79142046D01*
X123169820Y-78761777D01*
X123170179Y-78350029D01*
X123012942Y-77969485D01*
X122963712Y-77920169D01*
X123011919Y-77872046D01*
X123169820Y-77491777D01*
X123170179Y-77080029D01*
X123012942Y-76699485D01*
X122963712Y-76650169D01*
X123011919Y-76602046D01*
X123169820Y-76221777D01*
X123170179Y-75810029D01*
X123012942Y-75429485D01*
X122963712Y-75380169D01*
X123011919Y-75332046D01*
X123169820Y-74951777D01*
X123170179Y-74540029D01*
X123012942Y-74159485D01*
X122963712Y-74110169D01*
X123011919Y-74062046D01*
X123169820Y-73681777D01*
X123170179Y-73270029D01*
X123012942Y-72889485D01*
X122963712Y-72840169D01*
X123011919Y-72792046D01*
X123169820Y-72411777D01*
X123170179Y-72000029D01*
X123012942Y-71619485D01*
X122963712Y-71570169D01*
X123011919Y-71522046D01*
X123169820Y-71141777D01*
X123170179Y-70730029D01*
X123046140Y-70429832D01*
X123139009Y-70337125D01*
X123319794Y-69901745D01*
X123320206Y-69430323D01*
X123140180Y-68994628D01*
X122807125Y-68660991D01*
X122371745Y-68480206D01*
X121900323Y-68479794D01*
X121499552Y-68645390D01*
X121101745Y-68480206D01*
X120630323Y-68479794D01*
X120194628Y-68659820D01*
X119860991Y-68992875D01*
X119680206Y-69428255D01*
X119679794Y-69899677D01*
X105319795Y-69899677D01*
X105320206Y-69430323D01*
X105140180Y-68994628D01*
X104807125Y-68660991D01*
X104371745Y-68480206D01*
X103900323Y-68479794D01*
X103499552Y-68645390D01*
X103101745Y-68480206D01*
X102630323Y-68479794D01*
X102194628Y-68659820D01*
X101860991Y-68992875D01*
X101680206Y-69428255D01*
X101679794Y-69899677D01*
X97785000Y-69899677D01*
X97785000Y-67310000D01*
X97698603Y-66875654D01*
X97452566Y-66507434D01*
X97084346Y-66261397D01*
X96650000Y-66175000D01*
X96215654Y-66261397D01*
X95847434Y-66507434D01*
X95601397Y-66875654D01*
X95515000Y-67310000D01*
X95515000Y-68855000D01*
X88220000Y-68855000D01*
X87785654Y-68941397D01*
X87417434Y-69187434D01*
X87171397Y-69555654D01*
X87085000Y-69990000D01*
X87171397Y-70424346D01*
X87417434Y-70792566D01*
X87785654Y-71038603D01*
X88220000Y-71125000D01*
X95515000Y-71125000D01*
X95515000Y-84025000D01*
X93874608Y-84025000D01*
X93850915Y-84001307D01*
X94050620Y-83982827D01*
X94168357Y-83609075D01*
X94134103Y-83218718D01*
X94050620Y-83017173D01*
X93850912Y-82998693D01*
X93349605Y-83500000D01*
X93363748Y-83514143D01*
X93184143Y-83693748D01*
X93170000Y-83679605D01*
X93155858Y-83693748D01*
X92976253Y-83514143D01*
X92990395Y-83500000D01*
X92489088Y-82998693D01*
X92289380Y-83017173D01*
X92171643Y-83390925D01*
X92205897Y-83781282D01*
X92289380Y-83982827D01*
X92489085Y-84001307D01*
X92465392Y-84025000D01*
X88390000Y-84025000D01*
X87955654Y-84111397D01*
X87587434Y-84357434D01*
X87341397Y-84725654D01*
X87255000Y-85160000D01*
X87341397Y-85594346D01*
X87587434Y-85962566D01*
X87955654Y-86208603D01*
X88390000Y-86295000D01*
X95515000Y-86295000D01*
X95515000Y-95975000D01*
X94910000Y-95975000D01*
X94475654Y-96061397D01*
X94107433Y-96307434D01*
X91309868Y-99105000D01*
X88270546Y-99105000D01*
X88170000Y-99085000D01*
X87735655Y-99171397D01*
X87367434Y-99417434D01*
X87121397Y-99785655D01*
X87035000Y-100220000D01*
X85160000Y-100220000D01*
X85160000Y-93115070D01*
X85275069Y-93115170D01*
X85637229Y-92965529D01*
X85872255Y-92730912D01*
X91248693Y-92730912D01*
X91267173Y-92930620D01*
X91640925Y-93048357D01*
X92031282Y-93014103D01*
X92232827Y-92930620D01*
X92251307Y-92730912D01*
X91750000Y-92229605D01*
X91248693Y-92730912D01*
X85872255Y-92730912D01*
X85914555Y-92688686D01*
X86064828Y-92326788D01*
X86065164Y-91940925D01*
X90751643Y-91940925D01*
X90785897Y-92331282D01*
X90869380Y-92532827D01*
X91069088Y-92551307D01*
X91570395Y-92050000D01*
X91929605Y-92050000D01*
X92430912Y-92551307D01*
X92630620Y-92532827D01*
X92748357Y-92159075D01*
X92714103Y-91768718D01*
X92630620Y-91567173D01*
X92430912Y-91548693D01*
X91929605Y-92050000D01*
X91570395Y-92050000D01*
X91069088Y-91548693D01*
X90869380Y-91567173D01*
X90751643Y-91940925D01*
X86065164Y-91940925D01*
X86065170Y-91934931D01*
X85915529Y-91572771D01*
X85830000Y-91487093D01*
X85830000Y-91369088D01*
X91248693Y-91369088D01*
X91750000Y-91870395D01*
X92251307Y-91369088D01*
X92232827Y-91169380D01*
X91859075Y-91051643D01*
X91468718Y-91085897D01*
X91267173Y-91169380D01*
X91248693Y-91369088D01*
X85830000Y-91369088D01*
X85830000Y-90564802D01*
X85867401Y-90527401D01*
X86032148Y-90280839D01*
X86090000Y-89990000D01*
X86090000Y-82819088D01*
X92668693Y-82819088D01*
X93170000Y-83320395D01*
X93671307Y-82819088D01*
X93652827Y-82619380D01*
X93279075Y-82501643D01*
X92888718Y-82535897D01*
X92687173Y-82619380D01*
X92668693Y-82819088D01*
X86090000Y-82819088D01*
X86090000Y-77523111D01*
X86164555Y-77448686D01*
X86292353Y-77140912D01*
X92468693Y-77140912D01*
X92487173Y-77340620D01*
X92860925Y-77458357D01*
X93251282Y-77424103D01*
X93452827Y-77340620D01*
X93471307Y-77140912D01*
X92970000Y-76639605D01*
X92468693Y-77140912D01*
X86292353Y-77140912D01*
X86314828Y-77086788D01*
X86315170Y-76694931D01*
X86173031Y-76350925D01*
X91971643Y-76350925D01*
X92005897Y-76741282D01*
X92089380Y-76942827D01*
X92289088Y-76961307D01*
X92790395Y-76460000D01*
X93149605Y-76460000D01*
X93650912Y-76961307D01*
X93850620Y-76942827D01*
X93968357Y-76569075D01*
X93934103Y-76178718D01*
X93850620Y-75977173D01*
X93650912Y-75958693D01*
X93149605Y-76460000D01*
X92790395Y-76460000D01*
X92289088Y-75958693D01*
X92089380Y-75977173D01*
X91971643Y-76350925D01*
X86173031Y-76350925D01*
X86165529Y-76332771D01*
X86090000Y-76257110D01*
X86090000Y-75779088D01*
X92468693Y-75779088D01*
X92970000Y-76280395D01*
X93471307Y-75779088D01*
X93452827Y-75579380D01*
X93079075Y-75461643D01*
X92688718Y-75495897D01*
X92487173Y-75579380D01*
X92468693Y-75779088D01*
X86090000Y-75779088D01*
X86090000Y-66003094D01*
X86174555Y-65918686D01*
X86324828Y-65556788D01*
X86325170Y-65164931D01*
X86195421Y-64850912D01*
X110748693Y-64850912D01*
X110767173Y-65050620D01*
X111140925Y-65168357D01*
X111531282Y-65134103D01*
X111732827Y-65050620D01*
X111751307Y-64850912D01*
X111250000Y-64349605D01*
X110748693Y-64850912D01*
X86195421Y-64850912D01*
X86175529Y-64802771D01*
X86100000Y-64727110D01*
X86100000Y-63934802D01*
X86384802Y-63650000D01*
X110550392Y-63650000D01*
X110569085Y-63668693D01*
X110369380Y-63687173D01*
X110251643Y-64060925D01*
X110285897Y-64451282D01*
X110369380Y-64652827D01*
X110569088Y-64671307D01*
X111070395Y-64170000D01*
X111056253Y-64155858D01*
X111235858Y-63976253D01*
X111250000Y-63990395D01*
X111264143Y-63976253D01*
X111443748Y-64155858D01*
X111429605Y-64170000D01*
X111930912Y-64671307D01*
X112130620Y-64652827D01*
X112248357Y-64279075D01*
X112214103Y-63888718D01*
X112130620Y-63687173D01*
X111930915Y-63668693D01*
X111949608Y-63650000D01*
X137405198Y-63650000D01*
X139110000Y-65354802D01*
X139110000Y-75276889D01*
X139035445Y-75351314D01*
X138885172Y-75713212D01*
X138884830Y-76105069D01*
X139034471Y-76467229D01*
X139110000Y-76542890D01*
X139110000Y-90486854D01*
X139055445Y-90541314D01*
X138905172Y-90903212D01*
X138904830Y-91295069D01*
X139054471Y-91657229D01*
X139331314Y-91934555D01*
X139693212Y-92084828D01*
X140085069Y-92085170D01*
X140447229Y-91935529D01*
X140724555Y-91658686D01*
X140874828Y-91296788D01*
X140875170Y-90904931D01*
X140725529Y-90542771D01*
X140630000Y-90447075D01*
X140630000Y-81215026D01*
X140795069Y-81215170D01*
X141157229Y-81065529D01*
X141280000Y-80942972D01*
X141280000Y-87226889D01*
X141205445Y-87301314D01*
X141055172Y-87663212D01*
X141054830Y-88055069D01*
X141204471Y-88417229D01*
X141481314Y-88694555D01*
X141843212Y-88844828D01*
X142235069Y-88845170D01*
X142597229Y-88695529D01*
X142874555Y-88418686D01*
X143024828Y-88056788D01*
X143025170Y-87664931D01*
X142875529Y-87302771D01*
X142800000Y-87227110D01*
X142800000Y-73603111D01*
X142874555Y-73528686D01*
X142875000Y-73527614D01*
X142875000Y-82030000D01*
X142961397Y-82464346D01*
X143207434Y-82832566D01*
X143575654Y-83078603D01*
X144010000Y-83165000D01*
X144444346Y-83078603D01*
X144812566Y-82832566D01*
X144905000Y-82694229D01*
X144905000Y-93090000D01*
X144991397Y-93524346D01*
X145237434Y-93892566D01*
X145605654Y-94138603D01*
X146040000Y-94225000D01*
X146474346Y-94138603D01*
X146842566Y-93892566D01*
X147088603Y-93524346D01*
X147175000Y-93090000D01*
X147175000Y-56000000D01*
X147088603Y-55565654D01*
X146842566Y-55197434D01*
X143882566Y-52237434D01*
X143867600Y-52227434D01*
X143514346Y-51991397D01*
X143080000Y-51905000D01*
X111095000Y-51905000D01*
X111095000Y-51279312D01*
X111396915Y-51154563D01*
X112112052Y-50440673D01*
X112499559Y-49507454D01*
X112499563Y-49503028D01*
X112885437Y-50436915D01*
X113599327Y-51152052D01*
X114532546Y-51539559D01*
X115543021Y-51540440D01*
X116476915Y-51154563D01*
X117192052Y-50440673D01*
X117567560Y-49536351D01*
X117567560Y-50905000D01*
X117611838Y-51140317D01*
X117750910Y-51356441D01*
X117963110Y-51501431D01*
X118215000Y-51552440D01*
X122025000Y-51552440D01*
X122260317Y-51508162D01*
X122476441Y-51369090D01*
X122621431Y-51156890D01*
X122672440Y-50905000D01*
X122672440Y-48970907D01*
X127075000Y-48970907D01*
X127075000Y-49029093D01*
X127188039Y-49597378D01*
X127509946Y-50079147D01*
X127991715Y-50401054D01*
X128560000Y-50514093D01*
X129128285Y-50401054D01*
X129610054Y-50079147D01*
X129637850Y-50037548D01*
X129646838Y-50085317D01*
X129785910Y-50301441D01*
X129998110Y-50446431D01*
X130250000Y-50497440D01*
X131950000Y-50497440D01*
X132185317Y-50453162D01*
X132401441Y-50314090D01*
X132546431Y-50101890D01*
X132597440Y-49850000D01*
X132597440Y-48150000D01*
X132553162Y-47914683D01*
X132414090Y-47698559D01*
X132201890Y-47553569D01*
X131950000Y-47502560D01*
X130250000Y-47502560D01*
X130014683Y-47546838D01*
X129798559Y-47685910D01*
X129653569Y-47898110D01*
X129639914Y-47965541D01*
X129610054Y-47920853D01*
X129128285Y-47598946D01*
X128560000Y-47485907D01*
X127991715Y-47598946D01*
X127509946Y-47920853D01*
X127188039Y-48402622D01*
X127075000Y-48970907D01*
X122672440Y-48970907D01*
X122672440Y-47095000D01*
X122628162Y-46859683D01*
X122489090Y-46643559D01*
X122276890Y-46498569D01*
X122025000Y-46447560D01*
X118215000Y-46447560D01*
X117979683Y-46491838D01*
X117763559Y-46630910D01*
X117618569Y-46843110D01*
X117567560Y-47095000D01*
X117567560Y-48465807D01*
X117194563Y-47563085D01*
X116480673Y-46847948D01*
X115547454Y-46460441D01*
X114536979Y-46459560D01*
X113603085Y-46845437D01*
X112887948Y-47559327D01*
X112500441Y-48492546D01*
X112500437Y-48496972D01*
X112114563Y-47563085D01*
X111400673Y-46847948D01*
X110467454Y-46460441D01*
X109456979Y-46459560D01*
X108523085Y-46845437D01*
X107807948Y-47559327D01*
X107420441Y-48492546D01*
X107420009Y-48988432D01*
X107414933Y-48469923D01*
X107047289Y-47582353D01*
X106686440Y-47373165D01*
X105059605Y-49000000D01*
X106686440Y-50626835D01*
X107047289Y-50417647D01*
X107419568Y-49493398D01*
X107419560Y-49503021D01*
X107805437Y-50436915D01*
X108519327Y-51152052D01*
X108825000Y-51278979D01*
X108825000Y-51895000D01*
X82700000Y-51895000D01*
X82265654Y-51981397D01*
X81897434Y-52227434D01*
X78937434Y-55187434D01*
X78691397Y-55555654D01*
X78605000Y-55990000D01*
X73210000Y-55990000D01*
X73210000Y-50806440D01*
X103253165Y-50806440D01*
X103462353Y-51167289D01*
X104399650Y-51544824D01*
X105410077Y-51534933D01*
X106297647Y-51167289D01*
X106506835Y-50806440D01*
X104880000Y-49179605D01*
X103253165Y-50806440D01*
X73210000Y-50806440D01*
X73210000Y-48519650D01*
X102335176Y-48519650D01*
X102345067Y-49530077D01*
X102712711Y-50417647D01*
X103073560Y-50626835D01*
X104700395Y-49000000D01*
X103073560Y-47373165D01*
X102712711Y-47582353D01*
X102335176Y-48519650D01*
X73210000Y-48519650D01*
X73210000Y-47193560D01*
X103253165Y-47193560D01*
X104880000Y-48820395D01*
X106506835Y-47193560D01*
X106297647Y-46832711D01*
X105360350Y-46455176D01*
X104349923Y-46465067D01*
X103462353Y-46832711D01*
X103253165Y-47193560D01*
X73210000Y-47193560D01*
X73210000Y-45710000D01*
X151790000Y-45710000D01*
X151790000Y-157290000D01*
X151790000Y-157290000D01*
G37*
X151790000Y-157290000D02*
X73210000Y-157290000D01*
X73210000Y-152212968D01*
X90920000Y-152212968D01*
X90920000Y-153027032D01*
X91015912Y-153509213D01*
X91289045Y-153917987D01*
X91697819Y-154191120D01*
X92180000Y-154287032D01*
X92662181Y-154191120D01*
X93070955Y-153917987D01*
X93344088Y-153509213D01*
X93440000Y-153027032D01*
X93440000Y-152212968D01*
X93460000Y-152212968D01*
X93460000Y-153027032D01*
X93555912Y-153509213D01*
X93829045Y-153917987D01*
X94237819Y-154191120D01*
X94720000Y-154287032D01*
X95202181Y-154191120D01*
X95610955Y-153917987D01*
X95884088Y-153509213D01*
X95980000Y-153027032D01*
X95980000Y-152212968D01*
X96000000Y-152212968D01*
X96000000Y-153027032D01*
X96095912Y-153509213D01*
X96369045Y-153917987D01*
X96777819Y-154191120D01*
X97260000Y-154287032D01*
X97742181Y-154191120D01*
X98150955Y-153917987D01*
X98424088Y-153509213D01*
X98520000Y-153027032D01*
X98520000Y-152212968D01*
X98540000Y-152212968D01*
X98540000Y-153027032D01*
X98635912Y-153509213D01*
X98909045Y-153917987D01*
X99317819Y-154191120D01*
X99800000Y-154287032D01*
X100282181Y-154191120D01*
X100690955Y-153917987D01*
X100964088Y-153509213D01*
X101060000Y-153027032D01*
X101060000Y-152212968D01*
X101080000Y-152212968D01*
X101080000Y-153027032D01*
X101175912Y-153509213D01*
X101449045Y-153917987D01*
X101857819Y-154191120D01*
X102340000Y-154287032D01*
X102822181Y-154191120D01*
X103230955Y-153917987D01*
X103504088Y-153509213D01*
X103600000Y-153027032D01*
X103600000Y-152747000D01*
X103620000Y-152747000D01*
X103620000Y-153122000D01*
X103764513Y-153594514D01*
X104078848Y-153975757D01*
X104515152Y-154207689D01*
X104558460Y-154213282D01*
X104753000Y-154088902D01*
X104753000Y-152747000D01*
X105007000Y-152747000D01*
X105007000Y-154088902D01*
X105201540Y-154213282D01*
X105244848Y-154207689D01*
X105681152Y-153975757D01*
X105995487Y-153594514D01*
X106140000Y-153122000D01*
X106140000Y-152747000D01*
X105007000Y-152747000D01*
X104753000Y-152747000D01*
X103620000Y-152747000D01*
X103600000Y-152747000D01*
X103600000Y-152212968D01*
X103581110Y-152118000D01*
X103620000Y-152118000D01*
X103620000Y-152493000D01*
X104753000Y-152493000D01*
X104753000Y-151151098D01*
X105007000Y-151151098D01*
X105007000Y-152493000D01*
X106140000Y-152493000D01*
X106140000Y-152212968D01*
X106160000Y-152212968D01*
X106160000Y-153027032D01*
X106255912Y-153509213D01*
X106529045Y-153917987D01*
X106937819Y-154191120D01*
X107420000Y-154287032D01*
X107902181Y-154191120D01*
X108310955Y-153917987D01*
X108584088Y-153509213D01*
X108680000Y-153027032D01*
X108680000Y-152212968D01*
X108700000Y-152212968D01*
X108700000Y-153027032D01*
X108795912Y-153509213D01*
X109069045Y-153917987D01*
X109477819Y-154191120D01*
X109960000Y-154287032D01*
X110442181Y-154191120D01*
X110850955Y-153917987D01*
X111124088Y-153509213D01*
X111220000Y-153027032D01*
X111220000Y-152212968D01*
X111124088Y-151730787D01*
X110850955Y-151322013D01*
X110442181Y-151048880D01*
X109960000Y-150952968D01*
X109477819Y-151048880D01*
X109069045Y-151322013D01*
X108795912Y-151730787D01*
X108700000Y-152212968D01*
X108680000Y-152212968D01*
X108584088Y-151730787D01*
X108310955Y-151322013D01*
X107902181Y-151048880D01*
X107420000Y-150952968D01*
X106937819Y-151048880D01*
X106529045Y-151322013D01*
X106255912Y-151730787D01*
X106160000Y-152212968D01*
X106140000Y-152212968D01*
X106140000Y-152118000D01*
X105995487Y-151645486D01*
X105681152Y-151264243D01*
X105244848Y-151032311D01*
X105201540Y-151026718D01*
X105007000Y-151151098D01*
X104753000Y-151151098D01*
X104558460Y-151026718D01*
X104515152Y-151032311D01*
X104078848Y-151264243D01*
X103764513Y-151645486D01*
X103620000Y-152118000D01*
X103581110Y-152118000D01*
X103504088Y-151730787D01*
X103230955Y-151322013D01*
X102822181Y-151048880D01*
X102340000Y-150952968D01*
X101857819Y-151048880D01*
X101449045Y-151322013D01*
X101175912Y-151730787D01*
X101080000Y-152212968D01*
X101060000Y-152212968D01*
X100964088Y-151730787D01*
X100690955Y-151322013D01*
X100282181Y-151048880D01*
X99800000Y-150952968D01*
X99317819Y-151048880D01*
X98909045Y-151322013D01*
X98635912Y-151730787D01*
X98540000Y-152212968D01*
X98520000Y-152212968D01*
X98424088Y-151730787D01*
X98150955Y-151322013D01*
X97742181Y-151048880D01*
X97260000Y-150952968D01*
X96777819Y-151048880D01*
X96369045Y-151322013D01*
X96095912Y-151730787D01*
X96000000Y-152212968D01*
X95980000Y-152212968D01*
X95884088Y-151730787D01*
X95610955Y-151322013D01*
X95202181Y-151048880D01*
X94720000Y-150952968D01*
X94237819Y-151048880D01*
X93829045Y-151322013D01*
X93555912Y-151730787D01*
X93460000Y-152212968D01*
X93440000Y-152212968D01*
X93344088Y-151730787D01*
X93070955Y-151322013D01*
X92662181Y-151048880D01*
X92180000Y-150952968D01*
X91697819Y-151048880D01*
X91289045Y-151322013D01*
X91015912Y-151730787D01*
X90920000Y-152212968D01*
X73210000Y-152212968D01*
X73210000Y-116229382D01*
X74280223Y-116229382D01*
X74525368Y-116620888D01*
X75569360Y-117047609D01*
X76697181Y-117042330D01*
X77714632Y-116620888D01*
X77959777Y-116229382D01*
X76120000Y-114389605D01*
X74280223Y-116229382D01*
X73210000Y-116229382D01*
X73210000Y-113659360D01*
X73282391Y-113659360D01*
X73287670Y-114787181D01*
X73709112Y-115804632D01*
X74100618Y-116049777D01*
X75940395Y-114210000D01*
X76299605Y-114210000D01*
X78139382Y-116049777D01*
X78530888Y-115804632D01*
X78957609Y-114760640D01*
X78952330Y-113632819D01*
X78530888Y-112615368D01*
X78139382Y-112370223D01*
X76299605Y-114210000D01*
X75940395Y-114210000D01*
X74100618Y-112370223D01*
X73709112Y-112615368D01*
X73282391Y-113659360D01*
X73210000Y-113659360D01*
X73210000Y-112190618D01*
X74280223Y-112190618D01*
X76120000Y-114030395D01*
X77959777Y-112190618D01*
X77714632Y-111799112D01*
X76670640Y-111372391D01*
X75542819Y-111377670D01*
X74525368Y-111799112D01*
X74280223Y-112190618D01*
X73210000Y-112190618D01*
X73210000Y-55990000D01*
X78605000Y-55990000D01*
X78605000Y-93770000D01*
X78691397Y-94204346D01*
X78937434Y-94572566D01*
X79305654Y-94818603D01*
X79740000Y-94905000D01*
X80174346Y-94818603D01*
X80542566Y-94572566D01*
X80788603Y-94204346D01*
X80825000Y-94021366D01*
X80825000Y-107170000D01*
X80911397Y-107604346D01*
X81092680Y-107875655D01*
X81157434Y-107972566D01*
X81177434Y-107992566D01*
X81545655Y-108238603D01*
X81980000Y-108325000D01*
X82360000Y-108249413D01*
X82360000Y-132460000D01*
X82417852Y-132750839D01*
X82582599Y-132997401D01*
X99432599Y-149847401D01*
X99679161Y-150012148D01*
X99970000Y-150070000D01*
X110775198Y-150070000D01*
X111740000Y-151034802D01*
X111740000Y-151234512D01*
X111609045Y-151322013D01*
X111335912Y-151730787D01*
X111240000Y-152212968D01*
X111240000Y-153027032D01*
X111335912Y-153509213D01*
X111609045Y-153917987D01*
X112017819Y-154191120D01*
X112500000Y-154287032D01*
X112982181Y-154191120D01*
X113390955Y-153917987D01*
X113664088Y-153509213D01*
X113760000Y-153027032D01*
X113760000Y-152212968D01*
X113780000Y-152212968D01*
X113780000Y-153027032D01*
X113875912Y-153509213D01*
X114149045Y-153917987D01*
X114557819Y-154191120D01*
X115040000Y-154287032D01*
X115522181Y-154191120D01*
X115930955Y-153917987D01*
X116204088Y-153509213D01*
X116300000Y-153027032D01*
X116300000Y-152212968D01*
X116320000Y-152212968D01*
X116320000Y-153027032D01*
X116415912Y-153509213D01*
X116689045Y-153917987D01*
X117097819Y-154191120D01*
X117580000Y-154287032D01*
X118062181Y-154191120D01*
X118470955Y-153917987D01*
X118744088Y-153509213D01*
X118840000Y-153027032D01*
X118840000Y-152212968D01*
X118860000Y-152212968D01*
X118860000Y-153027032D01*
X118955912Y-153509213D01*
X119229045Y-153917987D01*
X119637819Y-154191120D01*
X120120000Y-154287032D01*
X120602181Y-154191120D01*
X121010955Y-153917987D01*
X121284088Y-153509213D01*
X121380000Y-153027032D01*
X121380000Y-152212968D01*
X121400000Y-152212968D01*
X121400000Y-153027032D01*
X121495912Y-153509213D01*
X121769045Y-153917987D01*
X122177819Y-154191120D01*
X122660000Y-154287032D01*
X123142181Y-154191120D01*
X123550955Y-153917987D01*
X123824088Y-153509213D01*
X123920000Y-153027032D01*
X123920000Y-152212968D01*
X123940000Y-152212968D01*
X123940000Y-153027032D01*
X124035912Y-153509213D01*
X124309045Y-153917987D01*
X124717819Y-154191120D01*
X125200000Y-154287032D01*
X125682181Y-154191120D01*
X126090955Y-153917987D01*
X126364088Y-153509213D01*
X126460000Y-153027032D01*
X126460000Y-152212968D01*
X126480000Y-152212968D01*
X126480000Y-153027032D01*
X126575912Y-153509213D01*
X126849045Y-153917987D01*
X127257819Y-154191120D01*
X127740000Y-154287032D01*
X128222181Y-154191120D01*
X128630955Y-153917987D01*
X128904088Y-153509213D01*
X129000000Y-153027032D01*
X129000000Y-152212968D01*
X129020000Y-152212968D01*
X129020000Y-153027032D01*
X129115912Y-153509213D01*
X129389045Y-153917987D01*
X129797819Y-154191120D01*
X130280000Y-154287032D01*
X130762181Y-154191120D01*
X131170955Y-153917987D01*
X131444088Y-153509213D01*
X131540000Y-153027032D01*
X131540000Y-152212968D01*
X131560000Y-152212968D01*
X131560000Y-153027032D01*
X131655912Y-153509213D01*
X131929045Y-153917987D01*
X132337819Y-154191120D01*
X132820000Y-154287032D01*
X133302181Y-154191120D01*
X133710955Y-153917987D01*
X133984088Y-153509213D01*
X134080000Y-153027032D01*
X134080000Y-152212968D01*
X133984088Y-151730787D01*
X133710955Y-151322013D01*
X133302181Y-151048880D01*
X132820000Y-150952968D01*
X132337819Y-151048880D01*
X131929045Y-151322013D01*
X131655912Y-151730787D01*
X131560000Y-152212968D01*
X131540000Y-152212968D01*
X131444088Y-151730787D01*
X131170955Y-151322013D01*
X130762181Y-151048880D01*
X130280000Y-150952968D01*
X129797819Y-151048880D01*
X129389045Y-151322013D01*
X129115912Y-151730787D01*
X129020000Y-152212968D01*
X129000000Y-152212968D01*
X128904088Y-151730787D01*
X128630955Y-151322013D01*
X128222181Y-151048880D01*
X127740000Y-150952968D01*
X127257819Y-151048880D01*
X126849045Y-151322013D01*
X126575912Y-151730787D01*
X126480000Y-152212968D01*
X126460000Y-152212968D01*
X126364088Y-151730787D01*
X126090955Y-151322013D01*
X125682181Y-151048880D01*
X125200000Y-150952968D01*
X124717819Y-151048880D01*
X124309045Y-151322013D01*
X124035912Y-151730787D01*
X123940000Y-152212968D01*
X123920000Y-152212968D01*
X123824088Y-151730787D01*
X123550955Y-151322013D01*
X123142181Y-151048880D01*
X122660000Y-150952968D01*
X122177819Y-151048880D01*
X121769045Y-151322013D01*
X121495912Y-151730787D01*
X121400000Y-152212968D01*
X121380000Y-152212968D01*
X121284088Y-151730787D01*
X121010955Y-151322013D01*
X120602181Y-151048880D01*
X120120000Y-150952968D01*
X119637819Y-151048880D01*
X119229045Y-151322013D01*
X118955912Y-151730787D01*
X118860000Y-152212968D01*
X118840000Y-152212968D01*
X118744088Y-151730787D01*
X118470955Y-151322013D01*
X118062181Y-151048880D01*
X117580000Y-150952968D01*
X117097819Y-151048880D01*
X116689045Y-151322013D01*
X116415912Y-151730787D01*
X116320000Y-152212968D01*
X116300000Y-152212968D01*
X116204088Y-151730787D01*
X115930955Y-151322013D01*
X115522181Y-151048880D01*
X115040000Y-150952968D01*
X114557819Y-151048880D01*
X114149045Y-151322013D01*
X113875912Y-151730787D01*
X113780000Y-152212968D01*
X113760000Y-152212968D01*
X113664088Y-151730787D01*
X113390955Y-151322013D01*
X113260000Y-151234512D01*
X113260000Y-150720000D01*
X113202148Y-150429161D01*
X113037401Y-150182599D01*
X111627401Y-148772599D01*
X111380839Y-148607852D01*
X111090000Y-148550000D01*
X100284802Y-148550000D01*
X94054802Y-142320000D01*
X142866655Y-142320000D01*
X142980729Y-142893489D01*
X143305585Y-143379670D01*
X143620366Y-143590000D01*
X143305585Y-143800330D01*
X142980729Y-144286511D01*
X142866655Y-144860000D01*
X142980729Y-145433489D01*
X143305585Y-145919670D01*
X143319913Y-145929243D01*
X143298683Y-145933238D01*
X143082559Y-146072310D01*
X142937569Y-146284510D01*
X142886560Y-146536400D01*
X142886560Y-148263600D01*
X142930838Y-148498917D01*
X143069910Y-148715041D01*
X143282110Y-148860031D01*
X143534000Y-148911040D01*
X145566000Y-148911040D01*
X145801317Y-148866762D01*
X146017441Y-148727690D01*
X146162431Y-148515490D01*
X146213440Y-148263600D01*
X146213440Y-146536400D01*
X146169162Y-146301083D01*
X146030090Y-146084959D01*
X145817890Y-145939969D01*
X145776561Y-145931600D01*
X145794415Y-145919670D01*
X146119271Y-145433489D01*
X146233345Y-144860000D01*
X146119271Y-144286511D01*
X145794415Y-143800330D01*
X145479634Y-143590000D01*
X145794415Y-143379670D01*
X146119271Y-142893489D01*
X146233345Y-142320000D01*
X146119271Y-141746511D01*
X145794415Y-141260330D01*
X145308234Y-140935474D01*
X144734745Y-140821400D01*
X144365255Y-140821400D01*
X143791766Y-140935474D01*
X143305585Y-141260330D01*
X142980729Y-141746511D01*
X142866655Y-142320000D01*
X94054802Y-142320000D01*
X83880000Y-132145198D01*
X83880000Y-126704802D01*
X91420000Y-134244802D01*
X91420000Y-135994512D01*
X91289045Y-136082013D01*
X91015912Y-136490787D01*
X90920000Y-136972968D01*
X90920000Y-137787032D01*
X91015912Y-138269213D01*
X91289045Y-138677987D01*
X91697819Y-138951120D01*
X92180000Y-139047032D01*
X92662181Y-138951120D01*
X93070955Y-138677987D01*
X93344088Y-138269213D01*
X93440000Y-137787032D01*
X93440000Y-136972968D01*
X93460000Y-136972968D01*
X93460000Y-137787032D01*
X93555912Y-138269213D01*
X93829045Y-138677987D01*
X94237819Y-138951120D01*
X94720000Y-139047032D01*
X95202181Y-138951120D01*
X95610955Y-138677987D01*
X95884088Y-138269213D01*
X95980000Y-137787032D01*
X95980000Y-136972968D01*
X96000000Y-136972968D01*
X96000000Y-137787032D01*
X96095912Y-138269213D01*
X96369045Y-138677987D01*
X96777819Y-138951120D01*
X97260000Y-139047032D01*
X97742181Y-138951120D01*
X98150955Y-138677987D01*
X98424088Y-138269213D01*
X98520000Y-137787032D01*
X98520000Y-137507000D01*
X98540000Y-137507000D01*
X98540000Y-137882000D01*
X98684513Y-138354514D01*
X98998848Y-138735757D01*
X99435152Y-138967689D01*
X99478460Y-138973282D01*
X99673000Y-138848902D01*
X99673000Y-137507000D01*
X99927000Y-137507000D01*
X99927000Y-138848902D01*
X100121540Y-138973282D01*
X100164848Y-138967689D01*
X100601152Y-138735757D01*
X100915487Y-138354514D01*
X101060000Y-137882000D01*
X101060000Y-137507000D01*
X99927000Y-137507000D01*
X99673000Y-137507000D01*
X98540000Y-137507000D01*
X98520000Y-137507000D01*
X98520000Y-136972968D01*
X98501110Y-136878000D01*
X98540000Y-136878000D01*
X98540000Y-137253000D01*
X99673000Y-137253000D01*
X99673000Y-135911098D01*
X99927000Y-135911098D01*
X99927000Y-137253000D01*
X101060000Y-137253000D01*
X101060000Y-136972968D01*
X101080000Y-136972968D01*
X101080000Y-137787032D01*
X101175912Y-138269213D01*
X101449045Y-138677987D01*
X101857819Y-138951120D01*
X102340000Y-139047032D01*
X102822181Y-138951120D01*
X103230955Y-138677987D01*
X103504088Y-138269213D01*
X103600000Y-137787032D01*
X103600000Y-136972968D01*
X103620000Y-136972968D01*
X103620000Y-137787032D01*
X103715912Y-138269213D01*
X103989045Y-138677987D01*
X104397819Y-138951120D01*
X104880000Y-139047032D01*
X105362181Y-138951120D01*
X105770955Y-138677987D01*
X106044088Y-138269213D01*
X106140000Y-137787032D01*
X106140000Y-136972968D01*
X106160000Y-136972968D01*
X106160000Y-137787032D01*
X106255912Y-138269213D01*
X106529045Y-138677987D01*
X106937819Y-138951120D01*
X107420000Y-139047032D01*
X107902181Y-138951120D01*
X108310955Y-138677987D01*
X108584088Y-138269213D01*
X108680000Y-137787032D01*
X108680000Y-136972968D01*
X108700000Y-136972968D01*
X108700000Y-137787032D01*
X108795912Y-138269213D01*
X109069045Y-138677987D01*
X109477819Y-138951120D01*
X109960000Y-139047032D01*
X110442181Y-138951120D01*
X110850955Y-138677987D01*
X111124088Y-138269213D01*
X111220000Y-137787032D01*
X111220000Y-136972968D01*
X111240000Y-136972968D01*
X111240000Y-137787032D01*
X111335912Y-138269213D01*
X111609045Y-138677987D01*
X112017819Y-138951120D01*
X112500000Y-139047032D01*
X112982181Y-138951120D01*
X113390955Y-138677987D01*
X113664088Y-138269213D01*
X113760000Y-137787032D01*
X113760000Y-136972968D01*
X113780000Y-136972968D01*
X113780000Y-137787032D01*
X113875912Y-138269213D01*
X114149045Y-138677987D01*
X114557819Y-138951120D01*
X115040000Y-139047032D01*
X115522181Y-138951120D01*
X115930955Y-138677987D01*
X116204088Y-138269213D01*
X116300000Y-137787032D01*
X116300000Y-136972968D01*
X116320000Y-136972968D01*
X116320000Y-137787032D01*
X116415912Y-138269213D01*
X116689045Y-138677987D01*
X117097819Y-138951120D01*
X117580000Y-139047032D01*
X118062181Y-138951120D01*
X118470955Y-138677987D01*
X118744088Y-138269213D01*
X118840000Y-137787032D01*
X118840000Y-136972968D01*
X118860000Y-136972968D01*
X118860000Y-137787032D01*
X118955912Y-138269213D01*
X119229045Y-138677987D01*
X119637819Y-138951120D01*
X120120000Y-139047032D01*
X120602181Y-138951120D01*
X121010955Y-138677987D01*
X121284088Y-138269213D01*
X121380000Y-137787032D01*
X121380000Y-136972968D01*
X121400000Y-136972968D01*
X121400000Y-137787032D01*
X121495912Y-138269213D01*
X121769045Y-138677987D01*
X122177819Y-138951120D01*
X122660000Y-139047032D01*
X123142181Y-138951120D01*
X123550955Y-138677987D01*
X123824088Y-138269213D01*
X123920000Y-137787032D01*
X123920000Y-136972968D01*
X123940000Y-136972968D01*
X123940000Y-137787032D01*
X124035912Y-138269213D01*
X124309045Y-138677987D01*
X124717819Y-138951120D01*
X125200000Y-139047032D01*
X125682181Y-138951120D01*
X126090955Y-138677987D01*
X126364088Y-138269213D01*
X126460000Y-137787032D01*
X126460000Y-137507000D01*
X126480000Y-137507000D01*
X126480000Y-137882000D01*
X126624513Y-138354514D01*
X126938848Y-138735757D01*
X127375152Y-138967689D01*
X127418460Y-138973282D01*
X127613000Y-138848902D01*
X127613000Y-137507000D01*
X127867000Y-137507000D01*
X127867000Y-138848902D01*
X128061540Y-138973282D01*
X128104848Y-138967689D01*
X128541152Y-138735757D01*
X128855487Y-138354514D01*
X129000000Y-137882000D01*
X129000000Y-137507000D01*
X127867000Y-137507000D01*
X127613000Y-137507000D01*
X126480000Y-137507000D01*
X126460000Y-137507000D01*
X126460000Y-136972968D01*
X126441110Y-136878000D01*
X126480000Y-136878000D01*
X126480000Y-137253000D01*
X127613000Y-137253000D01*
X127613000Y-135911098D01*
X127867000Y-135911098D01*
X127867000Y-137253000D01*
X129000000Y-137253000D01*
X129000000Y-136972968D01*
X129020000Y-136972968D01*
X129020000Y-137787032D01*
X129115912Y-138269213D01*
X129389045Y-138677987D01*
X129797819Y-138951120D01*
X130280000Y-139047032D01*
X130762181Y-138951120D01*
X131170955Y-138677987D01*
X131444088Y-138269213D01*
X131540000Y-137787032D01*
X131540000Y-136972968D01*
X131560000Y-136972968D01*
X131560000Y-137787032D01*
X131655912Y-138269213D01*
X131929045Y-138677987D01*
X132337819Y-138951120D01*
X132820000Y-139047032D01*
X133302181Y-138951120D01*
X133710955Y-138677987D01*
X133984088Y-138269213D01*
X134080000Y-137787032D01*
X134080000Y-136972968D01*
X133984088Y-136490787D01*
X133710955Y-136082013D01*
X133302181Y-135808880D01*
X132820000Y-135712968D01*
X132337819Y-135808880D01*
X131929045Y-136082013D01*
X131655912Y-136490787D01*
X131560000Y-136972968D01*
X131540000Y-136972968D01*
X131444088Y-136490787D01*
X131170955Y-136082013D01*
X130762181Y-135808880D01*
X130280000Y-135712968D01*
X129797819Y-135808880D01*
X129389045Y-136082013D01*
X129115912Y-136490787D01*
X129020000Y-136972968D01*
X129000000Y-136972968D01*
X129000000Y-136878000D01*
X128855487Y-136405486D01*
X128541152Y-136024243D01*
X128104848Y-135792311D01*
X128061540Y-135786718D01*
X127867000Y-135911098D01*
X127613000Y-135911098D01*
X127418460Y-135786718D01*
X127375152Y-135792311D01*
X126938848Y-136024243D01*
X126624513Y-136405486D01*
X126480000Y-136878000D01*
X126441110Y-136878000D01*
X126364088Y-136490787D01*
X126090955Y-136082013D01*
X125682181Y-135808880D01*
X125200000Y-135712968D01*
X124717819Y-135808880D01*
X124309045Y-136082013D01*
X124035912Y-136490787D01*
X123940000Y-136972968D01*
X123920000Y-136972968D01*
X123824088Y-136490787D01*
X123550955Y-136082013D01*
X123142181Y-135808880D01*
X122660000Y-135712968D01*
X122177819Y-135808880D01*
X121769045Y-136082013D01*
X121495912Y-136490787D01*
X121400000Y-136972968D01*
X121380000Y-136972968D01*
X121284088Y-136490787D01*
X121010955Y-136082013D01*
X120602181Y-135808880D01*
X120120000Y-135712968D01*
X119637819Y-135808880D01*
X119229045Y-136082013D01*
X118955912Y-136490787D01*
X118860000Y-136972968D01*
X118840000Y-136972968D01*
X118744088Y-136490787D01*
X118470955Y-136082013D01*
X118062181Y-135808880D01*
X117580000Y-135712968D01*
X117097819Y-135808880D01*
X116689045Y-136082013D01*
X116415912Y-136490787D01*
X116320000Y-136972968D01*
X116300000Y-136972968D01*
X116204088Y-136490787D01*
X115930955Y-136082013D01*
X115522181Y-135808880D01*
X115040000Y-135712968D01*
X114557819Y-135808880D01*
X114149045Y-136082013D01*
X113875912Y-136490787D01*
X113780000Y-136972968D01*
X113760000Y-136972968D01*
X113664088Y-136490787D01*
X113390955Y-136082013D01*
X112982181Y-135808880D01*
X112500000Y-135712968D01*
X112017819Y-135808880D01*
X111609045Y-136082013D01*
X111335912Y-136490787D01*
X111240000Y-136972968D01*
X111220000Y-136972968D01*
X111124088Y-136490787D01*
X110850955Y-136082013D01*
X110442181Y-135808880D01*
X109960000Y-135712968D01*
X109477819Y-135808880D01*
X109069045Y-136082013D01*
X108795912Y-136490787D01*
X108700000Y-136972968D01*
X108680000Y-136972968D01*
X108584088Y-136490787D01*
X108310955Y-136082013D01*
X107902181Y-135808880D01*
X107420000Y-135712968D01*
X106937819Y-135808880D01*
X106529045Y-136082013D01*
X106255912Y-136490787D01*
X106160000Y-136972968D01*
X106140000Y-136972968D01*
X106044088Y-136490787D01*
X105770955Y-136082013D01*
X105362181Y-135808880D01*
X104880000Y-135712968D01*
X104397819Y-135808880D01*
X103989045Y-136082013D01*
X103715912Y-136490787D01*
X103620000Y-136972968D01*
X103600000Y-136972968D01*
X103504088Y-136490787D01*
X103230955Y-136082013D01*
X102822181Y-135808880D01*
X102340000Y-135712968D01*
X101857819Y-135808880D01*
X101449045Y-136082013D01*
X101175912Y-136490787D01*
X101080000Y-136972968D01*
X101060000Y-136972968D01*
X101060000Y-136878000D01*
X100915487Y-136405486D01*
X100601152Y-136024243D01*
X100164848Y-135792311D01*
X100121540Y-135786718D01*
X99927000Y-135911098D01*
X99673000Y-135911098D01*
X99478460Y-135786718D01*
X99435152Y-135792311D01*
X98998848Y-136024243D01*
X98684513Y-136405486D01*
X98540000Y-136878000D01*
X98501110Y-136878000D01*
X98424088Y-136490787D01*
X98150955Y-136082013D01*
X97742181Y-135808880D01*
X97260000Y-135712968D01*
X96777819Y-135808880D01*
X96369045Y-136082013D01*
X96095912Y-136490787D01*
X96000000Y-136972968D01*
X95980000Y-136972968D01*
X95884088Y-136490787D01*
X95610955Y-136082013D01*
X95202181Y-135808880D01*
X94720000Y-135712968D01*
X94237819Y-135808880D01*
X93829045Y-136082013D01*
X93555912Y-136490787D01*
X93460000Y-136972968D01*
X93440000Y-136972968D01*
X93344088Y-136490787D01*
X93070955Y-136082013D01*
X92940000Y-135994512D01*
X92940000Y-133930000D01*
X92882148Y-133639161D01*
X92717401Y-133392599D01*
X87698122Y-128373320D01*
X108806285Y-128373320D01*
X108935533Y-128666123D01*
X109635806Y-128934388D01*
X110385435Y-128914250D01*
X110984467Y-128666123D01*
X111113715Y-128373320D01*
X113886285Y-128373320D01*
X114015533Y-128666123D01*
X114715806Y-128934388D01*
X115465435Y-128914250D01*
X116064467Y-128666123D01*
X116193715Y-128373320D01*
X115040000Y-127219605D01*
X113886285Y-128373320D01*
X111113715Y-128373320D01*
X109960000Y-127219605D01*
X108806285Y-128373320D01*
X87698122Y-128373320D01*
X86040608Y-126715806D01*
X108065612Y-126715806D01*
X108085750Y-127465435D01*
X108333877Y-128064467D01*
X108626680Y-128193715D01*
X109780395Y-127040000D01*
X108626680Y-125886285D01*
X108333877Y-126015533D01*
X108065612Y-126715806D01*
X86040608Y-126715806D01*
X85160000Y-125835198D01*
X85160000Y-121635806D01*
X108065612Y-121635806D01*
X108085750Y-122385435D01*
X108333877Y-122984467D01*
X108626680Y-123113715D01*
X109780395Y-121960000D01*
X108626680Y-120806285D01*
X108333877Y-120935533D01*
X108065612Y-121635806D01*
X85160000Y-121635806D01*
X85160000Y-120626680D01*
X108806285Y-120626680D01*
X109960000Y-121780395D01*
X111113715Y-120626680D01*
X110984467Y-120333877D01*
X110284194Y-120065612D01*
X109534565Y-120085750D01*
X108935533Y-120333877D01*
X108806285Y-120626680D01*
X85160000Y-120626680D01*
X85160000Y-110019382D01*
X95660223Y-110019382D01*
X95905368Y-110410888D01*
X96949360Y-110837609D01*
X98077181Y-110832330D01*
X99094632Y-110410888D01*
X99339777Y-110019382D01*
X97500000Y-108179605D01*
X95660223Y-110019382D01*
X85160000Y-110019382D01*
X85160000Y-107449360D01*
X94662391Y-107449360D01*
X94667670Y-108577181D01*
X95089112Y-109594632D01*
X95480618Y-109839777D01*
X97320395Y-108000000D01*
X97679605Y-108000000D01*
X99519382Y-109839777D01*
X99910888Y-109594632D01*
X100337609Y-108550640D01*
X100332330Y-107422819D01*
X99910888Y-106405368D01*
X99519382Y-106160223D01*
X97679605Y-108000000D01*
X97320395Y-108000000D01*
X95480618Y-106160223D01*
X95089112Y-106405368D01*
X94662391Y-107449360D01*
X85160000Y-107449360D01*
X85160000Y-105980618D01*
X95660223Y-105980618D01*
X97500000Y-107820395D01*
X99339777Y-105980618D01*
X99094632Y-105589112D01*
X98050640Y-105162391D01*
X96922819Y-105167670D01*
X95905368Y-105589112D01*
X95660223Y-105980618D01*
X85160000Y-105980618D01*
X85160000Y-105103111D01*
X85234555Y-105028686D01*
X85384828Y-104666788D01*
X85385170Y-104274931D01*
X85235529Y-103912771D01*
X85160000Y-103837110D01*
X85160000Y-100220000D01*
X87035000Y-100220000D01*
X87121397Y-100654345D01*
X87367434Y-101022566D01*
X87387434Y-101042566D01*
X87755654Y-101288603D01*
X88190000Y-101375000D01*
X91780000Y-101375000D01*
X92214346Y-101288603D01*
X92582566Y-101042566D01*
X95380133Y-98245000D01*
X95553788Y-98245000D01*
X95601397Y-98484346D01*
X95738547Y-98689605D01*
X95847434Y-98852566D01*
X100537434Y-103542566D01*
X100905655Y-103788604D01*
X101340000Y-103875000D01*
X106459868Y-103875000D01*
X111365000Y-108780133D01*
X111365000Y-120837926D01*
X111293320Y-120806285D01*
X110139605Y-121960000D01*
X110153748Y-121974143D01*
X109974143Y-122153748D01*
X109960000Y-122139605D01*
X108806285Y-123293320D01*
X108935533Y-123586123D01*
X109635806Y-123854388D01*
X110385435Y-123834250D01*
X110808091Y-123659180D01*
X110615328Y-124123405D01*
X110614674Y-124873305D01*
X110810496Y-125347231D01*
X110284194Y-125145612D01*
X109534565Y-125165750D01*
X108935533Y-125413877D01*
X108806285Y-125706680D01*
X109960000Y-126860395D01*
X109974143Y-126846253D01*
X110153748Y-127025858D01*
X110139605Y-127040000D01*
X111293320Y-128193715D01*
X111586123Y-128064467D01*
X111854388Y-127364194D01*
X111834250Y-126614565D01*
X111659180Y-126191909D01*
X112123405Y-126384672D01*
X112873305Y-126385326D01*
X113347231Y-126189504D01*
X113145612Y-126715806D01*
X113165750Y-127465435D01*
X113413877Y-128064467D01*
X113706680Y-128193715D01*
X114860395Y-127040000D01*
X115219605Y-127040000D01*
X116373320Y-128193715D01*
X116666123Y-128064467D01*
X116934388Y-127364194D01*
X116914250Y-126614565D01*
X116666123Y-126015533D01*
X116373320Y-125886285D01*
X115219605Y-127040000D01*
X114860395Y-127040000D01*
X114846253Y-127025858D01*
X115025858Y-126846253D01*
X115040000Y-126860395D01*
X116193715Y-125706680D01*
X116064467Y-125413877D01*
X115364194Y-125145612D01*
X114614565Y-125165750D01*
X114191909Y-125340820D01*
X114384672Y-124876595D01*
X114385326Y-124126695D01*
X114189504Y-123652769D01*
X114715806Y-123854388D01*
X115465435Y-123834250D01*
X116064467Y-123586123D01*
X116193715Y-123293320D01*
X115040000Y-122139605D01*
X115025858Y-122153748D01*
X114846253Y-121974143D01*
X114860395Y-121960000D01*
X115219605Y-121960000D01*
X116373320Y-123113715D01*
X116666123Y-122984467D01*
X116934388Y-122284194D01*
X116914250Y-121534565D01*
X116666123Y-120935533D01*
X116373320Y-120806285D01*
X115219605Y-121960000D01*
X114860395Y-121960000D01*
X113706680Y-120806285D01*
X113635000Y-120837926D01*
X113635000Y-120626680D01*
X113886285Y-120626680D01*
X115040000Y-121780395D01*
X116193715Y-120626680D01*
X116064467Y-120333877D01*
X115364194Y-120065612D01*
X114614565Y-120085750D01*
X114015533Y-120333877D01*
X113886285Y-120626680D01*
X113635000Y-120626680D01*
X113635000Y-113830912D01*
X117108693Y-113830912D01*
X117127173Y-114030620D01*
X117500925Y-114148357D01*
X117891282Y-114114103D01*
X118092827Y-114030620D01*
X118111307Y-113830912D01*
X117610000Y-113329605D01*
X117108693Y-113830912D01*
X113635000Y-113830912D01*
X113635000Y-113040925D01*
X116611643Y-113040925D01*
X116645897Y-113431282D01*
X116729380Y-113632827D01*
X116929088Y-113651307D01*
X117430395Y-113150000D01*
X117789605Y-113150000D01*
X118290912Y-113651307D01*
X118490620Y-113632827D01*
X118608357Y-113259075D01*
X118574103Y-112868718D01*
X118490620Y-112667173D01*
X118290912Y-112648693D01*
X117789605Y-113150000D01*
X117430395Y-113150000D01*
X116929088Y-112648693D01*
X116729380Y-112667173D01*
X116611643Y-113040925D01*
X113635000Y-113040925D01*
X113635000Y-112469088D01*
X117108693Y-112469088D01*
X117610000Y-112970395D01*
X118111307Y-112469088D01*
X118092827Y-112269380D01*
X117719075Y-112151643D01*
X117328718Y-112185897D01*
X117127173Y-112269380D01*
X117108693Y-112469088D01*
X113635000Y-112469088D01*
X113635000Y-109513970D01*
X119165635Y-109513970D01*
X119325418Y-109832739D01*
X120116187Y-110142723D01*
X120965387Y-110126497D01*
X121223985Y-110019382D01*
X125660223Y-110019382D01*
X125905368Y-110410888D01*
X126949360Y-110837609D01*
X128077181Y-110832330D01*
X129094632Y-110410888D01*
X129339777Y-110019382D01*
X127500000Y-108179605D01*
X125660223Y-110019382D01*
X121223985Y-110019382D01*
X121674582Y-109832739D01*
X121834365Y-109513970D01*
X120500000Y-108179605D01*
X119165635Y-109513970D01*
X113635000Y-109513970D01*
X113635000Y-109330132D01*
X115348945Y-107616187D01*
X118357277Y-107616187D01*
X118373503Y-108465387D01*
X118667261Y-109174582D01*
X118986030Y-109334365D01*
X120320395Y-108000000D01*
X120679605Y-108000000D01*
X122013970Y-109334365D01*
X122332739Y-109174582D01*
X122642723Y-108383813D01*
X122626497Y-107534613D01*
X122591185Y-107449360D01*
X124662391Y-107449360D01*
X124667670Y-108577181D01*
X125089112Y-109594632D01*
X125480618Y-109839777D01*
X127320395Y-108000000D01*
X127679605Y-108000000D01*
X129519382Y-109839777D01*
X129910888Y-109594632D01*
X130337609Y-108550640D01*
X130332330Y-107422819D01*
X129910888Y-106405368D01*
X129519382Y-106160223D01*
X127679605Y-108000000D01*
X127320395Y-108000000D01*
X125480618Y-106160223D01*
X125089112Y-106405368D01*
X124662391Y-107449360D01*
X122591185Y-107449360D01*
X122332739Y-106825418D01*
X122013970Y-106665635D01*
X120679605Y-108000000D01*
X120320395Y-108000000D01*
X118986030Y-106665635D01*
X118667261Y-106825418D01*
X118357277Y-107616187D01*
X115348945Y-107616187D01*
X116479102Y-106486030D01*
X119165635Y-106486030D01*
X120500000Y-107820395D01*
X121834365Y-106486030D01*
X121674582Y-106167261D01*
X121198456Y-105980618D01*
X125660223Y-105980618D01*
X127500000Y-107820395D01*
X129339777Y-105980618D01*
X129094632Y-105589112D01*
X128050640Y-105162391D01*
X126922819Y-105167670D01*
X125905368Y-105589112D01*
X125660223Y-105980618D01*
X121198456Y-105980618D01*
X120883813Y-105857277D01*
X120034613Y-105873503D01*
X119325418Y-106167261D01*
X119165635Y-106486030D01*
X116479102Y-106486030D01*
X119850132Y-103115000D01*
X123830000Y-103115000D01*
X124264346Y-103028603D01*
X124632566Y-102782566D01*
X130002566Y-97412566D01*
X130248603Y-97044346D01*
X130335000Y-96610000D01*
X130335000Y-87280912D01*
X131178693Y-87280912D01*
X131197173Y-87480620D01*
X131570925Y-87598357D01*
X131961282Y-87564103D01*
X132162827Y-87480620D01*
X132181307Y-87280912D01*
X131680000Y-86779605D01*
X131178693Y-87280912D01*
X130335000Y-87280912D01*
X130335000Y-86235000D01*
X130762263Y-86235000D01*
X130681643Y-86490925D01*
X130715897Y-86881282D01*
X130799380Y-87082827D01*
X130999088Y-87101307D01*
X131500395Y-86600000D01*
X131486253Y-86585858D01*
X131665858Y-86406253D01*
X131680000Y-86420395D01*
X131694143Y-86406253D01*
X131873748Y-86585858D01*
X131859605Y-86600000D01*
X132360912Y-87101307D01*
X132560620Y-87082827D01*
X132678357Y-86709075D01*
X132644103Y-86318718D01*
X132609426Y-86235000D01*
X136949727Y-86235000D01*
X137000000Y-86245000D01*
X137434345Y-86158603D01*
X137802566Y-85912566D01*
X138048603Y-85544345D01*
X138135000Y-85110000D01*
X138048603Y-84675655D01*
X137802566Y-84307434D01*
X137792566Y-84297434D01*
X137679740Y-84222046D01*
X137424346Y-84051397D01*
X136990000Y-83965000D01*
X130335000Y-83965000D01*
X130335000Y-71195000D01*
X137120000Y-71195000D01*
X137554346Y-71108603D01*
X137922566Y-70862566D01*
X138168603Y-70494346D01*
X138255000Y-70060000D01*
X138168603Y-69625654D01*
X137922566Y-69257434D01*
X137554346Y-69011397D01*
X137120000Y-68925000D01*
X132196302Y-68925000D01*
X132201307Y-68870912D01*
X131700000Y-68369605D01*
X131198693Y-68870912D01*
X131203698Y-68925000D01*
X130335000Y-68925000D01*
X130335000Y-68080925D01*
X130701643Y-68080925D01*
X130735897Y-68471282D01*
X130819380Y-68672827D01*
X131019088Y-68691307D01*
X131520395Y-68190000D01*
X131879605Y-68190000D01*
X132380912Y-68691307D01*
X132580620Y-68672827D01*
X132698357Y-68299075D01*
X132664103Y-67908718D01*
X132580620Y-67707173D01*
X132380912Y-67688693D01*
X131879605Y-68190000D01*
X131520395Y-68190000D01*
X131019088Y-67688693D01*
X130819380Y-67707173D01*
X130701643Y-68080925D01*
X130335000Y-68080925D01*
X130335000Y-67509088D01*
X131198693Y-67509088D01*
X131700000Y-68010395D01*
X132201307Y-67509088D01*
X132182827Y-67309380D01*
X131809075Y-67191643D01*
X131418718Y-67225897D01*
X131217173Y-67309380D01*
X131198693Y-67509088D01*
X130335000Y-67509088D01*
X130335000Y-66830000D01*
X130248603Y-66395654D01*
X130002566Y-66027434D01*
X129634346Y-65781397D01*
X129200000Y-65695000D01*
X128765654Y-65781397D01*
X128397434Y-66027434D01*
X128151397Y-66395654D01*
X128065000Y-66830000D01*
X128065000Y-96139868D01*
X123359868Y-100845000D01*
X119380000Y-100845000D01*
X118945654Y-100931397D01*
X118577434Y-101177434D01*
X112775000Y-106979868D01*
X107732566Y-101937434D01*
X107594229Y-101845000D01*
X107364346Y-101691397D01*
X106930000Y-101605000D01*
X101810132Y-101605000D01*
X99396044Y-99190912D01*
X112338693Y-99190912D01*
X112357173Y-99390620D01*
X112730925Y-99508357D01*
X113121282Y-99474103D01*
X113322827Y-99390620D01*
X113341307Y-99190912D01*
X112840000Y-98689605D01*
X112338693Y-99190912D01*
X99396044Y-99190912D01*
X98606057Y-98400925D01*
X111841643Y-98400925D01*
X111875897Y-98791282D01*
X111959380Y-98992827D01*
X112159088Y-99011307D01*
X112660395Y-98510000D01*
X113019605Y-98510000D01*
X113520912Y-99011307D01*
X113720620Y-98992827D01*
X113838357Y-98619075D01*
X113804103Y-98228718D01*
X113720620Y-98027173D01*
X113520912Y-98008693D01*
X113019605Y-98510000D01*
X112660395Y-98510000D01*
X112159088Y-98008693D01*
X111959380Y-98027173D01*
X111841643Y-98400925D01*
X98606057Y-98400925D01*
X98034220Y-97829088D01*
X112338693Y-97829088D01*
X112840000Y-98330395D01*
X113341307Y-97829088D01*
X113322827Y-97629380D01*
X112949075Y-97511643D01*
X112558718Y-97545897D01*
X112357173Y-97629380D01*
X112338693Y-97829088D01*
X98034220Y-97829088D01*
X97785000Y-97579868D01*
X97785000Y-69899677D01*
X101679794Y-69899677D01*
X101859820Y-70335372D01*
X101954092Y-70429809D01*
X101830180Y-70728223D01*
X101829821Y-71139971D01*
X101987058Y-71520515D01*
X102036288Y-71569831D01*
X101988081Y-71617954D01*
X101830180Y-71998223D01*
X101829821Y-72409971D01*
X101987058Y-72790515D01*
X102036288Y-72839831D01*
X101988081Y-72887954D01*
X101830180Y-73268223D01*
X101829821Y-73679971D01*
X101987058Y-74060515D01*
X102036288Y-74109831D01*
X101988081Y-74157954D01*
X101830180Y-74538223D01*
X101829821Y-74949971D01*
X101987058Y-75330515D01*
X102036288Y-75379831D01*
X101988081Y-75427954D01*
X101830180Y-75808223D01*
X101829821Y-76219971D01*
X101987058Y-76600515D01*
X102036288Y-76649831D01*
X101988081Y-76697954D01*
X101830180Y-77078223D01*
X101829821Y-77489971D01*
X101987058Y-77870515D01*
X102036288Y-77919831D01*
X101988081Y-77967954D01*
X101830180Y-78348223D01*
X101829821Y-78759971D01*
X101987058Y-79140515D01*
X102036288Y-79189831D01*
X101988081Y-79237954D01*
X101830180Y-79618223D01*
X101829821Y-80029971D01*
X101987058Y-80410515D01*
X102036288Y-80459831D01*
X101988081Y-80507954D01*
X101830180Y-80888223D01*
X101829821Y-81299971D01*
X101987058Y-81680515D01*
X102036288Y-81729831D01*
X101988081Y-81777954D01*
X101830180Y-82158223D01*
X101829821Y-82569971D01*
X101987058Y-82950515D01*
X102036288Y-82999831D01*
X101988081Y-83047954D01*
X101830180Y-83428223D01*
X101829821Y-83839971D01*
X101987058Y-84220515D01*
X102036288Y-84269831D01*
X101988081Y-84317954D01*
X101830180Y-84698223D01*
X101829821Y-85109971D01*
X101987058Y-85490515D01*
X102036288Y-85539831D01*
X101988081Y-85587954D01*
X101830180Y-85968223D01*
X101829821Y-86379971D01*
X101987058Y-86760515D01*
X102036288Y-86809831D01*
X101988081Y-86857954D01*
X101830180Y-87238223D01*
X101829821Y-87649971D01*
X101987058Y-88030515D01*
X102036288Y-88079831D01*
X101988081Y-88127954D01*
X101830180Y-88508223D01*
X101829821Y-88919971D01*
X101987058Y-89300515D01*
X102036288Y-89349831D01*
X101988081Y-89397954D01*
X101830180Y-89778223D01*
X101829821Y-90189971D01*
X101987058Y-90570515D01*
X102036288Y-90619831D01*
X101988081Y-90667954D01*
X101830180Y-91048223D01*
X101829821Y-91459971D01*
X101987058Y-91840515D01*
X102036288Y-91889831D01*
X101988081Y-91937954D01*
X101830180Y-92318223D01*
X101829821Y-92729971D01*
X101987058Y-93110515D01*
X102036288Y-93159831D01*
X101988081Y-93207954D01*
X101830180Y-93588223D01*
X101829821Y-93999971D01*
X101987058Y-94380515D01*
X102036288Y-94429831D01*
X101988081Y-94477954D01*
X101830180Y-94858223D01*
X101829821Y-95269971D01*
X101953860Y-95570168D01*
X101860991Y-95662875D01*
X101680206Y-96098255D01*
X101679794Y-96569677D01*
X101859820Y-97005372D01*
X102192875Y-97339009D01*
X102628255Y-97519794D01*
X103099677Y-97520206D01*
X103500448Y-97354610D01*
X103898255Y-97519794D01*
X104369677Y-97520206D01*
X104805372Y-97340180D01*
X105139009Y-97007125D01*
X105319794Y-96571745D01*
X105320206Y-96100323D01*
X105140180Y-95664628D01*
X105045908Y-95570191D01*
X105169820Y-95271777D01*
X105170179Y-94860029D01*
X105012942Y-94479485D01*
X104864941Y-94331225D01*
X105057180Y-94308023D01*
X105183309Y-93916069D01*
X105149842Y-93505682D01*
X105057180Y-93281977D01*
X104887385Y-93261483D01*
X104969238Y-93179630D01*
X104949608Y-93160000D01*
X104969238Y-93140370D01*
X104887385Y-93058517D01*
X105057180Y-93038023D01*
X105183309Y-92646069D01*
X105149842Y-92235682D01*
X105057180Y-92011977D01*
X104887385Y-91991483D01*
X104969238Y-91909630D01*
X104949608Y-91890000D01*
X104969238Y-91870370D01*
X104887385Y-91788517D01*
X105057180Y-91768023D01*
X105183309Y-91376069D01*
X105149842Y-90965682D01*
X105057180Y-90741977D01*
X104887385Y-90721483D01*
X104969238Y-90639630D01*
X104949608Y-90620000D01*
X104969238Y-90600370D01*
X104887385Y-90518517D01*
X105057180Y-90498023D01*
X105183309Y-90106069D01*
X105149842Y-89695682D01*
X105057180Y-89471977D01*
X104887385Y-89451483D01*
X104969238Y-89369630D01*
X104949608Y-89350000D01*
X104969238Y-89330370D01*
X104887385Y-89248517D01*
X105057180Y-89228023D01*
X105183309Y-88836069D01*
X105149842Y-88425682D01*
X105057180Y-88201977D01*
X104887385Y-88181483D01*
X104969238Y-88099630D01*
X104949608Y-88080000D01*
X104969238Y-88060370D01*
X104887385Y-87978517D01*
X105057180Y-87958023D01*
X105183309Y-87566069D01*
X105149842Y-87155682D01*
X105057180Y-86931977D01*
X104887385Y-86911483D01*
X104969238Y-86829630D01*
X104949608Y-86810000D01*
X104969238Y-86790370D01*
X104887385Y-86708517D01*
X105057180Y-86688023D01*
X105183309Y-86296069D01*
X105149842Y-85885682D01*
X105057180Y-85661977D01*
X104887385Y-85641483D01*
X104969238Y-85559630D01*
X104949608Y-85540000D01*
X104969238Y-85520370D01*
X104887385Y-85438517D01*
X105057180Y-85418023D01*
X105183309Y-85026069D01*
X105149842Y-84615682D01*
X105057180Y-84391977D01*
X104887385Y-84371483D01*
X104969238Y-84289630D01*
X104949608Y-84270000D01*
X104969238Y-84250370D01*
X104887385Y-84168517D01*
X105057180Y-84148023D01*
X105183309Y-83756069D01*
X105149842Y-83345682D01*
X105057180Y-83121977D01*
X104887385Y-83101483D01*
X104969238Y-83019630D01*
X104949608Y-83000000D01*
X104969238Y-82980370D01*
X104887385Y-82898517D01*
X105057180Y-82878023D01*
X105183309Y-82486069D01*
X105149842Y-82075682D01*
X105057180Y-81851977D01*
X104887385Y-81831483D01*
X104969238Y-81749630D01*
X104949608Y-81730000D01*
X104969238Y-81710370D01*
X104887385Y-81628517D01*
X105057180Y-81608023D01*
X105183309Y-81216069D01*
X105149842Y-80805682D01*
X105057180Y-80581977D01*
X104887385Y-80561483D01*
X104969238Y-80479630D01*
X104949608Y-80460000D01*
X104969238Y-80440370D01*
X104887385Y-80358517D01*
X105057180Y-80338023D01*
X105183309Y-79946069D01*
X105149842Y-79535682D01*
X105057180Y-79311977D01*
X104887385Y-79291483D01*
X104969238Y-79209630D01*
X104949608Y-79190000D01*
X104969238Y-79170370D01*
X104887385Y-79088517D01*
X105057180Y-79068023D01*
X105183309Y-78676069D01*
X105149842Y-78265682D01*
X105057180Y-78041977D01*
X104887385Y-78021483D01*
X104969238Y-77939630D01*
X104949608Y-77920000D01*
X104969238Y-77900370D01*
X104887385Y-77818517D01*
X105057180Y-77798023D01*
X105183309Y-77406069D01*
X105149842Y-76995682D01*
X105057180Y-76771977D01*
X104887385Y-76751483D01*
X104969238Y-76669630D01*
X104949608Y-76650000D01*
X104969238Y-76630370D01*
X104887385Y-76548517D01*
X105057180Y-76528023D01*
X105183309Y-76136069D01*
X105149842Y-75725682D01*
X105057180Y-75501977D01*
X104887385Y-75481483D01*
X104969238Y-75399630D01*
X104949608Y-75380000D01*
X104969238Y-75360370D01*
X104887385Y-75278517D01*
X105057180Y-75258023D01*
X105183309Y-74866069D01*
X105149842Y-74455682D01*
X105057180Y-74231977D01*
X104887385Y-74211483D01*
X104969238Y-74129630D01*
X104949608Y-74110000D01*
X104969238Y-74090370D01*
X104887385Y-74008517D01*
X105057180Y-73988023D01*
X105183309Y-73596069D01*
X105149842Y-73185682D01*
X105057180Y-72961977D01*
X104887385Y-72941483D01*
X104969238Y-72859630D01*
X104949608Y-72840000D01*
X104969238Y-72820370D01*
X104887385Y-72738517D01*
X105057180Y-72718023D01*
X105183309Y-72326069D01*
X105149842Y-71915682D01*
X105057180Y-71691977D01*
X104887385Y-71671483D01*
X104969238Y-71589630D01*
X104949608Y-71570000D01*
X104969238Y-71550370D01*
X104887385Y-71468517D01*
X105057180Y-71448023D01*
X105183309Y-71056069D01*
X105178737Y-71000000D01*
X105290000Y-71000000D01*
X105290000Y-95000000D01*
X105344046Y-95271705D01*
X105497954Y-95502046D01*
X105728295Y-95655954D01*
X106000000Y-95710000D01*
X119000000Y-95710000D01*
X119271705Y-95655954D01*
X119502046Y-95502046D01*
X119655954Y-95271705D01*
X119710000Y-95000000D01*
X119710000Y-71000000D01*
X119655954Y-70728295D01*
X119502046Y-70497954D01*
X119271705Y-70344046D01*
X119000000Y-70290000D01*
X106000000Y-70290000D01*
X105728295Y-70344046D01*
X105497954Y-70497954D01*
X105344046Y-70728295D01*
X105290000Y-71000000D01*
X105178737Y-71000000D01*
X105149842Y-70645682D01*
X105057180Y-70421977D01*
X105054351Y-70421636D01*
X105139009Y-70337125D01*
X105319794Y-69901745D01*
X105319795Y-69899677D01*
X119679794Y-69899677D01*
X119859820Y-70335372D01*
X119945903Y-70421605D01*
X119942820Y-70421977D01*
X119816691Y-70813931D01*
X119850158Y-71224318D01*
X119942820Y-71448023D01*
X120112615Y-71468517D01*
X120030762Y-71550370D01*
X120050392Y-71570000D01*
X120030762Y-71589630D01*
X120112615Y-71671483D01*
X119942820Y-71691977D01*
X119816691Y-72083931D01*
X119850158Y-72494318D01*
X119942820Y-72718023D01*
X120112615Y-72738517D01*
X120030762Y-72820370D01*
X120050392Y-72840000D01*
X120030762Y-72859630D01*
X120112615Y-72941483D01*
X119942820Y-72961977D01*
X119816691Y-73353931D01*
X119850158Y-73764318D01*
X119942820Y-73988023D01*
X120112615Y-74008517D01*
X120030762Y-74090370D01*
X120050392Y-74110000D01*
X120030762Y-74129630D01*
X120112615Y-74211483D01*
X119942820Y-74231977D01*
X119816691Y-74623931D01*
X119850158Y-75034318D01*
X119942820Y-75258023D01*
X120112615Y-75278517D01*
X120030762Y-75360370D01*
X120050392Y-75380000D01*
X120030762Y-75399630D01*
X120112615Y-75481483D01*
X119942820Y-75501977D01*
X119816691Y-75893931D01*
X119850158Y-76304318D01*
X119942820Y-76528023D01*
X120112615Y-76548517D01*
X120030762Y-76630370D01*
X120050392Y-76650000D01*
X120030762Y-76669630D01*
X120112615Y-76751483D01*
X119942820Y-76771977D01*
X119816691Y-77163931D01*
X119850158Y-77574318D01*
X119942820Y-77798023D01*
X120112615Y-77818517D01*
X120030762Y-77900370D01*
X120050392Y-77920000D01*
X120030762Y-77939630D01*
X120112615Y-78021483D01*
X119942820Y-78041977D01*
X119816691Y-78433931D01*
X119850158Y-78844318D01*
X119942820Y-79068023D01*
X120112615Y-79088517D01*
X120030762Y-79170370D01*
X120050392Y-79190000D01*
X120030762Y-79209630D01*
X120112615Y-79291483D01*
X119942820Y-79311977D01*
X119816691Y-79703931D01*
X119850158Y-80114318D01*
X119942820Y-80338023D01*
X120112615Y-80358517D01*
X120030762Y-80440370D01*
X120050392Y-80460000D01*
X120030762Y-80479630D01*
X120112615Y-80561483D01*
X119942820Y-80581977D01*
X119816691Y-80973931D01*
X119850158Y-81384318D01*
X119942820Y-81608023D01*
X120112615Y-81628517D01*
X120030762Y-81710370D01*
X120050392Y-81730000D01*
X120030762Y-81749630D01*
X120112615Y-81831483D01*
X119942820Y-81851977D01*
X119816691Y-82243931D01*
X119850158Y-82654318D01*
X119942820Y-82878023D01*
X120112615Y-82898517D01*
X120030762Y-82980370D01*
X120050392Y-83000000D01*
X120030762Y-83019630D01*
X120112615Y-83101483D01*
X119942820Y-83121977D01*
X119816691Y-83513931D01*
X119850158Y-83924318D01*
X119942820Y-84148023D01*
X120112615Y-84168517D01*
X120030762Y-84250370D01*
X120050392Y-84270000D01*
X120030762Y-84289630D01*
X120112615Y-84371483D01*
X119942820Y-84391977D01*
X119816691Y-84783931D01*
X119850158Y-85194318D01*
X119942820Y-85418023D01*
X120112615Y-85438517D01*
X120030762Y-85520370D01*
X120050392Y-85540000D01*
X120030762Y-85559630D01*
X120112615Y-85641483D01*
X119942820Y-85661977D01*
X119816691Y-86053931D01*
X119850158Y-86464318D01*
X119942820Y-86688023D01*
X120112615Y-86708517D01*
X120030762Y-86790370D01*
X120050392Y-86810000D01*
X120030762Y-86829630D01*
X120112615Y-86911483D01*
X119942820Y-86931977D01*
X119816691Y-87323931D01*
X119850158Y-87734318D01*
X119942820Y-87958023D01*
X120112615Y-87978517D01*
X120030762Y-88060370D01*
X120050392Y-88080000D01*
X120030762Y-88099630D01*
X120112615Y-88181483D01*
X119942820Y-88201977D01*
X119816691Y-88593931D01*
X119850158Y-89004318D01*
X119942820Y-89228023D01*
X120112615Y-89248517D01*
X120030762Y-89330370D01*
X120050392Y-89350000D01*
X120030762Y-89369630D01*
X120112615Y-89451483D01*
X119942820Y-89471977D01*
X119816691Y-89863931D01*
X119850158Y-90274318D01*
X119942820Y-90498023D01*
X120112615Y-90518517D01*
X120030762Y-90600370D01*
X120050392Y-90620000D01*
X120030762Y-90639630D01*
X120112615Y-90721483D01*
X119942820Y-90741977D01*
X119816691Y-91133931D01*
X119850158Y-91544318D01*
X119942820Y-91768023D01*
X120112615Y-91788517D01*
X120030762Y-91870370D01*
X120050392Y-91890000D01*
X120030762Y-91909630D01*
X120112615Y-91991483D01*
X119942820Y-92011977D01*
X119816691Y-92403931D01*
X119850158Y-92814318D01*
X119942820Y-93038023D01*
X120112615Y-93058517D01*
X120030762Y-93140370D01*
X120050392Y-93160000D01*
X120030762Y-93179630D01*
X120112615Y-93261483D01*
X119942820Y-93281977D01*
X119816691Y-93673931D01*
X119850158Y-94084318D01*
X119942820Y-94308023D01*
X120112615Y-94328517D01*
X120030762Y-94410370D01*
X120050392Y-94430000D01*
X120030762Y-94449630D01*
X120112615Y-94531483D01*
X119942820Y-94551977D01*
X119816691Y-94943931D01*
X119850158Y-95354318D01*
X119942820Y-95578023D01*
X119945649Y-95578364D01*
X119860991Y-95662875D01*
X119680206Y-96098255D01*
X119679794Y-96569677D01*
X119859820Y-97005372D01*
X120192875Y-97339009D01*
X120628255Y-97519794D01*
X121099677Y-97520206D01*
X121500448Y-97354610D01*
X121898255Y-97519794D01*
X122369677Y-97520206D01*
X122805372Y-97340180D01*
X123139009Y-97007125D01*
X123319794Y-96571745D01*
X123320206Y-96100323D01*
X123140180Y-95664628D01*
X123045908Y-95570191D01*
X123169820Y-95271777D01*
X123170179Y-94860029D01*
X123012942Y-94479485D01*
X122963712Y-94430169D01*
X123011919Y-94382046D01*
X123169820Y-94001777D01*
X123170179Y-93590029D01*
X123012942Y-93209485D01*
X122963712Y-93160169D01*
X123011919Y-93112046D01*
X123169820Y-92731777D01*
X123170179Y-92320029D01*
X123012942Y-91939485D01*
X122963712Y-91890169D01*
X123011919Y-91842046D01*
X123169820Y-91461777D01*
X123170179Y-91050029D01*
X123012942Y-90669485D01*
X122963712Y-90620169D01*
X123011919Y-90572046D01*
X123169820Y-90191777D01*
X123170179Y-89780029D01*
X123012942Y-89399485D01*
X122963712Y-89350169D01*
X123011919Y-89302046D01*
X123169820Y-88921777D01*
X123170179Y-88510029D01*
X123012942Y-88129485D01*
X122963712Y-88080169D01*
X123011919Y-88032046D01*
X123169820Y-87651777D01*
X123170179Y-87240029D01*
X123012942Y-86859485D01*
X122963712Y-86810169D01*
X123011919Y-86762046D01*
X123169820Y-86381777D01*
X123170179Y-85970029D01*
X123012942Y-85589485D01*
X122963712Y-85540169D01*
X123011919Y-85492046D01*
X123169820Y-85111777D01*
X123170179Y-84700029D01*
X123012942Y-84319485D01*
X122963712Y-84270169D01*
X123011919Y-84222046D01*
X123169820Y-83841777D01*
X123170179Y-83430029D01*
X123012942Y-83049485D01*
X122963712Y-83000169D01*
X123011919Y-82952046D01*
X123169820Y-82571777D01*
X123170179Y-82160029D01*
X123012942Y-81779485D01*
X122963712Y-81730169D01*
X123011919Y-81682046D01*
X123169820Y-81301777D01*
X123170179Y-80890029D01*
X123012942Y-80509485D01*
X122963712Y-80460169D01*
X123011919Y-80412046D01*
X123169820Y-80031777D01*
X123170179Y-79620029D01*
X123012942Y-79239485D01*
X122963712Y-79190169D01*
X123011919Y-79142046D01*
X123169820Y-78761777D01*
X123170179Y-78350029D01*
X123012942Y-77969485D01*
X122963712Y-77920169D01*
X123011919Y-77872046D01*
X123169820Y-77491777D01*
X123170179Y-77080029D01*
X123012942Y-76699485D01*
X122963712Y-76650169D01*
X123011919Y-76602046D01*
X123169820Y-76221777D01*
X123170179Y-75810029D01*
X123012942Y-75429485D01*
X122963712Y-75380169D01*
X123011919Y-75332046D01*
X123169820Y-74951777D01*
X123170179Y-74540029D01*
X123012942Y-74159485D01*
X122963712Y-74110169D01*
X123011919Y-74062046D01*
X123169820Y-73681777D01*
X123170179Y-73270029D01*
X123012942Y-72889485D01*
X122963712Y-72840169D01*
X123011919Y-72792046D01*
X123169820Y-72411777D01*
X123170179Y-72000029D01*
X123012942Y-71619485D01*
X122963712Y-71570169D01*
X123011919Y-71522046D01*
X123169820Y-71141777D01*
X123170179Y-70730029D01*
X123046140Y-70429832D01*
X123139009Y-70337125D01*
X123319794Y-69901745D01*
X123320206Y-69430323D01*
X123140180Y-68994628D01*
X122807125Y-68660991D01*
X122371745Y-68480206D01*
X121900323Y-68479794D01*
X121499552Y-68645390D01*
X121101745Y-68480206D01*
X120630323Y-68479794D01*
X120194628Y-68659820D01*
X119860991Y-68992875D01*
X119680206Y-69428255D01*
X119679794Y-69899677D01*
X105319795Y-69899677D01*
X105320206Y-69430323D01*
X105140180Y-68994628D01*
X104807125Y-68660991D01*
X104371745Y-68480206D01*
X103900323Y-68479794D01*
X103499552Y-68645390D01*
X103101745Y-68480206D01*
X102630323Y-68479794D01*
X102194628Y-68659820D01*
X101860991Y-68992875D01*
X101680206Y-69428255D01*
X101679794Y-69899677D01*
X97785000Y-69899677D01*
X97785000Y-67310000D01*
X97698603Y-66875654D01*
X97452566Y-66507434D01*
X97084346Y-66261397D01*
X96650000Y-66175000D01*
X96215654Y-66261397D01*
X95847434Y-66507434D01*
X95601397Y-66875654D01*
X95515000Y-67310000D01*
X95515000Y-68855000D01*
X88220000Y-68855000D01*
X87785654Y-68941397D01*
X87417434Y-69187434D01*
X87171397Y-69555654D01*
X87085000Y-69990000D01*
X87171397Y-70424346D01*
X87417434Y-70792566D01*
X87785654Y-71038603D01*
X88220000Y-71125000D01*
X95515000Y-71125000D01*
X95515000Y-84025000D01*
X93874608Y-84025000D01*
X93850915Y-84001307D01*
X94050620Y-83982827D01*
X94168357Y-83609075D01*
X94134103Y-83218718D01*
X94050620Y-83017173D01*
X93850912Y-82998693D01*
X93349605Y-83500000D01*
X93363748Y-83514143D01*
X93184143Y-83693748D01*
X93170000Y-83679605D01*
X93155858Y-83693748D01*
X92976253Y-83514143D01*
X92990395Y-83500000D01*
X92489088Y-82998693D01*
X92289380Y-83017173D01*
X92171643Y-83390925D01*
X92205897Y-83781282D01*
X92289380Y-83982827D01*
X92489085Y-84001307D01*
X92465392Y-84025000D01*
X88390000Y-84025000D01*
X87955654Y-84111397D01*
X87587434Y-84357434D01*
X87341397Y-84725654D01*
X87255000Y-85160000D01*
X87341397Y-85594346D01*
X87587434Y-85962566D01*
X87955654Y-86208603D01*
X88390000Y-86295000D01*
X95515000Y-86295000D01*
X95515000Y-95975000D01*
X94910000Y-95975000D01*
X94475654Y-96061397D01*
X94107433Y-96307434D01*
X91309868Y-99105000D01*
X88270546Y-99105000D01*
X88170000Y-99085000D01*
X87735655Y-99171397D01*
X87367434Y-99417434D01*
X87121397Y-99785655D01*
X87035000Y-100220000D01*
X85160000Y-100220000D01*
X85160000Y-93115070D01*
X85275069Y-93115170D01*
X85637229Y-92965529D01*
X85872255Y-92730912D01*
X91248693Y-92730912D01*
X91267173Y-92930620D01*
X91640925Y-93048357D01*
X92031282Y-93014103D01*
X92232827Y-92930620D01*
X92251307Y-92730912D01*
X91750000Y-92229605D01*
X91248693Y-92730912D01*
X85872255Y-92730912D01*
X85914555Y-92688686D01*
X86064828Y-92326788D01*
X86065164Y-91940925D01*
X90751643Y-91940925D01*
X90785897Y-92331282D01*
X90869380Y-92532827D01*
X91069088Y-92551307D01*
X91570395Y-92050000D01*
X91929605Y-92050000D01*
X92430912Y-92551307D01*
X92630620Y-92532827D01*
X92748357Y-92159075D01*
X92714103Y-91768718D01*
X92630620Y-91567173D01*
X92430912Y-91548693D01*
X91929605Y-92050000D01*
X91570395Y-92050000D01*
X91069088Y-91548693D01*
X90869380Y-91567173D01*
X90751643Y-91940925D01*
X86065164Y-91940925D01*
X86065170Y-91934931D01*
X85915529Y-91572771D01*
X85830000Y-91487093D01*
X85830000Y-91369088D01*
X91248693Y-91369088D01*
X91750000Y-91870395D01*
X92251307Y-91369088D01*
X92232827Y-91169380D01*
X91859075Y-91051643D01*
X91468718Y-91085897D01*
X91267173Y-91169380D01*
X91248693Y-91369088D01*
X85830000Y-91369088D01*
X85830000Y-90564802D01*
X85867401Y-90527401D01*
X86032148Y-90280839D01*
X86090000Y-89990000D01*
X86090000Y-82819088D01*
X92668693Y-82819088D01*
X93170000Y-83320395D01*
X93671307Y-82819088D01*
X93652827Y-82619380D01*
X93279075Y-82501643D01*
X92888718Y-82535897D01*
X92687173Y-82619380D01*
X92668693Y-82819088D01*
X86090000Y-82819088D01*
X86090000Y-77523111D01*
X86164555Y-77448686D01*
X86292353Y-77140912D01*
X92468693Y-77140912D01*
X92487173Y-77340620D01*
X92860925Y-77458357D01*
X93251282Y-77424103D01*
X93452827Y-77340620D01*
X93471307Y-77140912D01*
X92970000Y-76639605D01*
X92468693Y-77140912D01*
X86292353Y-77140912D01*
X86314828Y-77086788D01*
X86315170Y-76694931D01*
X86173031Y-76350925D01*
X91971643Y-76350925D01*
X92005897Y-76741282D01*
X92089380Y-76942827D01*
X92289088Y-76961307D01*
X92790395Y-76460000D01*
X93149605Y-76460000D01*
X93650912Y-76961307D01*
X93850620Y-76942827D01*
X93968357Y-76569075D01*
X93934103Y-76178718D01*
X93850620Y-75977173D01*
X93650912Y-75958693D01*
X93149605Y-76460000D01*
X92790395Y-76460000D01*
X92289088Y-75958693D01*
X92089380Y-75977173D01*
X91971643Y-76350925D01*
X86173031Y-76350925D01*
X86165529Y-76332771D01*
X86090000Y-76257110D01*
X86090000Y-75779088D01*
X92468693Y-75779088D01*
X92970000Y-76280395D01*
X93471307Y-75779088D01*
X93452827Y-75579380D01*
X93079075Y-75461643D01*
X92688718Y-75495897D01*
X92487173Y-75579380D01*
X92468693Y-75779088D01*
X86090000Y-75779088D01*
X86090000Y-66003094D01*
X86174555Y-65918686D01*
X86324828Y-65556788D01*
X86325170Y-65164931D01*
X86195421Y-64850912D01*
X110748693Y-64850912D01*
X110767173Y-65050620D01*
X111140925Y-65168357D01*
X111531282Y-65134103D01*
X111732827Y-65050620D01*
X111751307Y-64850912D01*
X111250000Y-64349605D01*
X110748693Y-64850912D01*
X86195421Y-64850912D01*
X86175529Y-64802771D01*
X86100000Y-64727110D01*
X86100000Y-63934802D01*
X86384802Y-63650000D01*
X110550392Y-63650000D01*
X110569085Y-63668693D01*
X110369380Y-63687173D01*
X110251643Y-64060925D01*
X110285897Y-64451282D01*
X110369380Y-64652827D01*
X110569088Y-64671307D01*
X111070395Y-64170000D01*
X111056253Y-64155858D01*
X111235858Y-63976253D01*
X111250000Y-63990395D01*
X111264143Y-63976253D01*
X111443748Y-64155858D01*
X111429605Y-64170000D01*
X111930912Y-64671307D01*
X112130620Y-64652827D01*
X112248357Y-64279075D01*
X112214103Y-63888718D01*
X112130620Y-63687173D01*
X111930915Y-63668693D01*
X111949608Y-63650000D01*
X137405198Y-63650000D01*
X139110000Y-65354802D01*
X139110000Y-75276889D01*
X139035445Y-75351314D01*
X138885172Y-75713212D01*
X138884830Y-76105069D01*
X139034471Y-76467229D01*
X139110000Y-76542890D01*
X139110000Y-90486854D01*
X139055445Y-90541314D01*
X138905172Y-90903212D01*
X138904830Y-91295069D01*
X139054471Y-91657229D01*
X139331314Y-91934555D01*
X139693212Y-92084828D01*
X140085069Y-92085170D01*
X140447229Y-91935529D01*
X140724555Y-91658686D01*
X140874828Y-91296788D01*
X140875170Y-90904931D01*
X140725529Y-90542771D01*
X140630000Y-90447075D01*
X140630000Y-81215026D01*
X140795069Y-81215170D01*
X141157229Y-81065529D01*
X141280000Y-80942972D01*
X141280000Y-87226889D01*
X141205445Y-87301314D01*
X141055172Y-87663212D01*
X141054830Y-88055069D01*
X141204471Y-88417229D01*
X141481314Y-88694555D01*
X141843212Y-88844828D01*
X142235069Y-88845170D01*
X142597229Y-88695529D01*
X142874555Y-88418686D01*
X143024828Y-88056788D01*
X143025170Y-87664931D01*
X142875529Y-87302771D01*
X142800000Y-87227110D01*
X142800000Y-73603111D01*
X142874555Y-73528686D01*
X142875000Y-73527614D01*
X142875000Y-82030000D01*
X142961397Y-82464346D01*
X143207434Y-82832566D01*
X143575654Y-83078603D01*
X144010000Y-83165000D01*
X144444346Y-83078603D01*
X144812566Y-82832566D01*
X144905000Y-82694229D01*
X144905000Y-93090000D01*
X144991397Y-93524346D01*
X145237434Y-93892566D01*
X145605654Y-94138603D01*
X146040000Y-94225000D01*
X146474346Y-94138603D01*
X146842566Y-93892566D01*
X147088603Y-93524346D01*
X147175000Y-93090000D01*
X147175000Y-56000000D01*
X147088603Y-55565654D01*
X146842566Y-55197434D01*
X143882566Y-52237434D01*
X143867600Y-52227434D01*
X143514346Y-51991397D01*
X143080000Y-51905000D01*
X111095000Y-51905000D01*
X111095000Y-51279312D01*
X111396915Y-51154563D01*
X112112052Y-50440673D01*
X112499559Y-49507454D01*
X112499563Y-49503028D01*
X112885437Y-50436915D01*
X113599327Y-51152052D01*
X114532546Y-51539559D01*
X115543021Y-51540440D01*
X116476915Y-51154563D01*
X117192052Y-50440673D01*
X117567560Y-49536351D01*
X117567560Y-50905000D01*
X117611838Y-51140317D01*
X117750910Y-51356441D01*
X117963110Y-51501431D01*
X118215000Y-51552440D01*
X122025000Y-51552440D01*
X122260317Y-51508162D01*
X122476441Y-51369090D01*
X122621431Y-51156890D01*
X122672440Y-50905000D01*
X122672440Y-48970907D01*
X127075000Y-48970907D01*
X127075000Y-49029093D01*
X127188039Y-49597378D01*
X127509946Y-50079147D01*
X127991715Y-50401054D01*
X128560000Y-50514093D01*
X129128285Y-50401054D01*
X129610054Y-50079147D01*
X129637850Y-50037548D01*
X129646838Y-50085317D01*
X129785910Y-50301441D01*
X129998110Y-50446431D01*
X130250000Y-50497440D01*
X131950000Y-50497440D01*
X132185317Y-50453162D01*
X132401441Y-50314090D01*
X132546431Y-50101890D01*
X132597440Y-49850000D01*
X132597440Y-48150000D01*
X132553162Y-47914683D01*
X132414090Y-47698559D01*
X132201890Y-47553569D01*
X131950000Y-47502560D01*
X130250000Y-47502560D01*
X130014683Y-47546838D01*
X129798559Y-47685910D01*
X129653569Y-47898110D01*
X129639914Y-47965541D01*
X129610054Y-47920853D01*
X129128285Y-47598946D01*
X128560000Y-47485907D01*
X127991715Y-47598946D01*
X127509946Y-47920853D01*
X127188039Y-48402622D01*
X127075000Y-48970907D01*
X122672440Y-48970907D01*
X122672440Y-47095000D01*
X122628162Y-46859683D01*
X122489090Y-46643559D01*
X122276890Y-46498569D01*
X122025000Y-46447560D01*
X118215000Y-46447560D01*
X117979683Y-46491838D01*
X117763559Y-46630910D01*
X117618569Y-46843110D01*
X117567560Y-47095000D01*
X117567560Y-48465807D01*
X117194563Y-47563085D01*
X116480673Y-46847948D01*
X115547454Y-46460441D01*
X114536979Y-46459560D01*
X113603085Y-46845437D01*
X112887948Y-47559327D01*
X112500441Y-48492546D01*
X112500437Y-48496972D01*
X112114563Y-47563085D01*
X111400673Y-46847948D01*
X110467454Y-46460441D01*
X109456979Y-46459560D01*
X108523085Y-46845437D01*
X107807948Y-47559327D01*
X107420441Y-48492546D01*
X107420009Y-48988432D01*
X107414933Y-48469923D01*
X107047289Y-47582353D01*
X106686440Y-47373165D01*
X105059605Y-49000000D01*
X106686440Y-50626835D01*
X107047289Y-50417647D01*
X107419568Y-49493398D01*
X107419560Y-49503021D01*
X107805437Y-50436915D01*
X108519327Y-51152052D01*
X108825000Y-51278979D01*
X108825000Y-51895000D01*
X82700000Y-51895000D01*
X82265654Y-51981397D01*
X81897434Y-52227434D01*
X78937434Y-55187434D01*
X78691397Y-55555654D01*
X78605000Y-55990000D01*
X73210000Y-55990000D01*
X73210000Y-50806440D01*
X103253165Y-50806440D01*
X103462353Y-51167289D01*
X104399650Y-51544824D01*
X105410077Y-51534933D01*
X106297647Y-51167289D01*
X106506835Y-50806440D01*
X104880000Y-49179605D01*
X103253165Y-50806440D01*
X73210000Y-50806440D01*
X73210000Y-48519650D01*
X102335176Y-48519650D01*
X102345067Y-49530077D01*
X102712711Y-50417647D01*
X103073560Y-50626835D01*
X104700395Y-49000000D01*
X103073560Y-47373165D01*
X102712711Y-47582353D01*
X102335176Y-48519650D01*
X73210000Y-48519650D01*
X73210000Y-47193560D01*
X103253165Y-47193560D01*
X104880000Y-48820395D01*
X106506835Y-47193560D01*
X106297647Y-46832711D01*
X105360350Y-46455176D01*
X104349923Y-46465067D01*
X103462353Y-46832711D01*
X103253165Y-47193560D01*
X73210000Y-47193560D01*
X73210000Y-45710000D01*
X151790000Y-45710000D01*
X151790000Y-157290000D01*
G36*
X125660223Y-55980618D02*
X127500000Y-57820395D01*
X129339777Y-55980618D01*
X129129627Y-55645000D01*
X140709868Y-55645000D01*
X142875000Y-57810132D01*
X142875000Y-72412241D01*
X142800000Y-72337110D01*
X142800000Y-64730000D01*
X142742148Y-64439161D01*
X142577401Y-64192599D01*
X139107401Y-60722599D01*
X138860839Y-60557852D01*
X138570000Y-60500000D01*
X128879497Y-60500000D01*
X129094632Y-60410888D01*
X129339777Y-60019382D01*
X127500000Y-58179605D01*
X125660223Y-60019382D01*
X125905368Y-60410888D01*
X126123384Y-60500000D01*
X98879497Y-60500000D01*
X99094632Y-60410888D01*
X99339777Y-60019382D01*
X97500000Y-58179605D01*
X95660223Y-60019382D01*
X95905368Y-60410888D01*
X96123384Y-60500000D01*
X84900000Y-60500000D01*
X84609161Y-60557852D01*
X84362599Y-60722599D01*
X83095000Y-61990198D01*
X83095000Y-57590132D01*
X83235772Y-57449360D01*
X94662391Y-57449360D01*
X94667670Y-58577181D01*
X95089112Y-59594632D01*
X95480618Y-59839777D01*
X97320395Y-58000000D01*
X97679605Y-58000000D01*
X99519382Y-59839777D01*
X99910888Y-59594632D01*
X99943857Y-59513970D01*
X103165635Y-59513970D01*
X103325418Y-59832739D01*
X104116187Y-60142723D01*
X104965387Y-60126497D01*
X105674582Y-59832739D01*
X105834365Y-59513970D01*
X104500000Y-58179605D01*
X103165635Y-59513970D01*
X99943857Y-59513970D01*
X100337609Y-58550640D01*
X100333236Y-57616187D01*
X102357277Y-57616187D01*
X102373503Y-58465387D01*
X102667261Y-59174582D01*
X102986030Y-59334365D01*
X104320395Y-58000000D01*
X104679605Y-58000000D01*
X106013970Y-59334365D01*
X106332739Y-59174582D01*
X106642723Y-58383813D01*
X106626497Y-57534613D01*
X106591185Y-57449360D01*
X124662391Y-57449360D01*
X124667670Y-58577181D01*
X125089112Y-59594632D01*
X125480618Y-59839777D01*
X127320395Y-58000000D01*
X127679605Y-58000000D01*
X129519382Y-59839777D01*
X129910888Y-59594632D01*
X130337609Y-58550640D01*
X130332330Y-57422819D01*
X129910888Y-56405368D01*
X129519382Y-56160223D01*
X127679605Y-58000000D01*
X127320395Y-58000000D01*
X125480618Y-56160223D01*
X125089112Y-56405368D01*
X124662391Y-57449360D01*
X106591185Y-57449360D01*
X106332739Y-56825418D01*
X106013970Y-56665635D01*
X104679605Y-58000000D01*
X104320395Y-58000000D01*
X102986030Y-56665635D01*
X102667261Y-56825418D01*
X102357277Y-57616187D01*
X100333236Y-57616187D01*
X100332330Y-57422819D01*
X99944300Y-56486030D01*
X103165635Y-56486030D01*
X104500000Y-57820395D01*
X105834365Y-56486030D01*
X105674582Y-56167261D01*
X104883813Y-55857277D01*
X104034613Y-55873503D01*
X103325418Y-56167261D01*
X103165635Y-56486030D01*
X99944300Y-56486030D01*
X99910888Y-56405368D01*
X99519382Y-56160223D01*
X97679605Y-58000000D01*
X97320395Y-58000000D01*
X95480618Y-56160223D01*
X95089112Y-56405368D01*
X94662391Y-57449360D01*
X83235772Y-57449360D01*
X85030132Y-55655000D01*
X95864112Y-55655000D01*
X95660223Y-55980618D01*
X97500000Y-57820395D01*
X99339777Y-55980618D01*
X99135888Y-55655000D01*
X115030000Y-55655000D01*
X115080273Y-55645000D01*
X125870373Y-55645000D01*
X125660223Y-55980618D01*
X125660223Y-55980618D01*
G37*
X125660223Y-55980618D02*
X127500000Y-57820395D01*
X129339777Y-55980618D01*
X129129627Y-55645000D01*
X140709868Y-55645000D01*
X142875000Y-57810132D01*
X142875000Y-72412241D01*
X142800000Y-72337110D01*
X142800000Y-64730000D01*
X142742148Y-64439161D01*
X142577401Y-64192599D01*
X139107401Y-60722599D01*
X138860839Y-60557852D01*
X138570000Y-60500000D01*
X128879497Y-60500000D01*
X129094632Y-60410888D01*
X129339777Y-60019382D01*
X127500000Y-58179605D01*
X125660223Y-60019382D01*
X125905368Y-60410888D01*
X126123384Y-60500000D01*
X98879497Y-60500000D01*
X99094632Y-60410888D01*
X99339777Y-60019382D01*
X97500000Y-58179605D01*
X95660223Y-60019382D01*
X95905368Y-60410888D01*
X96123384Y-60500000D01*
X84900000Y-60500000D01*
X84609161Y-60557852D01*
X84362599Y-60722599D01*
X83095000Y-61990198D01*
X83095000Y-57590132D01*
X83235772Y-57449360D01*
X94662391Y-57449360D01*
X94667670Y-58577181D01*
X95089112Y-59594632D01*
X95480618Y-59839777D01*
X97320395Y-58000000D01*
X97679605Y-58000000D01*
X99519382Y-59839777D01*
X99910888Y-59594632D01*
X99943857Y-59513970D01*
X103165635Y-59513970D01*
X103325418Y-59832739D01*
X104116187Y-60142723D01*
X104965387Y-60126497D01*
X105674582Y-59832739D01*
X105834365Y-59513970D01*
X104500000Y-58179605D01*
X103165635Y-59513970D01*
X99943857Y-59513970D01*
X100337609Y-58550640D01*
X100333236Y-57616187D01*
X102357277Y-57616187D01*
X102373503Y-58465387D01*
X102667261Y-59174582D01*
X102986030Y-59334365D01*
X104320395Y-58000000D01*
X104679605Y-58000000D01*
X106013970Y-59334365D01*
X106332739Y-59174582D01*
X106642723Y-58383813D01*
X106626497Y-57534613D01*
X106591185Y-57449360D01*
X124662391Y-57449360D01*
X124667670Y-58577181D01*
X125089112Y-59594632D01*
X125480618Y-59839777D01*
X127320395Y-58000000D01*
X127679605Y-58000000D01*
X129519382Y-59839777D01*
X129910888Y-59594632D01*
X130337609Y-58550640D01*
X130332330Y-57422819D01*
X129910888Y-56405368D01*
X129519382Y-56160223D01*
X127679605Y-58000000D01*
X127320395Y-58000000D01*
X125480618Y-56160223D01*
X125089112Y-56405368D01*
X124662391Y-57449360D01*
X106591185Y-57449360D01*
X106332739Y-56825418D01*
X106013970Y-56665635D01*
X104679605Y-58000000D01*
X104320395Y-58000000D01*
X102986030Y-56665635D01*
X102667261Y-56825418D01*
X102357277Y-57616187D01*
X100333236Y-57616187D01*
X100332330Y-57422819D01*
X99944300Y-56486030D01*
X103165635Y-56486030D01*
X104500000Y-57820395D01*
X105834365Y-56486030D01*
X105674582Y-56167261D01*
X104883813Y-55857277D01*
X104034613Y-55873503D01*
X103325418Y-56167261D01*
X103165635Y-56486030D01*
X99944300Y-56486030D01*
X99910888Y-56405368D01*
X99519382Y-56160223D01*
X97679605Y-58000000D01*
X97320395Y-58000000D01*
X95480618Y-56160223D01*
X95089112Y-56405368D01*
X94662391Y-57449360D01*
X83235772Y-57449360D01*
X85030132Y-55655000D01*
X95864112Y-55655000D01*
X95660223Y-55980618D01*
X97500000Y-57820395D01*
X99339777Y-55980618D01*
X99135888Y-55655000D01*
X115030000Y-55655000D01*
X115080273Y-55645000D01*
X125870373Y-55645000D01*
X125660223Y-55980618D01*
G36*
X104328748Y-93780858D02*
X104314605Y-93795000D01*
X104328748Y-93809143D01*
X104149143Y-93988748D01*
X104135000Y-93974605D01*
X104120858Y-93988748D01*
X103941253Y-93809143D01*
X103955395Y-93795000D01*
X103941253Y-93780858D01*
X104120858Y-93601253D01*
X104135000Y-93615395D01*
X104149143Y-93601253D01*
X104328748Y-93780858D01*
X104328748Y-93780858D01*
G37*
X104328748Y-93780858D02*
X104314605Y-93795000D01*
X104328748Y-93809143D01*
X104149143Y-93988748D01*
X104135000Y-93974605D01*
X104120858Y-93988748D01*
X103941253Y-93809143D01*
X103955395Y-93795000D01*
X103941253Y-93780858D01*
X104120858Y-93601253D01*
X104135000Y-93615395D01*
X104149143Y-93601253D01*
X104328748Y-93780858D01*
G36*
X104328748Y-92510858D02*
X104314605Y-92525000D01*
X104328748Y-92539143D01*
X104149143Y-92718748D01*
X104135000Y-92704605D01*
X104120858Y-92718748D01*
X103941253Y-92539143D01*
X103955395Y-92525000D01*
X103941253Y-92510858D01*
X104120858Y-92331253D01*
X104135000Y-92345395D01*
X104149143Y-92331253D01*
X104328748Y-92510858D01*
X104328748Y-92510858D01*
G37*
X104328748Y-92510858D02*
X104314605Y-92525000D01*
X104328748Y-92539143D01*
X104149143Y-92718748D01*
X104135000Y-92704605D01*
X104120858Y-92718748D01*
X103941253Y-92539143D01*
X103955395Y-92525000D01*
X103941253Y-92510858D01*
X104120858Y-92331253D01*
X104135000Y-92345395D01*
X104149143Y-92331253D01*
X104328748Y-92510858D01*
G36*
X104328748Y-91240858D02*
X104314605Y-91255000D01*
X104328748Y-91269143D01*
X104149143Y-91448748D01*
X104135000Y-91434605D01*
X104120858Y-91448748D01*
X103941253Y-91269143D01*
X103955395Y-91255000D01*
X103941253Y-91240858D01*
X104120858Y-91061253D01*
X104135000Y-91075395D01*
X104149143Y-91061253D01*
X104328748Y-91240858D01*
X104328748Y-91240858D01*
G37*
X104328748Y-91240858D02*
X104314605Y-91255000D01*
X104328748Y-91269143D01*
X104149143Y-91448748D01*
X104135000Y-91434605D01*
X104120858Y-91448748D01*
X103941253Y-91269143D01*
X103955395Y-91255000D01*
X103941253Y-91240858D01*
X104120858Y-91061253D01*
X104135000Y-91075395D01*
X104149143Y-91061253D01*
X104328748Y-91240858D01*
G36*
X104328748Y-89970858D02*
X104314605Y-89985000D01*
X104328748Y-89999143D01*
X104149143Y-90178748D01*
X104135000Y-90164605D01*
X104120858Y-90178748D01*
X103941253Y-89999143D01*
X103955395Y-89985000D01*
X103941253Y-89970858D01*
X104120858Y-89791253D01*
X104135000Y-89805395D01*
X104149143Y-89791253D01*
X104328748Y-89970858D01*
X104328748Y-89970858D01*
G37*
X104328748Y-89970858D02*
X104314605Y-89985000D01*
X104328748Y-89999143D01*
X104149143Y-90178748D01*
X104135000Y-90164605D01*
X104120858Y-90178748D01*
X103941253Y-89999143D01*
X103955395Y-89985000D01*
X103941253Y-89970858D01*
X104120858Y-89791253D01*
X104135000Y-89805395D01*
X104149143Y-89791253D01*
X104328748Y-89970858D01*
G36*
X104328748Y-88700858D02*
X104314605Y-88715000D01*
X104328748Y-88729143D01*
X104149143Y-88908748D01*
X104135000Y-88894605D01*
X104120858Y-88908748D01*
X103941253Y-88729143D01*
X103955395Y-88715000D01*
X103941253Y-88700858D01*
X104120858Y-88521253D01*
X104135000Y-88535395D01*
X104149143Y-88521253D01*
X104328748Y-88700858D01*
X104328748Y-88700858D01*
G37*
X104328748Y-88700858D02*
X104314605Y-88715000D01*
X104328748Y-88729143D01*
X104149143Y-88908748D01*
X104135000Y-88894605D01*
X104120858Y-88908748D01*
X103941253Y-88729143D01*
X103955395Y-88715000D01*
X103941253Y-88700858D01*
X104120858Y-88521253D01*
X104135000Y-88535395D01*
X104149143Y-88521253D01*
X104328748Y-88700858D01*
G36*
X104328748Y-87430858D02*
X104314605Y-87445000D01*
X104328748Y-87459143D01*
X104149143Y-87638748D01*
X104135000Y-87624605D01*
X104120858Y-87638748D01*
X103941253Y-87459143D01*
X103955395Y-87445000D01*
X103941253Y-87430858D01*
X104120858Y-87251253D01*
X104135000Y-87265395D01*
X104149143Y-87251253D01*
X104328748Y-87430858D01*
X104328748Y-87430858D01*
G37*
X104328748Y-87430858D02*
X104314605Y-87445000D01*
X104328748Y-87459143D01*
X104149143Y-87638748D01*
X104135000Y-87624605D01*
X104120858Y-87638748D01*
X103941253Y-87459143D01*
X103955395Y-87445000D01*
X103941253Y-87430858D01*
X104120858Y-87251253D01*
X104135000Y-87265395D01*
X104149143Y-87251253D01*
X104328748Y-87430858D01*
G36*
X104328748Y-86160858D02*
X104314605Y-86175000D01*
X104328748Y-86189143D01*
X104149143Y-86368748D01*
X104135000Y-86354605D01*
X104120858Y-86368748D01*
X103941253Y-86189143D01*
X103955395Y-86175000D01*
X103941253Y-86160858D01*
X104120858Y-85981253D01*
X104135000Y-85995395D01*
X104149143Y-85981253D01*
X104328748Y-86160858D01*
X104328748Y-86160858D01*
G37*
X104328748Y-86160858D02*
X104314605Y-86175000D01*
X104328748Y-86189143D01*
X104149143Y-86368748D01*
X104135000Y-86354605D01*
X104120858Y-86368748D01*
X103941253Y-86189143D01*
X103955395Y-86175000D01*
X103941253Y-86160858D01*
X104120858Y-85981253D01*
X104135000Y-85995395D01*
X104149143Y-85981253D01*
X104328748Y-86160858D01*
G36*
X104328748Y-84890858D02*
X104314605Y-84905000D01*
X104328748Y-84919143D01*
X104149143Y-85098748D01*
X104135000Y-85084605D01*
X104120858Y-85098748D01*
X103941253Y-84919143D01*
X103955395Y-84905000D01*
X103941253Y-84890858D01*
X104120858Y-84711253D01*
X104135000Y-84725395D01*
X104149143Y-84711253D01*
X104328748Y-84890858D01*
X104328748Y-84890858D01*
G37*
X104328748Y-84890858D02*
X104314605Y-84905000D01*
X104328748Y-84919143D01*
X104149143Y-85098748D01*
X104135000Y-85084605D01*
X104120858Y-85098748D01*
X103941253Y-84919143D01*
X103955395Y-84905000D01*
X103941253Y-84890858D01*
X104120858Y-84711253D01*
X104135000Y-84725395D01*
X104149143Y-84711253D01*
X104328748Y-84890858D01*
G36*
X104328748Y-83620858D02*
X104314605Y-83635000D01*
X104328748Y-83649143D01*
X104149143Y-83828748D01*
X104135000Y-83814605D01*
X104120858Y-83828748D01*
X103941253Y-83649143D01*
X103955395Y-83635000D01*
X103941253Y-83620858D01*
X104120858Y-83441253D01*
X104135000Y-83455395D01*
X104149143Y-83441253D01*
X104328748Y-83620858D01*
X104328748Y-83620858D01*
G37*
X104328748Y-83620858D02*
X104314605Y-83635000D01*
X104328748Y-83649143D01*
X104149143Y-83828748D01*
X104135000Y-83814605D01*
X104120858Y-83828748D01*
X103941253Y-83649143D01*
X103955395Y-83635000D01*
X103941253Y-83620858D01*
X104120858Y-83441253D01*
X104135000Y-83455395D01*
X104149143Y-83441253D01*
X104328748Y-83620858D01*
G36*
X104328748Y-82350858D02*
X104314605Y-82365000D01*
X104328748Y-82379143D01*
X104149143Y-82558748D01*
X104135000Y-82544605D01*
X104120858Y-82558748D01*
X103941253Y-82379143D01*
X103955395Y-82365000D01*
X103941253Y-82350858D01*
X104120858Y-82171253D01*
X104135000Y-82185395D01*
X104149143Y-82171253D01*
X104328748Y-82350858D01*
X104328748Y-82350858D01*
G37*
X104328748Y-82350858D02*
X104314605Y-82365000D01*
X104328748Y-82379143D01*
X104149143Y-82558748D01*
X104135000Y-82544605D01*
X104120858Y-82558748D01*
X103941253Y-82379143D01*
X103955395Y-82365000D01*
X103941253Y-82350858D01*
X104120858Y-82171253D01*
X104135000Y-82185395D01*
X104149143Y-82171253D01*
X104328748Y-82350858D01*
G36*
X104328748Y-81080858D02*
X104314605Y-81095000D01*
X104328748Y-81109143D01*
X104149143Y-81288748D01*
X104135000Y-81274605D01*
X104120858Y-81288748D01*
X103941253Y-81109143D01*
X103955395Y-81095000D01*
X103941253Y-81080858D01*
X104120858Y-80901253D01*
X104135000Y-80915395D01*
X104149143Y-80901253D01*
X104328748Y-81080858D01*
X104328748Y-81080858D01*
G37*
X104328748Y-81080858D02*
X104314605Y-81095000D01*
X104328748Y-81109143D01*
X104149143Y-81288748D01*
X104135000Y-81274605D01*
X104120858Y-81288748D01*
X103941253Y-81109143D01*
X103955395Y-81095000D01*
X103941253Y-81080858D01*
X104120858Y-80901253D01*
X104135000Y-80915395D01*
X104149143Y-80901253D01*
X104328748Y-81080858D01*
G36*
X104328748Y-79810858D02*
X104314605Y-79825000D01*
X104328748Y-79839143D01*
X104149143Y-80018748D01*
X104135000Y-80004605D01*
X104120858Y-80018748D01*
X103941253Y-79839143D01*
X103955395Y-79825000D01*
X103941253Y-79810858D01*
X104120858Y-79631253D01*
X104135000Y-79645395D01*
X104149143Y-79631253D01*
X104328748Y-79810858D01*
X104328748Y-79810858D01*
G37*
X104328748Y-79810858D02*
X104314605Y-79825000D01*
X104328748Y-79839143D01*
X104149143Y-80018748D01*
X104135000Y-80004605D01*
X104120858Y-80018748D01*
X103941253Y-79839143D01*
X103955395Y-79825000D01*
X103941253Y-79810858D01*
X104120858Y-79631253D01*
X104135000Y-79645395D01*
X104149143Y-79631253D01*
X104328748Y-79810858D01*
G36*
X104328748Y-78540858D02*
X104314605Y-78555000D01*
X104328748Y-78569143D01*
X104149143Y-78748748D01*
X104135000Y-78734605D01*
X104120858Y-78748748D01*
X103941253Y-78569143D01*
X103955395Y-78555000D01*
X103941253Y-78540858D01*
X104120858Y-78361253D01*
X104135000Y-78375395D01*
X104149143Y-78361253D01*
X104328748Y-78540858D01*
X104328748Y-78540858D01*
G37*
X104328748Y-78540858D02*
X104314605Y-78555000D01*
X104328748Y-78569143D01*
X104149143Y-78748748D01*
X104135000Y-78734605D01*
X104120858Y-78748748D01*
X103941253Y-78569143D01*
X103955395Y-78555000D01*
X103941253Y-78540858D01*
X104120858Y-78361253D01*
X104135000Y-78375395D01*
X104149143Y-78361253D01*
X104328748Y-78540858D01*
G36*
X104328748Y-77270858D02*
X104314605Y-77285000D01*
X104328748Y-77299143D01*
X104149143Y-77478748D01*
X104135000Y-77464605D01*
X104120858Y-77478748D01*
X103941253Y-77299143D01*
X103955395Y-77285000D01*
X103941253Y-77270858D01*
X104120858Y-77091253D01*
X104135000Y-77105395D01*
X104149143Y-77091253D01*
X104328748Y-77270858D01*
X104328748Y-77270858D01*
G37*
X104328748Y-77270858D02*
X104314605Y-77285000D01*
X104328748Y-77299143D01*
X104149143Y-77478748D01*
X104135000Y-77464605D01*
X104120858Y-77478748D01*
X103941253Y-77299143D01*
X103955395Y-77285000D01*
X103941253Y-77270858D01*
X104120858Y-77091253D01*
X104135000Y-77105395D01*
X104149143Y-77091253D01*
X104328748Y-77270858D01*
G36*
X104328748Y-76000858D02*
X104314605Y-76015000D01*
X104328748Y-76029143D01*
X104149143Y-76208748D01*
X104135000Y-76194605D01*
X104120858Y-76208748D01*
X103941253Y-76029143D01*
X103955395Y-76015000D01*
X103941253Y-76000858D01*
X104120858Y-75821253D01*
X104135000Y-75835395D01*
X104149143Y-75821253D01*
X104328748Y-76000858D01*
X104328748Y-76000858D01*
G37*
X104328748Y-76000858D02*
X104314605Y-76015000D01*
X104328748Y-76029143D01*
X104149143Y-76208748D01*
X104135000Y-76194605D01*
X104120858Y-76208748D01*
X103941253Y-76029143D01*
X103955395Y-76015000D01*
X103941253Y-76000858D01*
X104120858Y-75821253D01*
X104135000Y-75835395D01*
X104149143Y-75821253D01*
X104328748Y-76000858D01*
G36*
X104328748Y-74730858D02*
X104314605Y-74745000D01*
X104328748Y-74759143D01*
X104149143Y-74938748D01*
X104135000Y-74924605D01*
X104120858Y-74938748D01*
X103941253Y-74759143D01*
X103955395Y-74745000D01*
X103941253Y-74730858D01*
X104120858Y-74551253D01*
X104135000Y-74565395D01*
X104149143Y-74551253D01*
X104328748Y-74730858D01*
X104328748Y-74730858D01*
G37*
X104328748Y-74730858D02*
X104314605Y-74745000D01*
X104328748Y-74759143D01*
X104149143Y-74938748D01*
X104135000Y-74924605D01*
X104120858Y-74938748D01*
X103941253Y-74759143D01*
X103955395Y-74745000D01*
X103941253Y-74730858D01*
X104120858Y-74551253D01*
X104135000Y-74565395D01*
X104149143Y-74551253D01*
X104328748Y-74730858D01*
G36*
X104328748Y-73460858D02*
X104314605Y-73475000D01*
X104328748Y-73489143D01*
X104149143Y-73668748D01*
X104135000Y-73654605D01*
X104120858Y-73668748D01*
X103941253Y-73489143D01*
X103955395Y-73475000D01*
X103941253Y-73460858D01*
X104120858Y-73281253D01*
X104135000Y-73295395D01*
X104149143Y-73281253D01*
X104328748Y-73460858D01*
X104328748Y-73460858D01*
G37*
X104328748Y-73460858D02*
X104314605Y-73475000D01*
X104328748Y-73489143D01*
X104149143Y-73668748D01*
X104135000Y-73654605D01*
X104120858Y-73668748D01*
X103941253Y-73489143D01*
X103955395Y-73475000D01*
X103941253Y-73460858D01*
X104120858Y-73281253D01*
X104135000Y-73295395D01*
X104149143Y-73281253D01*
X104328748Y-73460858D01*
G36*
X104328748Y-72190858D02*
X104314605Y-72205000D01*
X104328748Y-72219143D01*
X104149143Y-72398748D01*
X104135000Y-72384605D01*
X104120858Y-72398748D01*
X103941253Y-72219143D01*
X103955395Y-72205000D01*
X103941253Y-72190858D01*
X104120858Y-72011253D01*
X104135000Y-72025395D01*
X104149143Y-72011253D01*
X104328748Y-72190858D01*
X104328748Y-72190858D01*
G37*
X104328748Y-72190858D02*
X104314605Y-72205000D01*
X104328748Y-72219143D01*
X104149143Y-72398748D01*
X104135000Y-72384605D01*
X104120858Y-72398748D01*
X103941253Y-72219143D01*
X103955395Y-72205000D01*
X103941253Y-72190858D01*
X104120858Y-72011253D01*
X104135000Y-72025395D01*
X104149143Y-72011253D01*
X104328748Y-72190858D01*
G36*
X104257998Y-70850108D02*
X104328748Y-70920858D01*
X104314605Y-70935000D01*
X104328748Y-70949143D01*
X104149143Y-71128748D01*
X104135000Y-71114605D01*
X104120858Y-71128748D01*
X103941253Y-70949143D01*
X103955395Y-70935000D01*
X103941253Y-70920858D01*
X104012216Y-70849894D01*
X104257998Y-70850108D01*
X104257998Y-70850108D01*
G37*
X104257998Y-70850108D02*
X104328748Y-70920858D01*
X104314605Y-70935000D01*
X104328748Y-70949143D01*
X104149143Y-71128748D01*
X104135000Y-71114605D01*
X104120858Y-71128748D01*
X103941253Y-70949143D01*
X103955395Y-70935000D01*
X103941253Y-70920858D01*
X104012216Y-70849894D01*
X104257998Y-70850108D01*
G36*
X121058748Y-95050858D02*
X121044605Y-95065000D01*
X121058748Y-95079143D01*
X120987784Y-95150106D01*
X120742002Y-95149892D01*
X120671253Y-95079143D01*
X120685395Y-95065000D01*
X120671253Y-95050858D01*
X120850858Y-94871253D01*
X120865000Y-94885395D01*
X120879143Y-94871253D01*
X121058748Y-95050858D01*
X121058748Y-95050858D01*
G37*
X121058748Y-95050858D02*
X121044605Y-95065000D01*
X121058748Y-95079143D01*
X120987784Y-95150106D01*
X120742002Y-95149892D01*
X120671253Y-95079143D01*
X120685395Y-95065000D01*
X120671253Y-95050858D01*
X120850858Y-94871253D01*
X120865000Y-94885395D01*
X120879143Y-94871253D01*
X121058748Y-95050858D01*
G36*
X121058748Y-93780858D02*
X121044605Y-93795000D01*
X121058748Y-93809143D01*
X120879143Y-93988748D01*
X120865000Y-93974605D01*
X120850858Y-93988748D01*
X120671253Y-93809143D01*
X120685395Y-93795000D01*
X120671253Y-93780858D01*
X120850858Y-93601253D01*
X120865000Y-93615395D01*
X120879143Y-93601253D01*
X121058748Y-93780858D01*
X121058748Y-93780858D01*
G37*
X121058748Y-93780858D02*
X121044605Y-93795000D01*
X121058748Y-93809143D01*
X120879143Y-93988748D01*
X120865000Y-93974605D01*
X120850858Y-93988748D01*
X120671253Y-93809143D01*
X120685395Y-93795000D01*
X120671253Y-93780858D01*
X120850858Y-93601253D01*
X120865000Y-93615395D01*
X120879143Y-93601253D01*
X121058748Y-93780858D01*
G36*
X121058748Y-92510858D02*
X121044605Y-92525000D01*
X121058748Y-92539143D01*
X120879143Y-92718748D01*
X120865000Y-92704605D01*
X120850858Y-92718748D01*
X120671253Y-92539143D01*
X120685395Y-92525000D01*
X120671253Y-92510858D01*
X120850858Y-92331253D01*
X120865000Y-92345395D01*
X120879143Y-92331253D01*
X121058748Y-92510858D01*
X121058748Y-92510858D01*
G37*
X121058748Y-92510858D02*
X121044605Y-92525000D01*
X121058748Y-92539143D01*
X120879143Y-92718748D01*
X120865000Y-92704605D01*
X120850858Y-92718748D01*
X120671253Y-92539143D01*
X120685395Y-92525000D01*
X120671253Y-92510858D01*
X120850858Y-92331253D01*
X120865000Y-92345395D01*
X120879143Y-92331253D01*
X121058748Y-92510858D01*
G36*
X121058748Y-91240858D02*
X121044605Y-91255000D01*
X121058748Y-91269143D01*
X120879143Y-91448748D01*
X120865000Y-91434605D01*
X120850858Y-91448748D01*
X120671253Y-91269143D01*
X120685395Y-91255000D01*
X120671253Y-91240858D01*
X120850858Y-91061253D01*
X120865000Y-91075395D01*
X120879143Y-91061253D01*
X121058748Y-91240858D01*
X121058748Y-91240858D01*
G37*
X121058748Y-91240858D02*
X121044605Y-91255000D01*
X121058748Y-91269143D01*
X120879143Y-91448748D01*
X120865000Y-91434605D01*
X120850858Y-91448748D01*
X120671253Y-91269143D01*
X120685395Y-91255000D01*
X120671253Y-91240858D01*
X120850858Y-91061253D01*
X120865000Y-91075395D01*
X120879143Y-91061253D01*
X121058748Y-91240858D01*
G36*
X121058748Y-89970858D02*
X121044605Y-89985000D01*
X121058748Y-89999143D01*
X120879143Y-90178748D01*
X120865000Y-90164605D01*
X120850858Y-90178748D01*
X120671253Y-89999143D01*
X120685395Y-89985000D01*
X120671253Y-89970858D01*
X120850858Y-89791253D01*
X120865000Y-89805395D01*
X120879143Y-89791253D01*
X121058748Y-89970858D01*
X121058748Y-89970858D01*
G37*
X121058748Y-89970858D02*
X121044605Y-89985000D01*
X121058748Y-89999143D01*
X120879143Y-90178748D01*
X120865000Y-90164605D01*
X120850858Y-90178748D01*
X120671253Y-89999143D01*
X120685395Y-89985000D01*
X120671253Y-89970858D01*
X120850858Y-89791253D01*
X120865000Y-89805395D01*
X120879143Y-89791253D01*
X121058748Y-89970858D01*
G36*
X121058748Y-88700858D02*
X121044605Y-88715000D01*
X121058748Y-88729143D01*
X120879143Y-88908748D01*
X120865000Y-88894605D01*
X120850858Y-88908748D01*
X120671253Y-88729143D01*
X120685395Y-88715000D01*
X120671253Y-88700858D01*
X120850858Y-88521253D01*
X120865000Y-88535395D01*
X120879143Y-88521253D01*
X121058748Y-88700858D01*
X121058748Y-88700858D01*
G37*
X121058748Y-88700858D02*
X121044605Y-88715000D01*
X121058748Y-88729143D01*
X120879143Y-88908748D01*
X120865000Y-88894605D01*
X120850858Y-88908748D01*
X120671253Y-88729143D01*
X120685395Y-88715000D01*
X120671253Y-88700858D01*
X120850858Y-88521253D01*
X120865000Y-88535395D01*
X120879143Y-88521253D01*
X121058748Y-88700858D01*
G36*
X121058748Y-87430858D02*
X121044605Y-87445000D01*
X121058748Y-87459143D01*
X120879143Y-87638748D01*
X120865000Y-87624605D01*
X120850858Y-87638748D01*
X120671253Y-87459143D01*
X120685395Y-87445000D01*
X120671253Y-87430858D01*
X120850858Y-87251253D01*
X120865000Y-87265395D01*
X120879143Y-87251253D01*
X121058748Y-87430858D01*
X121058748Y-87430858D01*
G37*
X121058748Y-87430858D02*
X121044605Y-87445000D01*
X121058748Y-87459143D01*
X120879143Y-87638748D01*
X120865000Y-87624605D01*
X120850858Y-87638748D01*
X120671253Y-87459143D01*
X120685395Y-87445000D01*
X120671253Y-87430858D01*
X120850858Y-87251253D01*
X120865000Y-87265395D01*
X120879143Y-87251253D01*
X121058748Y-87430858D01*
G36*
X121058748Y-86160858D02*
X121044605Y-86175000D01*
X121058748Y-86189143D01*
X120879143Y-86368748D01*
X120865000Y-86354605D01*
X120850858Y-86368748D01*
X120671253Y-86189143D01*
X120685395Y-86175000D01*
X120671253Y-86160858D01*
X120850858Y-85981253D01*
X120865000Y-85995395D01*
X120879143Y-85981253D01*
X121058748Y-86160858D01*
X121058748Y-86160858D01*
G37*
X121058748Y-86160858D02*
X121044605Y-86175000D01*
X121058748Y-86189143D01*
X120879143Y-86368748D01*
X120865000Y-86354605D01*
X120850858Y-86368748D01*
X120671253Y-86189143D01*
X120685395Y-86175000D01*
X120671253Y-86160858D01*
X120850858Y-85981253D01*
X120865000Y-85995395D01*
X120879143Y-85981253D01*
X121058748Y-86160858D01*
G36*
X121058748Y-84890858D02*
X121044605Y-84905000D01*
X121058748Y-84919143D01*
X120879143Y-85098748D01*
X120865000Y-85084605D01*
X120850858Y-85098748D01*
X120671253Y-84919143D01*
X120685395Y-84905000D01*
X120671253Y-84890858D01*
X120850858Y-84711253D01*
X120865000Y-84725395D01*
X120879143Y-84711253D01*
X121058748Y-84890858D01*
X121058748Y-84890858D01*
G37*
X121058748Y-84890858D02*
X121044605Y-84905000D01*
X121058748Y-84919143D01*
X120879143Y-85098748D01*
X120865000Y-85084605D01*
X120850858Y-85098748D01*
X120671253Y-84919143D01*
X120685395Y-84905000D01*
X120671253Y-84890858D01*
X120850858Y-84711253D01*
X120865000Y-84725395D01*
X120879143Y-84711253D01*
X121058748Y-84890858D01*
G36*
X121058748Y-83620858D02*
X121044605Y-83635000D01*
X121058748Y-83649143D01*
X120879143Y-83828748D01*
X120865000Y-83814605D01*
X120850858Y-83828748D01*
X120671253Y-83649143D01*
X120685395Y-83635000D01*
X120671253Y-83620858D01*
X120850858Y-83441253D01*
X120865000Y-83455395D01*
X120879143Y-83441253D01*
X121058748Y-83620858D01*
X121058748Y-83620858D01*
G37*
X121058748Y-83620858D02*
X121044605Y-83635000D01*
X121058748Y-83649143D01*
X120879143Y-83828748D01*
X120865000Y-83814605D01*
X120850858Y-83828748D01*
X120671253Y-83649143D01*
X120685395Y-83635000D01*
X120671253Y-83620858D01*
X120850858Y-83441253D01*
X120865000Y-83455395D01*
X120879143Y-83441253D01*
X121058748Y-83620858D01*
G36*
X121058748Y-82350858D02*
X121044605Y-82365000D01*
X121058748Y-82379143D01*
X120879143Y-82558748D01*
X120865000Y-82544605D01*
X120850858Y-82558748D01*
X120671253Y-82379143D01*
X120685395Y-82365000D01*
X120671253Y-82350858D01*
X120850858Y-82171253D01*
X120865000Y-82185395D01*
X120879143Y-82171253D01*
X121058748Y-82350858D01*
X121058748Y-82350858D01*
G37*
X121058748Y-82350858D02*
X121044605Y-82365000D01*
X121058748Y-82379143D01*
X120879143Y-82558748D01*
X120865000Y-82544605D01*
X120850858Y-82558748D01*
X120671253Y-82379143D01*
X120685395Y-82365000D01*
X120671253Y-82350858D01*
X120850858Y-82171253D01*
X120865000Y-82185395D01*
X120879143Y-82171253D01*
X121058748Y-82350858D01*
G36*
X121058748Y-81080858D02*
X121044605Y-81095000D01*
X121058748Y-81109143D01*
X120879143Y-81288748D01*
X120865000Y-81274605D01*
X120850858Y-81288748D01*
X120671253Y-81109143D01*
X120685395Y-81095000D01*
X120671253Y-81080858D01*
X120850858Y-80901253D01*
X120865000Y-80915395D01*
X120879143Y-80901253D01*
X121058748Y-81080858D01*
X121058748Y-81080858D01*
G37*
X121058748Y-81080858D02*
X121044605Y-81095000D01*
X121058748Y-81109143D01*
X120879143Y-81288748D01*
X120865000Y-81274605D01*
X120850858Y-81288748D01*
X120671253Y-81109143D01*
X120685395Y-81095000D01*
X120671253Y-81080858D01*
X120850858Y-80901253D01*
X120865000Y-80915395D01*
X120879143Y-80901253D01*
X121058748Y-81080858D01*
G36*
X121058748Y-79810858D02*
X121044605Y-79825000D01*
X121058748Y-79839143D01*
X120879143Y-80018748D01*
X120865000Y-80004605D01*
X120850858Y-80018748D01*
X120671253Y-79839143D01*
X120685395Y-79825000D01*
X120671253Y-79810858D01*
X120850858Y-79631253D01*
X120865000Y-79645395D01*
X120879143Y-79631253D01*
X121058748Y-79810858D01*
X121058748Y-79810858D01*
G37*
X121058748Y-79810858D02*
X121044605Y-79825000D01*
X121058748Y-79839143D01*
X120879143Y-80018748D01*
X120865000Y-80004605D01*
X120850858Y-80018748D01*
X120671253Y-79839143D01*
X120685395Y-79825000D01*
X120671253Y-79810858D01*
X120850858Y-79631253D01*
X120865000Y-79645395D01*
X120879143Y-79631253D01*
X121058748Y-79810858D01*
G36*
X121058748Y-78540858D02*
X121044605Y-78555000D01*
X121058748Y-78569143D01*
X120879143Y-78748748D01*
X120865000Y-78734605D01*
X120850858Y-78748748D01*
X120671253Y-78569143D01*
X120685395Y-78555000D01*
X120671253Y-78540858D01*
X120850858Y-78361253D01*
X120865000Y-78375395D01*
X120879143Y-78361253D01*
X121058748Y-78540858D01*
X121058748Y-78540858D01*
G37*
X121058748Y-78540858D02*
X121044605Y-78555000D01*
X121058748Y-78569143D01*
X120879143Y-78748748D01*
X120865000Y-78734605D01*
X120850858Y-78748748D01*
X120671253Y-78569143D01*
X120685395Y-78555000D01*
X120671253Y-78540858D01*
X120850858Y-78361253D01*
X120865000Y-78375395D01*
X120879143Y-78361253D01*
X121058748Y-78540858D01*
G36*
X121058748Y-77270858D02*
X121044605Y-77285000D01*
X121058748Y-77299143D01*
X120879143Y-77478748D01*
X120865000Y-77464605D01*
X120850858Y-77478748D01*
X120671253Y-77299143D01*
X120685395Y-77285000D01*
X120671253Y-77270858D01*
X120850858Y-77091253D01*
X120865000Y-77105395D01*
X120879143Y-77091253D01*
X121058748Y-77270858D01*
X121058748Y-77270858D01*
G37*
X121058748Y-77270858D02*
X121044605Y-77285000D01*
X121058748Y-77299143D01*
X120879143Y-77478748D01*
X120865000Y-77464605D01*
X120850858Y-77478748D01*
X120671253Y-77299143D01*
X120685395Y-77285000D01*
X120671253Y-77270858D01*
X120850858Y-77091253D01*
X120865000Y-77105395D01*
X120879143Y-77091253D01*
X121058748Y-77270858D01*
G36*
X121058748Y-76000858D02*
X121044605Y-76015000D01*
X121058748Y-76029143D01*
X120879143Y-76208748D01*
X120865000Y-76194605D01*
X120850858Y-76208748D01*
X120671253Y-76029143D01*
X120685395Y-76015000D01*
X120671253Y-76000858D01*
X120850858Y-75821253D01*
X120865000Y-75835395D01*
X120879143Y-75821253D01*
X121058748Y-76000858D01*
X121058748Y-76000858D01*
G37*
X121058748Y-76000858D02*
X121044605Y-76015000D01*
X121058748Y-76029143D01*
X120879143Y-76208748D01*
X120865000Y-76194605D01*
X120850858Y-76208748D01*
X120671253Y-76029143D01*
X120685395Y-76015000D01*
X120671253Y-76000858D01*
X120850858Y-75821253D01*
X120865000Y-75835395D01*
X120879143Y-75821253D01*
X121058748Y-76000858D01*
G36*
X121058748Y-74730858D02*
X121044605Y-74745000D01*
X121058748Y-74759143D01*
X120879143Y-74938748D01*
X120865000Y-74924605D01*
X120850858Y-74938748D01*
X120671253Y-74759143D01*
X120685395Y-74745000D01*
X120671253Y-74730858D01*
X120850858Y-74551253D01*
X120865000Y-74565395D01*
X120879143Y-74551253D01*
X121058748Y-74730858D01*
X121058748Y-74730858D01*
G37*
X121058748Y-74730858D02*
X121044605Y-74745000D01*
X121058748Y-74759143D01*
X120879143Y-74938748D01*
X120865000Y-74924605D01*
X120850858Y-74938748D01*
X120671253Y-74759143D01*
X120685395Y-74745000D01*
X120671253Y-74730858D01*
X120850858Y-74551253D01*
X120865000Y-74565395D01*
X120879143Y-74551253D01*
X121058748Y-74730858D01*
G36*
X121058748Y-73460858D02*
X121044605Y-73475000D01*
X121058748Y-73489143D01*
X120879143Y-73668748D01*
X120865000Y-73654605D01*
X120850858Y-73668748D01*
X120671253Y-73489143D01*
X120685395Y-73475000D01*
X120671253Y-73460858D01*
X120850858Y-73281253D01*
X120865000Y-73295395D01*
X120879143Y-73281253D01*
X121058748Y-73460858D01*
X121058748Y-73460858D01*
G37*
X121058748Y-73460858D02*
X121044605Y-73475000D01*
X121058748Y-73489143D01*
X120879143Y-73668748D01*
X120865000Y-73654605D01*
X120850858Y-73668748D01*
X120671253Y-73489143D01*
X120685395Y-73475000D01*
X120671253Y-73460858D01*
X120850858Y-73281253D01*
X120865000Y-73295395D01*
X120879143Y-73281253D01*
X121058748Y-73460858D01*
G36*
X121058748Y-72190858D02*
X121044605Y-72205000D01*
X121058748Y-72219143D01*
X120879143Y-72398748D01*
X120865000Y-72384605D01*
X120850858Y-72398748D01*
X120671253Y-72219143D01*
X120685395Y-72205000D01*
X120671253Y-72190858D01*
X120850858Y-72011253D01*
X120865000Y-72025395D01*
X120879143Y-72011253D01*
X121058748Y-72190858D01*
X121058748Y-72190858D01*
G37*
X121058748Y-72190858D02*
X121044605Y-72205000D01*
X121058748Y-72219143D01*
X120879143Y-72398748D01*
X120865000Y-72384605D01*
X120850858Y-72398748D01*
X120671253Y-72219143D01*
X120685395Y-72205000D01*
X120671253Y-72190858D01*
X120850858Y-72011253D01*
X120865000Y-72025395D01*
X120879143Y-72011253D01*
X121058748Y-72190858D01*
G36*
X120987998Y-70850108D02*
X121058748Y-70920858D01*
X121044605Y-70935000D01*
X121058748Y-70949143D01*
X120879143Y-71128748D01*
X120865000Y-71114605D01*
X120850858Y-71128748D01*
X120671253Y-70949143D01*
X120685395Y-70935000D01*
X120671253Y-70920858D01*
X120742216Y-70849894D01*
X120987998Y-70850108D01*
X120987998Y-70850108D01*
G37*
X120987998Y-70850108D02*
X121058748Y-70920858D01*
X121044605Y-70935000D01*
X121058748Y-70949143D01*
X120879143Y-71128748D01*
X120865000Y-71114605D01*
X120850858Y-71128748D01*
X120671253Y-70949143D01*
X120685395Y-70935000D01*
X120671253Y-70920858D01*
X120742216Y-70849894D01*
X120987998Y-70850108D01*
M02*
