# Supplementary material for: Selective Retrieval of Individual Cells from Microfluidic Arrays Combining Dielectrophoretic Force and Directed Hydrodynamic Flow
Source: Micromachines (Basel). 2020 Mar 20;11(3):322. doi: 10.3390/mi11030322 (PMC7143322; doi:10.3390/mi11030322)
Supplement: Supplementary file 1 [file micromachines-11-00322-s001.zip › Folders/PCB DEP release/Gerbers/DEP selective grounded-B.Mask.gbs]

G04 #@! TF.FileFunction,Soldermask,Bot*
%FSLAX46Y46*%
G04 Gerber Fmt 4.6, Leading zero omitted, Abs format (unit mm)*
G04 Created by KiCad (PCBNEW 4.0.7) date 11/08/18 16:02:00*
%MOMM*%
%LPD*%
G01*
G04 APERTURE LIST*
%ADD10C,0.100000*%
%ADD11C,0.801600*%
%ADD12C,4.501600*%
%ADD13C,3.101600*%
%ADD14C,1.201600*%
%ADD15C,0.901600*%
%ADD16R,1.801600X1.801600*%
%ADD17O,1.801600X1.801600*%
%ADD18C,3.911600*%
%ADD19R,3.911600X3.911600*%
%ADD20C,2.601600*%
%ADD21R,2.133600X1.828800*%
%ADD22O,2.133600X1.828800*%
%ADD23O,1.351600X2.101600*%
G04 APERTURE END LIST*
D10*
D11*
X131680000Y-86600000D03*
X131700000Y-68190000D03*
X91750000Y-92050000D03*
X93170000Y-83500000D03*
X92970000Y-76460000D03*
X111250000Y-64170000D03*
X112840000Y-98510000D03*
X117610000Y-113150000D03*
D12*
X76120000Y-114210000D03*
D13*
X104500000Y-58000000D03*
D12*
X127500000Y-108000000D03*
X127500000Y-58000000D03*
X97500000Y-108000000D03*
D14*
X102865000Y-96335000D03*
X104135000Y-96335000D03*
X102865000Y-69665000D03*
X104135000Y-69665000D03*
D15*
X102865000Y-70935000D03*
X104135000Y-70935000D03*
X102865000Y-72205000D03*
X104135000Y-72205000D03*
X102865000Y-73475000D03*
X104135000Y-73475000D03*
X102865000Y-74745000D03*
X104135000Y-74745000D03*
X102865000Y-76015000D03*
X104135000Y-76015000D03*
X102865000Y-77285000D03*
X104135000Y-77285000D03*
X102865000Y-78555000D03*
X104135000Y-78555000D03*
X102865000Y-79825000D03*
X104135000Y-79825000D03*
X102865000Y-81095000D03*
X104135000Y-81095000D03*
X102865000Y-82365000D03*
X104135000Y-82365000D03*
X102865000Y-83635000D03*
X104135000Y-83635000D03*
X102865000Y-84905000D03*
X104135000Y-84905000D03*
X102865000Y-86175000D03*
X104135000Y-86175000D03*
X102865000Y-87445000D03*
X104135000Y-87445000D03*
X102865000Y-88715000D03*
X104135000Y-88715000D03*
X102865000Y-89985000D03*
X104135000Y-89985000D03*
X102865000Y-91255000D03*
X104135000Y-91255000D03*
X102865000Y-92525000D03*
X104135000Y-92525000D03*
X102865000Y-93795000D03*
X104135000Y-93795000D03*
X102865000Y-95065000D03*
X104135000Y-95065000D03*
D16*
X131100000Y-49000000D03*
D17*
X128560000Y-49000000D03*
D18*
X115040000Y-49000000D03*
X109960000Y-49000000D03*
D19*
X120120000Y-49000000D03*
D18*
X104880000Y-49000000D03*
D20*
X109960000Y-127040000D03*
X115040000Y-127040000D03*
X115040000Y-121960000D03*
X109960000Y-121960000D03*
X112500000Y-124500000D03*
D14*
X120865000Y-96335000D03*
X122135000Y-96335000D03*
X120865000Y-69665000D03*
X122135000Y-69665000D03*
D15*
X120865000Y-70935000D03*
X122135000Y-70935000D03*
X120865000Y-72205000D03*
X122135000Y-72205000D03*
X120865000Y-73475000D03*
X122135000Y-73475000D03*
X120865000Y-74745000D03*
X122135000Y-74745000D03*
X120865000Y-76015000D03*
X122135000Y-76015000D03*
X120865000Y-77285000D03*
X122135000Y-77285000D03*
X120865000Y-78555000D03*
X122135000Y-78555000D03*
X120865000Y-79825000D03*
X122135000Y-79825000D03*
X120865000Y-81095000D03*
X122135000Y-81095000D03*
X120865000Y-82365000D03*
X122135000Y-82365000D03*
X120865000Y-83635000D03*
X122135000Y-83635000D03*
X120865000Y-84905000D03*
X122135000Y-84905000D03*
X120865000Y-86175000D03*
X122135000Y-86175000D03*
X120865000Y-87445000D03*
X122135000Y-87445000D03*
X120865000Y-88715000D03*
X122135000Y-88715000D03*
X120865000Y-89985000D03*
X122135000Y-89985000D03*
X120865000Y-91255000D03*
X122135000Y-91255000D03*
X120865000Y-92525000D03*
X122135000Y-92525000D03*
X120865000Y-93795000D03*
X122135000Y-93795000D03*
X120865000Y-95065000D03*
X122135000Y-95065000D03*
D21*
X144550000Y-147400000D03*
D22*
X144550000Y-144860000D03*
X144550000Y-142320000D03*
D23*
X92180000Y-137380000D03*
X92180000Y-152620000D03*
X94720000Y-137380000D03*
X94720000Y-152620000D03*
X97260000Y-137380000D03*
X97260000Y-152620000D03*
X99800000Y-137380000D03*
X99800000Y-152620000D03*
X102340000Y-137380000D03*
X102340000Y-152620000D03*
X104880000Y-137380000D03*
X104880000Y-152620000D03*
X107420000Y-137380000D03*
X107420000Y-152620000D03*
X109960000Y-137380000D03*
X109960000Y-152620000D03*
X112500000Y-137380000D03*
X112500000Y-152620000D03*
X115040000Y-137380000D03*
X115040000Y-152620000D03*
X117580000Y-137380000D03*
X117580000Y-152620000D03*
X120120000Y-137380000D03*
X120120000Y-152620000D03*
X122660000Y-137380000D03*
X122660000Y-152620000D03*
X125200000Y-137380000D03*
X125200000Y-152620000D03*
X127740000Y-137380000D03*
X127740000Y-152620000D03*
X130280000Y-137380000D03*
X130280000Y-152620000D03*
X132820000Y-137380000D03*
X132820000Y-152620000D03*
D12*
X97500000Y-58000000D03*
D13*
X120500000Y-108000000D03*
M02*
