# Supplementary material for: Selective Retrieval of Individual Cells from Microfluidic Arrays Combining Dielectrophoretic Force and Directed Hydrodynamic Flow
Source: Micromachines (Basel). 2020 Mar 20;11(3):322. doi: 10.3390/mi11030322 (PMC7143322; doi:10.3390/mi11030322)
Supplement: Supplementary file 1 [file micromachines-11-00322-s001.zip › Folders/PCB DEP release/Gerbers/DEP selective grounded-B.SilkS.gbo]

G04 #@! TF.FileFunction,Legend,Bot*
%FSLAX46Y46*%
G04 Gerber Fmt 4.6, Leading zero omitted, Abs format (unit mm)*
G04 Created by KiCad (PCBNEW 4.0.7) date 11/08/18 16:02:00*
%MOMM*%
%LPD*%
G01*
G04 APERTURE LIST*
%ADD10C,0.100000*%
%ADD11C,0.150000*%
G04 APERTURE END LIST*
D10*
D11*
X104238095Y-67952381D02*
X104238095Y-66952381D01*
X103857142Y-66952381D01*
X103761904Y-67000000D01*
X103714285Y-67047619D01*
X103666666Y-67142857D01*
X103666666Y-67285714D01*
X103714285Y-67380952D01*
X103761904Y-67428571D01*
X103857142Y-67476190D01*
X104238095Y-67476190D01*
X102714285Y-67952381D02*
X103285714Y-67952381D01*
X103000000Y-67952381D02*
X103000000Y-66952381D01*
X103095238Y-67095238D01*
X103190476Y-67190476D01*
X103285714Y-67238095D01*
X122238095Y-67952381D02*
X122238095Y-66952381D01*
X121857142Y-66952381D01*
X121761904Y-67000000D01*
X121714285Y-67047619D01*
X121666666Y-67142857D01*
X121666666Y-67285714D01*
X121714285Y-67380952D01*
X121761904Y-67428571D01*
X121857142Y-67476190D01*
X122238095Y-67476190D01*
X120761904Y-66952381D02*
X121238095Y-66952381D01*
X121285714Y-67428571D01*
X121238095Y-67380952D01*
X121142857Y-67333333D01*
X120904761Y-67333333D01*
X120809523Y-67380952D01*
X120761904Y-67428571D01*
X120714285Y-67523810D01*
X120714285Y-67761905D01*
X120761904Y-67857143D01*
X120809523Y-67904762D01*
X120904761Y-67952381D01*
X121142857Y-67952381D01*
X121238095Y-67904762D01*
X121285714Y-67857143D01*
M02*
