# Supplementary material for: Selective Retrieval of Individual Cells from Microfluidic Arrays Combining Dielectrophoretic Force and Directed Hydrodynamic Flow
Source: Micromachines (Basel). 2020 Mar 20;11(3):322. doi: 10.3390/mi11030322 (PMC7143322; doi:10.3390/mi11030322)
Supplement: Supplementary file 1 [file micromachines-11-00322-s001.zip › Folders/PCB DEP release/Gerbers/DEP selective grounded-bottom.pos]

### Module positions - created on 11/21/18 11:28:45 ###
### Printed by Pcbnew version kicad 4.0.7
## Unit = mm, Angle = deg.
## Side : bottom
# Ref     Val       Package                PosX       PosY       Rot  Side
## End
