# Supplementary material for: Selective Retrieval of Individual Cells from Microfluidic Arrays Combining Dielectrophoretic Force and Directed Hydrodynamic Flow
Source: Micromachines (Basel). 2020 Mar 20;11(3):322. doi: 10.3390/mi11030322 (PMC7143322; doi:10.3390/mi11030322)
Supplement: Supplementary file 1 [file micromachines-11-00322-s001.zip › Folders/PCB DEP release/Gerbers/DEP selective grounded-Edge.Cuts.gm1]

G04 #@! TF.FileFunction,Profile,NP*
%FSLAX46Y46*%
G04 Gerber Fmt 4.6, Leading zero omitted, Abs format (unit mm)*
G04 Created by KiCad (PCBNEW 4.0.7) date 11/08/18 16:02:00*
%MOMM*%
%LPD*%
G01*
G04 APERTURE LIST*
%ADD10C,0.100000*%
%ADD11C,0.150000*%
G04 APERTURE END LIST*
D10*
D11*
X106000000Y-71000000D02*
X119000000Y-71000000D01*
X119000000Y-71000000D02*
X119000000Y-95000000D01*
X106000000Y-95000000D02*
X119000000Y-95000000D01*
X106000000Y-71000000D02*
X106000000Y-95000000D01*
X72500000Y-158000000D02*
X72500000Y-45000000D01*
X152500000Y-158000000D02*
X72500000Y-158000000D01*
X152500000Y-45000000D02*
X152500000Y-158000000D01*
X72500000Y-45000000D02*
X152500000Y-45000000D01*
M02*
