# Supplementary material for: Selective Retrieval of Individual Cells from Microfluidic Arrays Combining Dielectrophoretic Force and Directed Hydrodynamic Flow
Source: Micromachines (Basel). 2020 Mar 20;11(3):322. doi: 10.3390/mi11030322 (PMC7143322; doi:10.3390/mi11030322)
Supplement: Supplementary file 1 [file micromachines-11-00322-s001.zip › Folders/PCB DEP release/Gerbers/DEP selective grounded-F.Cu.gtl]

G04 #@! TF.FileFunction,Copper,L1,Top,Signal*
%FSLAX46Y46*%
G04 Gerber Fmt 4.6, Leading zero omitted, Abs format (unit mm)*
G04 Created by KiCad (PCBNEW 4.0.7) date 11/08/18 16:02:00*
%MOMM*%
%LPD*%
G01*
G04 APERTURE LIST*
%ADD10C,0.100000*%
%ADD11C,0.700000*%
%ADD12C,4.400000*%
%ADD13C,3.000000*%
%ADD14R,1.200000X0.750000*%
%ADD15C,1.100000*%
%ADD16C,0.800000*%
%ADD17R,1.700000X1.700000*%
%ADD18O,1.700000X1.700000*%
%ADD19C,3.810000*%
%ADD20R,3.810000X3.810000*%
%ADD21C,2.500000*%
%ADD22R,2.032000X1.727200*%
%ADD23O,2.032000X1.727200*%
%ADD24O,1.250000X2.000000*%
%ADD25R,0.500000X0.900000*%
%ADD26R,0.400000X1.100000*%
%ADD27C,0.400000*%
%ADD28C,0.250000*%
%ADD29C,1.000000*%
%ADD30C,0.254000*%
G04 APERTURE END LIST*
D10*
D11*
X131680000Y-86600000D03*
X131700000Y-68190000D03*
X91750000Y-92050000D03*
X93170000Y-83500000D03*
X92970000Y-76460000D03*
X111250000Y-64170000D03*
X112840000Y-98510000D03*
X117610000Y-113150000D03*
D12*
X76120000Y-114210000D03*
D13*
X104500000Y-58000000D03*
D12*
X127500000Y-108000000D03*
X127500000Y-58000000D03*
X97500000Y-108000000D03*
D14*
X144050000Y-89790000D03*
X145950000Y-89790000D03*
X144050000Y-79940000D03*
X145950000Y-79940000D03*
X144050000Y-75080000D03*
X145950000Y-75080000D03*
X144050000Y-65380000D03*
X145950000Y-65380000D03*
X81950000Y-65320000D03*
X80050000Y-65320000D03*
X81950000Y-74800000D03*
X80050000Y-74800000D03*
X81950000Y-80510000D03*
X80050000Y-80510000D03*
X81950000Y-89550000D03*
X80050000Y-89550000D03*
X81950000Y-95440000D03*
X80050000Y-95440000D03*
X81950000Y-105000000D03*
X80050000Y-105000000D03*
D15*
X102865000Y-96335000D03*
X104135000Y-96335000D03*
X102865000Y-69665000D03*
X104135000Y-69665000D03*
D16*
X102865000Y-70935000D03*
X104135000Y-70935000D03*
X102865000Y-72205000D03*
X104135000Y-72205000D03*
X102865000Y-73475000D03*
X104135000Y-73475000D03*
X102865000Y-74745000D03*
X104135000Y-74745000D03*
X102865000Y-76015000D03*
X104135000Y-76015000D03*
X102865000Y-77285000D03*
X104135000Y-77285000D03*
X102865000Y-78555000D03*
X104135000Y-78555000D03*
X102865000Y-79825000D03*
X104135000Y-79825000D03*
X102865000Y-81095000D03*
X104135000Y-81095000D03*
X102865000Y-82365000D03*
X104135000Y-82365000D03*
X102865000Y-83635000D03*
X104135000Y-83635000D03*
X102865000Y-84905000D03*
X104135000Y-84905000D03*
X102865000Y-86175000D03*
X104135000Y-86175000D03*
X102865000Y-87445000D03*
X104135000Y-87445000D03*
X102865000Y-88715000D03*
X104135000Y-88715000D03*
X102865000Y-89985000D03*
X104135000Y-89985000D03*
X102865000Y-91255000D03*
X104135000Y-91255000D03*
X102865000Y-92525000D03*
X104135000Y-92525000D03*
X102865000Y-93795000D03*
X104135000Y-93795000D03*
X102865000Y-95065000D03*
X104135000Y-95065000D03*
D17*
X131100000Y-49000000D03*
D18*
X128560000Y-49000000D03*
D19*
X115040000Y-49000000D03*
X109960000Y-49000000D03*
D20*
X120120000Y-49000000D03*
D19*
X104880000Y-49000000D03*
D21*
X109960000Y-127040000D03*
X115040000Y-127040000D03*
X115040000Y-121960000D03*
X109960000Y-121960000D03*
X112500000Y-124500000D03*
D15*
X120865000Y-96335000D03*
X122135000Y-96335000D03*
X120865000Y-69665000D03*
X122135000Y-69665000D03*
D16*
X120865000Y-70935000D03*
X122135000Y-70935000D03*
X120865000Y-72205000D03*
X122135000Y-72205000D03*
X120865000Y-73475000D03*
X122135000Y-73475000D03*
X120865000Y-74745000D03*
X122135000Y-74745000D03*
X120865000Y-76015000D03*
X122135000Y-76015000D03*
X120865000Y-77285000D03*
X122135000Y-77285000D03*
X120865000Y-78555000D03*
X122135000Y-78555000D03*
X120865000Y-79825000D03*
X122135000Y-79825000D03*
X120865000Y-81095000D03*
X122135000Y-81095000D03*
X120865000Y-82365000D03*
X122135000Y-82365000D03*
X120865000Y-83635000D03*
X122135000Y-83635000D03*
X120865000Y-84905000D03*
X122135000Y-84905000D03*
X120865000Y-86175000D03*
X122135000Y-86175000D03*
X120865000Y-87445000D03*
X122135000Y-87445000D03*
X120865000Y-88715000D03*
X122135000Y-88715000D03*
X120865000Y-89985000D03*
X122135000Y-89985000D03*
X120865000Y-91255000D03*
X122135000Y-91255000D03*
X120865000Y-92525000D03*
X122135000Y-92525000D03*
X120865000Y-93795000D03*
X122135000Y-93795000D03*
X120865000Y-95065000D03*
X122135000Y-95065000D03*
D22*
X144550000Y-147400000D03*
D23*
X144550000Y-144860000D03*
X144550000Y-142320000D03*
D24*
X92180000Y-137380000D03*
X92180000Y-152620000D03*
X94720000Y-137380000D03*
X94720000Y-152620000D03*
X97260000Y-137380000D03*
X97260000Y-152620000D03*
X99800000Y-137380000D03*
X99800000Y-152620000D03*
X102340000Y-137380000D03*
X102340000Y-152620000D03*
X104880000Y-137380000D03*
X104880000Y-152620000D03*
X107420000Y-137380000D03*
X107420000Y-152620000D03*
X109960000Y-137380000D03*
X109960000Y-152620000D03*
X112500000Y-137380000D03*
X112500000Y-152620000D03*
X115040000Y-137380000D03*
X115040000Y-152620000D03*
X117580000Y-137380000D03*
X117580000Y-152620000D03*
X120120000Y-137380000D03*
X120120000Y-152620000D03*
X122660000Y-137380000D03*
X122660000Y-152620000D03*
X125200000Y-137380000D03*
X125200000Y-152620000D03*
X127740000Y-137380000D03*
X127740000Y-152620000D03*
X130280000Y-137380000D03*
X130280000Y-152620000D03*
X132820000Y-137380000D03*
X132820000Y-152620000D03*
D25*
X137250000Y-91000000D03*
X138750000Y-91000000D03*
X137250000Y-76000000D03*
X138750000Y-76000000D03*
X86990000Y-59150000D03*
X85490000Y-59150000D03*
X88340000Y-76840000D03*
X86840000Y-76840000D03*
X88000000Y-92100000D03*
X86500000Y-92100000D03*
D26*
X140575000Y-82150000D03*
X139925000Y-82150000D03*
X139275000Y-82150000D03*
X138625000Y-82150000D03*
X137975000Y-82150000D03*
X137325000Y-82150000D03*
X136675000Y-82150000D03*
X136025000Y-82150000D03*
X135375000Y-82150000D03*
X134725000Y-82150000D03*
X134075000Y-82150000D03*
X133425000Y-82150000D03*
X133425000Y-87850000D03*
X134075000Y-87850000D03*
X134725000Y-87850000D03*
X135375000Y-87850000D03*
X136025000Y-87850000D03*
X136675000Y-87850000D03*
X137325000Y-87850000D03*
X137975000Y-87850000D03*
X138625000Y-87850000D03*
X139275000Y-87850000D03*
X139925000Y-87850000D03*
X140575000Y-87850000D03*
X140575000Y-67150000D03*
X139925000Y-67150000D03*
X139275000Y-67150000D03*
X138625000Y-67150000D03*
X137975000Y-67150000D03*
X137325000Y-67150000D03*
X136675000Y-67150000D03*
X136025000Y-67150000D03*
X135375000Y-67150000D03*
X134725000Y-67150000D03*
X134075000Y-67150000D03*
X133425000Y-67150000D03*
X133425000Y-72850000D03*
X134075000Y-72850000D03*
X134725000Y-72850000D03*
X135375000Y-72850000D03*
X136025000Y-72850000D03*
X136675000Y-72850000D03*
X137325000Y-72850000D03*
X137975000Y-72850000D03*
X138625000Y-72850000D03*
X139275000Y-72850000D03*
X139925000Y-72850000D03*
X140575000Y-72850000D03*
X84425000Y-72850000D03*
X85075000Y-72850000D03*
X85725000Y-72850000D03*
X86375000Y-72850000D03*
X87025000Y-72850000D03*
X87675000Y-72850000D03*
X88325000Y-72850000D03*
X88975000Y-72850000D03*
X89625000Y-72850000D03*
X90275000Y-72850000D03*
X90925000Y-72850000D03*
X91575000Y-72850000D03*
X91575000Y-67150000D03*
X90925000Y-67150000D03*
X90275000Y-67150000D03*
X89625000Y-67150000D03*
X88975000Y-67150000D03*
X88325000Y-67150000D03*
X87675000Y-67150000D03*
X87025000Y-67150000D03*
X86375000Y-67150000D03*
X85725000Y-67150000D03*
X85075000Y-67150000D03*
X84425000Y-67150000D03*
X84425000Y-87850000D03*
X85075000Y-87850000D03*
X85725000Y-87850000D03*
X86375000Y-87850000D03*
X87025000Y-87850000D03*
X87675000Y-87850000D03*
X88325000Y-87850000D03*
X88975000Y-87850000D03*
X89625000Y-87850000D03*
X90275000Y-87850000D03*
X90925000Y-87850000D03*
X91575000Y-87850000D03*
X91575000Y-82150000D03*
X90925000Y-82150000D03*
X90275000Y-82150000D03*
X89625000Y-82150000D03*
X88975000Y-82150000D03*
X88325000Y-82150000D03*
X87675000Y-82150000D03*
X87025000Y-82150000D03*
X86375000Y-82150000D03*
X85725000Y-82150000D03*
X85075000Y-82150000D03*
X84425000Y-82150000D03*
X84425000Y-102850000D03*
X85075000Y-102850000D03*
X85725000Y-102850000D03*
X86375000Y-102850000D03*
X87025000Y-102850000D03*
X87675000Y-102850000D03*
X88325000Y-102850000D03*
X88975000Y-102850000D03*
X89625000Y-102850000D03*
X90275000Y-102850000D03*
X90925000Y-102850000D03*
X91575000Y-102850000D03*
X91575000Y-97150000D03*
X90925000Y-97150000D03*
X90275000Y-97150000D03*
X89625000Y-97150000D03*
X88975000Y-97150000D03*
X88325000Y-97150000D03*
X87675000Y-97150000D03*
X87025000Y-97150000D03*
X86375000Y-97150000D03*
X85725000Y-97150000D03*
X85075000Y-97150000D03*
X84425000Y-97150000D03*
D12*
X97500000Y-58000000D03*
D13*
X120500000Y-108000000D03*
D11*
X79740000Y-93590000D03*
X146040000Y-93000000D03*
X146040000Y-77530000D03*
X79740000Y-78410000D03*
X79740000Y-61430000D03*
X149030000Y-65380000D03*
X148090000Y-77440000D03*
X149030000Y-89940000D03*
X144010000Y-81930000D03*
X144010000Y-63310000D03*
X81960000Y-76540000D03*
X81960000Y-91450000D03*
X81960000Y-107170000D03*
X115030000Y-54520000D03*
X139890000Y-91100000D03*
X139870000Y-75910000D03*
X85340000Y-65360000D03*
X85330000Y-76890000D03*
X85080000Y-92130000D03*
X137000000Y-85110000D03*
X137120000Y-70060000D03*
X88220000Y-69990000D03*
X88390000Y-85160000D03*
X88170000Y-100220000D03*
X140600000Y-80230000D03*
X140570000Y-65800000D03*
X84420000Y-74340000D03*
X84420000Y-89340000D03*
X84400000Y-104470000D03*
X142040000Y-87860000D03*
X142040000Y-72970000D03*
X83120000Y-67160000D03*
X83120000Y-82040000D03*
X83120000Y-97100000D03*
D27*
X81950000Y-95440000D02*
X81950000Y-94020000D01*
X81670000Y-93740000D02*
X81950000Y-94020000D01*
X79890000Y-93740000D02*
X81670000Y-93740000D01*
X79890000Y-93740000D02*
X79740000Y-93590000D01*
D28*
X81950000Y-80510000D02*
X81950000Y-82580000D01*
X81950000Y-82580000D02*
X83410000Y-84040000D01*
X83410000Y-84040000D02*
X85650000Y-84040000D01*
X85650000Y-84040000D02*
X86424998Y-83265002D01*
X86424998Y-83265002D02*
X86424998Y-82199998D01*
X86424998Y-82199998D02*
X86375000Y-82150000D01*
D27*
X144050000Y-89790000D02*
X144050000Y-88240000D01*
X138625000Y-86625000D02*
X138625000Y-87850000D01*
X138800000Y-86450000D02*
X138625000Y-86625000D01*
X142260000Y-86450000D02*
X138800000Y-86450000D01*
X144050000Y-88240000D02*
X142260000Y-86450000D01*
X143980000Y-89860000D02*
X143980000Y-90940000D01*
X143980000Y-90940000D02*
X146040000Y-93000000D01*
X143980000Y-89860000D02*
X144050000Y-89790000D01*
X144050000Y-75080000D02*
X144050000Y-72640000D01*
X138575002Y-71614998D02*
X138575002Y-72850000D01*
X138970000Y-71220000D02*
X138575002Y-71614998D01*
X142630000Y-71220000D02*
X138970000Y-71220000D01*
X144050000Y-72640000D02*
X142630000Y-71220000D01*
X138575002Y-72850000D02*
X138625000Y-72850000D01*
X144050000Y-75080000D02*
X144050000Y-77110000D01*
X144500000Y-77560000D02*
X144050000Y-77110000D01*
X146010000Y-77560000D02*
X144500000Y-77560000D01*
X146010000Y-77560000D02*
X146040000Y-77530000D01*
X81950000Y-95440000D02*
X81950000Y-97740000D01*
X81950000Y-97740000D02*
X83310000Y-99100000D01*
X83310000Y-99100000D02*
X85900000Y-99100000D01*
X85900000Y-99100000D02*
X86375000Y-98625000D01*
X86375000Y-98625000D02*
X86375000Y-97150000D01*
X86424998Y-82150000D02*
X86424998Y-83265002D01*
X85650000Y-84040000D02*
X86424998Y-83265002D01*
X83410000Y-84040000D02*
X85650000Y-84040000D01*
X81950000Y-82580000D02*
X83410000Y-84040000D01*
X81950000Y-78840000D02*
X81950000Y-82580000D01*
X81490000Y-78380000D02*
X81950000Y-78840000D01*
X79770000Y-78380000D02*
X81490000Y-78380000D01*
X79770000Y-78380000D02*
X79740000Y-78410000D01*
X86424998Y-82150000D02*
X86375000Y-82150000D01*
X81950000Y-65320000D02*
X81950000Y-67630000D01*
X86375000Y-68365000D02*
X86375000Y-67150000D01*
X85780000Y-68960000D02*
X86375000Y-68365000D01*
X83280000Y-68960000D02*
X85780000Y-68960000D01*
X81950000Y-67630000D02*
X83280000Y-68960000D01*
X81950000Y-65320000D02*
X81950000Y-63640000D01*
X81950000Y-63640000D02*
X79740000Y-61430000D01*
D28*
X120865000Y-95065000D02*
X120405000Y-95065000D01*
X120405000Y-95065000D02*
X112905000Y-102565000D01*
X109960000Y-121960000D02*
X109960000Y-107750000D01*
X109960000Y-107750000D02*
X112990000Y-104720000D01*
X112990000Y-104720000D02*
X112990000Y-102650000D01*
X112990000Y-102650000D02*
X112905000Y-102565000D01*
X112905000Y-102565000D02*
X104135000Y-93795000D01*
X104880000Y-49000000D02*
X104880000Y-57620000D01*
X104880000Y-57620000D02*
X104500000Y-58000000D01*
X145950000Y-79940000D02*
X145950000Y-82690000D01*
X138625000Y-83855000D02*
X138625000Y-82150000D01*
X139890000Y-85120000D02*
X138625000Y-83855000D01*
X143520000Y-85120000D02*
X139890000Y-85120000D01*
X145950000Y-82690000D02*
X143520000Y-85120000D01*
X145950000Y-65380000D02*
X145950000Y-68160000D01*
X138625000Y-68745000D02*
X138625000Y-67150000D01*
X140180000Y-70300000D02*
X138625000Y-68745000D01*
X143810000Y-70300000D02*
X140180000Y-70300000D01*
X145950000Y-68160000D02*
X143810000Y-70300000D01*
X80050000Y-74800000D02*
X80050000Y-71580000D01*
X86375000Y-70505000D02*
X86375000Y-72850000D01*
X85660000Y-69790000D02*
X86375000Y-70505000D01*
X81840000Y-69790000D02*
X85660000Y-69790000D01*
X80050000Y-71580000D02*
X81840000Y-69790000D01*
X80050000Y-89550000D02*
X80050000Y-86920000D01*
X86375000Y-86265000D02*
X86375000Y-87850000D01*
X85100000Y-84990000D02*
X86375000Y-86265000D01*
X81980000Y-84990000D02*
X85100000Y-84990000D01*
X80050000Y-86920000D02*
X81980000Y-84990000D01*
X80050000Y-105000000D02*
X80050000Y-101730000D01*
X86375000Y-101175000D02*
X86375000Y-102850000D01*
X85590000Y-100390000D02*
X86375000Y-101175000D01*
X81390000Y-100390000D02*
X85590000Y-100390000D01*
X80050000Y-101730000D02*
X81390000Y-100390000D01*
X76120000Y-65320000D02*
X80050000Y-65320000D01*
X76120000Y-74820000D02*
X80030000Y-74820000D01*
X80030000Y-74820000D02*
X80050000Y-74800000D01*
X76120000Y-80490000D02*
X80030000Y-80490000D01*
X80030000Y-80490000D02*
X80050000Y-80510000D01*
X76120000Y-89470000D02*
X79970000Y-89470000D01*
X79970000Y-89470000D02*
X80050000Y-89550000D01*
X76120000Y-95540000D02*
X79950000Y-95540000D01*
X79950000Y-95540000D02*
X80050000Y-95440000D01*
X80050000Y-105000000D02*
X76150000Y-105000000D01*
X76150000Y-105000000D02*
X76120000Y-105030000D01*
X104880000Y-49000000D02*
X77150000Y-49000000D01*
X76120000Y-50030000D02*
X76120000Y-65320000D01*
X76120000Y-65320000D02*
X76120000Y-74820000D01*
X76120000Y-74820000D02*
X76120000Y-80490000D01*
X76120000Y-80490000D02*
X76120000Y-89470000D01*
X76120000Y-89470000D02*
X76120000Y-95540000D01*
X76120000Y-95540000D02*
X76120000Y-105030000D01*
X76120000Y-105030000D02*
X76120000Y-114210000D01*
X77150000Y-49000000D02*
X76120000Y-50030000D01*
X149030000Y-65380000D02*
X145950000Y-65380000D01*
X148090000Y-77440000D02*
X148090000Y-79560000D01*
X147710000Y-79940000D02*
X145950000Y-79940000D01*
X148090000Y-79560000D02*
X147710000Y-79940000D01*
X147500000Y-75080000D02*
X145950000Y-75080000D01*
X148030000Y-75610000D02*
X147500000Y-75080000D01*
X148030000Y-77380000D02*
X148030000Y-75610000D01*
X148090000Y-77440000D02*
X148030000Y-77380000D01*
X145950000Y-89790000D02*
X148880000Y-89790000D01*
X148880000Y-89790000D02*
X149030000Y-89940000D01*
D27*
X144010000Y-81930000D02*
X144010000Y-83190000D01*
X139925000Y-83445000D02*
X139925000Y-82150000D01*
X140440000Y-83960000D02*
X139925000Y-83445000D01*
X143240000Y-83960000D02*
X140440000Y-83960000D01*
X144010000Y-83190000D02*
X143240000Y-83960000D01*
X144050000Y-79940000D02*
X144050000Y-81890000D01*
X144050000Y-81890000D02*
X144010000Y-81930000D01*
D28*
X144050000Y-65380000D02*
X144050000Y-67930000D01*
X144050000Y-67930000D02*
X142610000Y-69370000D01*
X142610000Y-69370000D02*
X140580000Y-69370000D01*
X140580000Y-69370000D02*
X139925000Y-68715000D01*
X139925000Y-68715000D02*
X139925000Y-67150000D01*
X81950000Y-105000000D02*
X81950000Y-102480000D01*
X81950000Y-102480000D02*
X83240000Y-101190000D01*
X83240000Y-101190000D02*
X84730000Y-101190000D01*
X84730000Y-101190000D02*
X85075000Y-101535000D01*
X85075000Y-101535000D02*
X85075000Y-102850000D01*
X81950000Y-89550000D02*
X81950000Y-87260000D01*
X81950000Y-87260000D02*
X83310000Y-85900000D01*
X83310000Y-85900000D02*
X84540000Y-85900000D01*
X84540000Y-85900000D02*
X85075000Y-86435000D01*
X85075000Y-86435000D02*
X85075000Y-87850000D01*
X81950000Y-74800000D02*
X81950000Y-71560000D01*
X81950000Y-71560000D02*
X82660000Y-70850000D01*
X82660000Y-70850000D02*
X84540000Y-70850000D01*
X84540000Y-70850000D02*
X85075000Y-71385000D01*
X85075000Y-71385000D02*
X85075000Y-72850000D01*
D27*
X139925000Y-67150000D02*
X139925000Y-68715000D01*
X140580000Y-69370000D02*
X139925000Y-68715000D01*
X142610000Y-69370000D02*
X140580000Y-69370000D01*
X144050000Y-67930000D02*
X142610000Y-69370000D01*
X144050000Y-63350000D02*
X144050000Y-67930000D01*
X144050000Y-63350000D02*
X144010000Y-63310000D01*
X85075000Y-72850000D02*
X85075000Y-71385000D01*
X84540000Y-70850000D02*
X85075000Y-71385000D01*
X82660000Y-70850000D02*
X84540000Y-70850000D01*
X81950000Y-71560000D02*
X82660000Y-70850000D01*
X81950000Y-76530000D02*
X81950000Y-71560000D01*
X81950000Y-76530000D02*
X81960000Y-76540000D01*
X85075000Y-87850000D02*
X85075000Y-86435000D01*
X84540000Y-85900000D02*
X85075000Y-86435000D01*
X83310000Y-85900000D02*
X84540000Y-85900000D01*
X81950000Y-87260000D02*
X83310000Y-85900000D01*
X81950000Y-91440000D02*
X81950000Y-87260000D01*
X81950000Y-91440000D02*
X81960000Y-91450000D01*
X85075000Y-102850000D02*
X85075000Y-101535000D01*
X84730000Y-101190000D02*
X85075000Y-101535000D01*
X83240000Y-101190000D02*
X84730000Y-101190000D01*
X81950000Y-102480000D02*
X83240000Y-101190000D01*
X81950000Y-107160000D02*
X81950000Y-102480000D01*
X81950000Y-107160000D02*
X81960000Y-107170000D01*
D29*
X115040000Y-49000000D02*
X115040000Y-54510000D01*
X115040000Y-54510000D02*
X115030000Y-54520000D01*
D27*
X91575000Y-72850000D02*
X96740000Y-72850000D01*
X98655000Y-70935000D02*
X102865000Y-70935000D01*
X96740000Y-72850000D02*
X98655000Y-70935000D01*
X90275000Y-72850000D02*
X90275000Y-73545000D01*
X99455000Y-72205000D02*
X102865000Y-72205000D01*
X97840000Y-73820000D02*
X99455000Y-72205000D01*
X90550000Y-73820000D02*
X97840000Y-73820000D01*
X90275000Y-73545000D02*
X90550000Y-73820000D01*
X88975000Y-72850000D02*
X88975000Y-73835000D01*
X100195000Y-73475000D02*
X102865000Y-73475000D01*
X99180000Y-74490000D02*
X100195000Y-73475000D01*
X89630000Y-74490000D02*
X99180000Y-74490000D01*
X88975000Y-73835000D02*
X89630000Y-74490000D01*
X87675000Y-72850000D02*
X87675000Y-73935000D01*
X102410000Y-75200000D02*
X102865000Y-74745000D01*
X88940000Y-75200000D02*
X102410000Y-75200000D01*
X87675000Y-73935000D02*
X88940000Y-75200000D01*
X87675000Y-82150000D02*
X87675000Y-80305000D01*
X97765000Y-76015000D02*
X102865000Y-76015000D01*
X95650000Y-78130000D02*
X97765000Y-76015000D01*
X89850000Y-78130000D02*
X95650000Y-78130000D01*
X87675000Y-80305000D02*
X89850000Y-78130000D01*
X88975000Y-82150000D02*
X88975000Y-80625000D01*
X98065000Y-77285000D02*
X102865000Y-77285000D01*
X96200000Y-79150000D02*
X98065000Y-77285000D01*
X90450000Y-79150000D02*
X96200000Y-79150000D01*
X88975000Y-80625000D02*
X90450000Y-79150000D01*
X90275000Y-82150000D02*
X90275000Y-81425000D01*
X98255000Y-78555000D02*
X102865000Y-78555000D01*
X96710000Y-80100000D02*
X98255000Y-78555000D01*
X91600000Y-80100000D02*
X96710000Y-80100000D01*
X90275000Y-81425000D02*
X91600000Y-80100000D01*
X91575000Y-82150000D02*
X96190000Y-82150000D01*
X98515000Y-79825000D02*
X102865000Y-79825000D01*
X96190000Y-82150000D02*
X98515000Y-79825000D01*
X91575000Y-87850000D02*
X92350000Y-87850000D01*
X99105000Y-81095000D02*
X102865000Y-81095000D01*
X92350000Y-87850000D02*
X99105000Y-81095000D01*
X90275000Y-87850000D02*
X90275000Y-88905000D01*
X99035000Y-82365000D02*
X102865000Y-82365000D01*
X92350000Y-89050000D02*
X99035000Y-82365000D01*
X90420000Y-89050000D02*
X92350000Y-89050000D01*
X90275000Y-88905000D02*
X90420000Y-89050000D01*
X88975000Y-87850000D02*
X88975000Y-89085000D01*
X99435000Y-83635000D02*
X102865000Y-83635000D01*
X93380000Y-89690000D02*
X99435000Y-83635000D01*
X89580000Y-89690000D02*
X93380000Y-89690000D01*
X88975000Y-89085000D02*
X89580000Y-89690000D01*
X87675000Y-87850000D02*
X87675000Y-88925000D01*
X99865000Y-84905000D02*
X102865000Y-84905000D01*
X94260000Y-90510000D02*
X99865000Y-84905000D01*
X89260000Y-90510000D02*
X94260000Y-90510000D01*
X87675000Y-88925000D02*
X89260000Y-90510000D01*
X87675000Y-97150000D02*
X87675000Y-95885000D01*
X100095000Y-86175000D02*
X102865000Y-86175000D01*
X92870000Y-93400000D02*
X100095000Y-86175000D01*
X90160000Y-93400000D02*
X92870000Y-93400000D01*
X87675000Y-95885000D02*
X90160000Y-93400000D01*
X88975000Y-97150000D02*
X88975000Y-95935000D01*
X100145000Y-87445000D02*
X102865000Y-87445000D01*
X93260000Y-94330000D02*
X100145000Y-87445000D01*
X90580000Y-94330000D02*
X93260000Y-94330000D01*
X88975000Y-95935000D02*
X90580000Y-94330000D01*
X90275000Y-97150000D02*
X90275000Y-95975000D01*
X99915000Y-88715000D02*
X102865000Y-88715000D01*
X93490000Y-95140000D02*
X99915000Y-88715000D01*
X91110000Y-95140000D02*
X93490000Y-95140000D01*
X90275000Y-95975000D02*
X91110000Y-95140000D01*
X91575000Y-97150000D02*
X92670000Y-97150000D01*
X99835000Y-89985000D02*
X102865000Y-89985000D01*
X92670000Y-97150000D02*
X99835000Y-89985000D01*
D28*
X102465000Y-89985000D02*
X102865000Y-89985000D01*
D27*
X91575000Y-102850000D02*
X92730000Y-102850000D01*
X99905000Y-91255000D02*
X102865000Y-91255000D01*
X95300000Y-95860000D02*
X99905000Y-91255000D01*
X95300000Y-100280000D02*
X95300000Y-95860000D01*
X92730000Y-102850000D02*
X95300000Y-100280000D01*
X90275000Y-102850000D02*
X90275000Y-103575000D01*
X100205000Y-92525000D02*
X102865000Y-92525000D01*
X96280000Y-96450000D02*
X100205000Y-92525000D01*
X96280000Y-100540000D02*
X96280000Y-96450000D01*
X92900000Y-103920000D02*
X96280000Y-100540000D01*
X90620000Y-103920000D02*
X92900000Y-103920000D01*
X90275000Y-103575000D02*
X90620000Y-103920000D01*
X88975000Y-102850000D02*
X88975000Y-104235000D01*
X100515000Y-93795000D02*
X102865000Y-93795000D01*
X97350000Y-96960000D02*
X100515000Y-93795000D01*
X97350000Y-100870000D02*
X97350000Y-96960000D01*
X93510000Y-104710000D02*
X97350000Y-100870000D01*
X89450000Y-104710000D02*
X93510000Y-104710000D01*
X88975000Y-104235000D02*
X89450000Y-104710000D01*
X87675000Y-102850000D02*
X87675000Y-104435000D01*
X100885000Y-95065000D02*
X102865000Y-95065000D01*
X98410000Y-97540000D02*
X100885000Y-95065000D01*
X98410000Y-101380000D02*
X98410000Y-97540000D01*
X94100000Y-105690000D02*
X98410000Y-101380000D01*
X88930000Y-105690000D02*
X94100000Y-105690000D01*
X87675000Y-104435000D02*
X88930000Y-105690000D01*
D28*
X139890000Y-91100000D02*
X139890000Y-93690000D01*
X144530000Y-98330000D02*
X150600000Y-98330000D01*
X139890000Y-93690000D02*
X144530000Y-98330000D01*
X139890000Y-91100000D02*
X139890000Y-87885000D01*
X139890000Y-87885000D02*
X139925000Y-87850000D01*
X139790000Y-91000000D02*
X138750000Y-91000000D01*
X139890000Y-91100000D02*
X139790000Y-91000000D01*
X139870000Y-75910000D02*
X139870000Y-72905000D01*
X139870000Y-72905000D02*
X139925000Y-72850000D01*
X139780000Y-76000000D02*
X138750000Y-76000000D01*
X139870000Y-75910000D02*
X139780000Y-76000000D01*
X85340000Y-65360000D02*
X85340000Y-59300000D01*
X85340000Y-59300000D02*
X85490000Y-59150000D01*
X85075000Y-65625000D02*
X85075000Y-67150000D01*
X85340000Y-65360000D02*
X85075000Y-65625000D01*
X85330000Y-76890000D02*
X85330000Y-80430000D01*
X85075000Y-80685000D02*
X85075000Y-82150000D01*
X85330000Y-80430000D02*
X85075000Y-80685000D01*
X85380000Y-76840000D02*
X86840000Y-76840000D01*
X85330000Y-76890000D02*
X85380000Y-76840000D01*
X85080000Y-92130000D02*
X86470000Y-92130000D01*
X86470000Y-92130000D02*
X86500000Y-92100000D01*
X85075000Y-97150000D02*
X85075000Y-92135000D01*
X85075000Y-92135000D02*
X85080000Y-92130000D01*
D29*
X131100000Y-49000000D02*
X147690000Y-49000000D01*
X147690000Y-49000000D02*
X150600000Y-51910000D01*
X150600000Y-51910000D02*
X150600000Y-98330000D01*
X148310000Y-144670000D02*
X144740000Y-144670000D01*
X150600000Y-98330000D02*
X150600000Y-142380000D01*
X150600000Y-142380000D02*
X148310000Y-144670000D01*
X144740000Y-144670000D02*
X144550000Y-144860000D01*
X120120000Y-49000000D02*
X128560000Y-49000000D01*
D27*
X88170000Y-100220000D02*
X89810000Y-100220000D01*
X90925000Y-101335000D02*
X90925000Y-102850000D01*
X89810000Y-100220000D02*
X90925000Y-101335000D01*
X88170000Y-100220000D02*
X88170000Y-100140000D01*
X88325000Y-99985000D02*
X88325000Y-97150000D01*
X88170000Y-100140000D02*
X88325000Y-99985000D01*
X137000000Y-85110000D02*
X134660000Y-85110000D01*
X134124998Y-84574998D02*
X134124998Y-82150000D01*
X134660000Y-85110000D02*
X134124998Y-84574998D01*
X134124998Y-82150000D02*
X134075000Y-82150000D01*
X137000000Y-85110000D02*
X134620000Y-85110000D01*
X134090000Y-85640000D02*
X134090000Y-87835000D01*
X134620000Y-85110000D02*
X134090000Y-85640000D01*
X134090000Y-87835000D02*
X134075000Y-87850000D01*
X137000000Y-85110000D02*
X136210000Y-85110000D01*
X135375000Y-84275000D02*
X135375000Y-82150000D01*
X136210000Y-85110000D02*
X135375000Y-84275000D01*
X137000000Y-85110000D02*
X136150000Y-85110000D01*
X135375000Y-85885000D02*
X135375000Y-87850000D01*
X136150000Y-85110000D02*
X135375000Y-85885000D01*
X137000000Y-85110000D02*
X137000000Y-84920000D01*
X136675000Y-84595000D02*
X136675000Y-82150000D01*
X137000000Y-84920000D02*
X136675000Y-84595000D01*
X137000000Y-85110000D02*
X137000000Y-85360000D01*
X136675000Y-85685000D02*
X136675000Y-87850000D01*
X137000000Y-85360000D02*
X136675000Y-85685000D01*
X137000000Y-85110000D02*
X137020000Y-85110000D01*
X137975000Y-86065000D02*
X137975000Y-87850000D01*
X137020000Y-85110000D02*
X137975000Y-86065000D01*
X137000000Y-85110000D02*
X137080000Y-85110000D01*
X137975000Y-84215000D02*
X137975000Y-82150000D01*
X137080000Y-85110000D02*
X137975000Y-84215000D01*
X137120000Y-70060000D02*
X135010000Y-70060000D01*
X135010000Y-70060000D02*
X134075000Y-69125000D01*
X134075000Y-69125000D02*
X134075000Y-67150000D01*
X134075000Y-70995000D02*
X134075000Y-72850000D01*
X135010000Y-70060000D02*
X134075000Y-70995000D01*
X137120000Y-70060000D02*
X136420000Y-70060000D01*
X136420000Y-70060000D02*
X135375000Y-71105000D01*
X135375000Y-71105000D02*
X135375000Y-72850000D01*
X135375000Y-69015000D02*
X135375000Y-67150000D01*
X136420000Y-70060000D02*
X135375000Y-69015000D01*
X137120000Y-70060000D02*
X137110000Y-70060000D01*
X136675000Y-69625000D02*
X136675000Y-67150000D01*
X137110000Y-70060000D02*
X136675000Y-69625000D01*
X137120000Y-70060000D02*
X137120000Y-70100000D01*
X136675000Y-70545000D02*
X136675000Y-72850000D01*
X137120000Y-70100000D02*
X136675000Y-70545000D01*
X137120000Y-70060000D02*
X137120000Y-70150000D01*
X137975000Y-71005000D02*
X137975000Y-72850000D01*
X137120000Y-70150000D02*
X137975000Y-71005000D01*
X137120000Y-70060000D02*
X137130000Y-70060000D01*
X137975000Y-69215000D02*
X137975000Y-67150000D01*
X137130000Y-70060000D02*
X137975000Y-69215000D01*
X88220000Y-69990000D02*
X89300000Y-69990000D01*
X90925000Y-71615000D02*
X90925000Y-72850000D01*
X89300000Y-69990000D02*
X90925000Y-71615000D01*
X88220000Y-69990000D02*
X89500000Y-69990000D01*
X90925000Y-68565000D02*
X90925000Y-67150000D01*
X89500000Y-69990000D02*
X90925000Y-68565000D01*
X88220000Y-69990000D02*
X88220000Y-70050000D01*
X89625000Y-71455000D02*
X89625000Y-72850000D01*
X88220000Y-70050000D02*
X89625000Y-71455000D01*
X88220000Y-69990000D02*
X88220000Y-69950000D01*
X89625000Y-68545000D02*
X89625000Y-67150000D01*
X88220000Y-69950000D02*
X89625000Y-68545000D01*
X88220000Y-69990000D02*
X88220000Y-71550000D01*
X88325000Y-71655000D02*
X88325000Y-72850000D01*
X88220000Y-71550000D02*
X88325000Y-71655000D01*
X88220000Y-69990000D02*
X88220000Y-68400000D01*
X88325000Y-68295000D02*
X88325000Y-67150000D01*
X88220000Y-68400000D02*
X88325000Y-68295000D01*
X88220000Y-69990000D02*
X86990000Y-71220000D01*
X86990000Y-71220000D02*
X86990000Y-72815000D01*
X86990000Y-72815000D02*
X87025000Y-72850000D01*
X88220000Y-69990000D02*
X88220000Y-69960000D01*
X87025000Y-68765000D02*
X87025000Y-67150000D01*
X88220000Y-69960000D02*
X87025000Y-68765000D01*
X88170000Y-100220000D02*
X87930000Y-100220000D01*
X87025000Y-101125000D02*
X87025000Y-102850000D01*
X87930000Y-100220000D02*
X87025000Y-101125000D01*
X88390000Y-85160000D02*
X88390000Y-86120000D01*
X88360000Y-86150000D02*
X88360000Y-87815000D01*
X88390000Y-86120000D02*
X88360000Y-86150000D01*
X88360000Y-87815000D02*
X88325000Y-87850000D01*
X88390000Y-85160000D02*
X88390000Y-83410000D01*
X88350000Y-83370000D02*
X88350000Y-82175000D01*
X88390000Y-83410000D02*
X88350000Y-83370000D01*
X88350000Y-82175000D02*
X88325000Y-82150000D01*
X88390000Y-85160000D02*
X88390000Y-85510000D01*
X89625000Y-86745000D02*
X89625000Y-87850000D01*
X88390000Y-85510000D02*
X89625000Y-86745000D01*
X88390000Y-85160000D02*
X89770000Y-85160000D01*
X89770000Y-85160000D02*
X90890000Y-86280000D01*
X90890000Y-86280000D02*
X90890000Y-87815000D01*
X90890000Y-87815000D02*
X90925000Y-87850000D01*
X90925000Y-84005000D02*
X90925000Y-82150000D01*
X89770000Y-85160000D02*
X90925000Y-84005000D01*
X88390000Y-85160000D02*
X88390000Y-84220000D01*
X89625000Y-82985000D02*
X89625000Y-82150000D01*
X88390000Y-84220000D02*
X89625000Y-82985000D01*
X88390000Y-85160000D02*
X88210000Y-85160000D01*
X87025000Y-86345000D02*
X87025000Y-87850000D01*
X88210000Y-85160000D02*
X87025000Y-86345000D01*
X88390000Y-85160000D02*
X88350000Y-85160000D01*
X87025000Y-83835000D02*
X87025000Y-82150000D01*
X88350000Y-85160000D02*
X87025000Y-83835000D01*
X88170000Y-100220000D02*
X88170000Y-100330000D01*
X88325000Y-100485000D02*
X88325000Y-102850000D01*
X88170000Y-100330000D02*
X88325000Y-100485000D01*
X88170000Y-100220000D02*
X88330000Y-100220000D01*
X89625000Y-101515000D02*
X89625000Y-102850000D01*
X88330000Y-100220000D02*
X89625000Y-101515000D01*
X88170000Y-100220000D02*
X90020000Y-100220000D01*
X90925000Y-99315000D02*
X90925000Y-97150000D01*
X90020000Y-100220000D02*
X90925000Y-99315000D01*
X88170000Y-100220000D02*
X88500000Y-100220000D01*
X89625000Y-99095000D02*
X89625000Y-97150000D01*
X88500000Y-100220000D02*
X89625000Y-99095000D01*
X88170000Y-100220000D02*
X88170000Y-100160000D01*
X87025000Y-99015000D02*
X87025000Y-97150000D01*
X88170000Y-100160000D02*
X87025000Y-99015000D01*
X91575000Y-67150000D02*
X92830000Y-67150000D01*
X123455000Y-70935000D02*
X122135000Y-70935000D01*
X123920000Y-70470000D02*
X123455000Y-70935000D01*
X123920000Y-69070000D02*
X123920000Y-70470000D01*
X123270000Y-68420000D02*
X123920000Y-69070000D01*
X94100000Y-68420000D02*
X123270000Y-68420000D01*
X92830000Y-67150000D02*
X94100000Y-68420000D01*
X90275000Y-67150000D02*
X90275000Y-66165000D01*
X124125000Y-72205000D02*
X122135000Y-72205000D01*
X124750000Y-71580000D02*
X124125000Y-72205000D01*
X124750000Y-68710000D02*
X124750000Y-71580000D01*
X123680000Y-67640000D02*
X124750000Y-68710000D01*
X94950000Y-67640000D02*
X123680000Y-67640000D01*
X93210000Y-65900000D02*
X94950000Y-67640000D01*
X90540000Y-65900000D02*
X93210000Y-65900000D01*
X90275000Y-66165000D02*
X90540000Y-65900000D01*
X88975000Y-67150000D02*
X88975000Y-65845000D01*
X124265000Y-73475000D02*
X122135000Y-73475000D01*
X125560000Y-72180000D02*
X124265000Y-73475000D01*
X125560000Y-68170000D02*
X125560000Y-72180000D01*
X124050000Y-66660000D02*
X125560000Y-68170000D01*
X95230000Y-66660000D02*
X124050000Y-66660000D01*
X93660000Y-65090000D02*
X95230000Y-66660000D01*
X89730000Y-65090000D02*
X93660000Y-65090000D01*
X88975000Y-65845000D02*
X89730000Y-65090000D01*
X87675000Y-67150000D02*
X87675000Y-65435000D01*
X124245000Y-74745000D02*
X122135000Y-74745000D01*
X126570000Y-72420000D02*
X124245000Y-74745000D01*
X126570000Y-68000000D02*
X126570000Y-72420000D01*
X124400000Y-65830000D02*
X126570000Y-68000000D01*
X95780000Y-65830000D02*
X124400000Y-65830000D01*
X94100000Y-64150000D02*
X95780000Y-65830000D01*
X88960000Y-64150000D02*
X94100000Y-64150000D01*
X87675000Y-65435000D02*
X88960000Y-64150000D01*
X137325000Y-67150000D02*
X137325000Y-64895000D01*
X124120000Y-76050000D02*
X122170000Y-76050000D01*
X127550000Y-72620000D02*
X124120000Y-76050000D01*
X127550000Y-66190000D02*
X127550000Y-72620000D01*
X129760000Y-63980000D02*
X127550000Y-66190000D01*
X136410000Y-63980000D02*
X129760000Y-63980000D01*
X137325000Y-64895000D02*
X136410000Y-63980000D01*
X122170000Y-76050000D02*
X122135000Y-76015000D01*
X136025000Y-67150000D02*
X136025000Y-65165000D01*
X124035000Y-77285000D02*
X122135000Y-77285000D01*
X128400000Y-72920000D02*
X124035000Y-77285000D01*
X128400000Y-66520000D02*
X128400000Y-72920000D01*
X129960000Y-64960000D02*
X128400000Y-66520000D01*
X135820000Y-64960000D02*
X129960000Y-64960000D01*
X136025000Y-65165000D02*
X135820000Y-64960000D01*
X134725000Y-67150000D02*
X134725000Y-66405000D01*
X123685000Y-78555000D02*
X122135000Y-78555000D01*
X129080000Y-73160000D02*
X123685000Y-78555000D01*
X129080000Y-67250000D02*
X129080000Y-73160000D01*
X130490000Y-65840000D02*
X129080000Y-67250000D01*
X134160000Y-65840000D02*
X130490000Y-65840000D01*
X134725000Y-66405000D02*
X134160000Y-65840000D01*
X133425000Y-67150000D02*
X130730000Y-67150000D01*
X123645000Y-79825000D02*
X122135000Y-79825000D01*
X130050000Y-73420000D02*
X123645000Y-79825000D01*
X130050000Y-67830000D02*
X130050000Y-73420000D01*
X130730000Y-67150000D02*
X130050000Y-67830000D01*
X133425000Y-72850000D02*
X131690000Y-72850000D01*
X123445000Y-81095000D02*
X122135000Y-81095000D01*
X131690000Y-72850000D02*
X123445000Y-81095000D01*
X134725000Y-72850000D02*
X134725000Y-73795000D01*
X123265000Y-82365000D02*
X122135000Y-82365000D01*
X131280000Y-74350000D02*
X123265000Y-82365000D01*
X134170000Y-74350000D02*
X131280000Y-74350000D01*
X134725000Y-73795000D02*
X134170000Y-74350000D01*
X136025000Y-72850000D02*
X136025000Y-73635000D01*
X123075000Y-83635000D02*
X122135000Y-83635000D01*
X131410000Y-75300000D02*
X123075000Y-83635000D01*
X134360000Y-75300000D02*
X131410000Y-75300000D01*
X136025000Y-73635000D02*
X134360000Y-75300000D01*
X122150000Y-83620000D02*
X122135000Y-83635000D01*
X137325000Y-72850000D02*
X137325000Y-74315000D01*
X123155000Y-84905000D02*
X122135000Y-84905000D01*
X131950000Y-76110000D02*
X123155000Y-84905000D01*
X134560000Y-76110000D02*
X131950000Y-76110000D01*
X135730000Y-74940000D02*
X134560000Y-76110000D01*
X136700000Y-74940000D02*
X135730000Y-74940000D01*
X137325000Y-74315000D02*
X136700000Y-74940000D01*
X137325000Y-82150000D02*
X137325000Y-78115000D01*
X122985000Y-86175000D02*
X122135000Y-86175000D01*
X132260000Y-76900000D02*
X122985000Y-86175000D01*
X136110000Y-76900000D02*
X132260000Y-76900000D01*
X137325000Y-78115000D02*
X136110000Y-76900000D01*
X136025000Y-82150000D02*
X136025000Y-78305000D01*
X122995000Y-87445000D02*
X122135000Y-87445000D01*
X132570000Y-77870000D02*
X122995000Y-87445000D01*
X135590000Y-77870000D02*
X132570000Y-77870000D01*
X136025000Y-78305000D02*
X135590000Y-77870000D01*
X134725000Y-82150000D02*
X134725000Y-79715000D01*
X122985000Y-88715000D02*
X122135000Y-88715000D01*
X132910000Y-78790000D02*
X122985000Y-88715000D01*
X133800000Y-78790000D02*
X132910000Y-78790000D01*
X134725000Y-79715000D02*
X133800000Y-78790000D01*
X133425000Y-82150000D02*
X133425000Y-81235000D01*
X123355000Y-89985000D02*
X122135000Y-89985000D01*
X132340000Y-81000000D02*
X123355000Y-89985000D01*
X133190000Y-81000000D02*
X132340000Y-81000000D01*
X133425000Y-81235000D02*
X133190000Y-81000000D01*
X133425000Y-87850000D02*
X127260000Y-87850000D01*
X123855000Y-91255000D02*
X122135000Y-91255000D01*
X127260000Y-87850000D02*
X123855000Y-91255000D01*
X134725000Y-87850000D02*
X134725000Y-88655000D01*
X124735000Y-92525000D02*
X122135000Y-92525000D01*
X127600000Y-89660000D02*
X124735000Y-92525000D01*
X133720000Y-89660000D02*
X127600000Y-89660000D01*
X134725000Y-88655000D02*
X133720000Y-89660000D01*
X136025000Y-87850000D02*
X136025000Y-88865000D01*
X124835000Y-93795000D02*
X122135000Y-93795000D01*
X127800000Y-90830000D02*
X124835000Y-93795000D01*
X134060000Y-90830000D02*
X127800000Y-90830000D01*
X136025000Y-88865000D02*
X134060000Y-90830000D01*
X137325000Y-87850000D02*
X137325000Y-88825000D01*
X125045000Y-95065000D02*
X122135000Y-95065000D01*
X128020000Y-92090000D02*
X125045000Y-95065000D01*
X134060000Y-92090000D02*
X128020000Y-92090000D01*
X137325000Y-88825000D02*
X134060000Y-92090000D01*
D29*
X144550000Y-147400000D02*
X104600000Y-147400000D01*
X97260000Y-140060000D02*
X97260000Y-137380000D01*
X104600000Y-147400000D02*
X97260000Y-140060000D01*
X144550000Y-142320000D02*
X109820000Y-142320000D01*
X109820000Y-142320000D02*
X104880000Y-137380000D01*
D28*
X140575000Y-80255000D02*
X140575000Y-82150000D01*
X140600000Y-80230000D02*
X140575000Y-80255000D01*
X140575000Y-65805000D02*
X140575000Y-67150000D01*
X140570000Y-65800000D02*
X140575000Y-65805000D01*
X84425000Y-74335000D02*
X84425000Y-72850000D01*
X84420000Y-74340000D02*
X84425000Y-74335000D01*
X84425000Y-89335000D02*
X84425000Y-87850000D01*
X84420000Y-89340000D02*
X84425000Y-89335000D01*
X84425000Y-104445000D02*
X84425000Y-102850000D01*
X84400000Y-104470000D02*
X84425000Y-104445000D01*
X92180000Y-152620000D02*
X92180000Y-147300000D01*
X85725000Y-115715000D02*
X85725000Y-102850000D01*
X80990000Y-120450000D02*
X85725000Y-115715000D01*
X80990000Y-136110000D02*
X80990000Y-120450000D01*
X92180000Y-147300000D02*
X80990000Y-136110000D01*
X139275000Y-87850000D02*
X139275000Y-88585000D01*
X139275000Y-88585000D02*
X138000000Y-89860000D01*
X138000000Y-89860000D02*
X138000000Y-90250000D01*
X138000000Y-90250000D02*
X137250000Y-91000000D01*
X94720000Y-134620000D02*
X94720000Y-137380000D01*
X96350000Y-132990000D02*
X94720000Y-134620000D01*
X120470000Y-132990000D02*
X96350000Y-132990000D01*
X131040000Y-122420000D02*
X120470000Y-132990000D01*
X131040000Y-97210000D02*
X131040000Y-122420000D01*
X138000000Y-90250000D02*
X131040000Y-97210000D01*
X138000000Y-89860000D02*
X138000000Y-90250000D01*
X139275000Y-88585000D02*
X138000000Y-89860000D01*
X142030000Y-87850000D02*
X140575000Y-87850000D01*
X142040000Y-87860000D02*
X142030000Y-87850000D01*
X141920000Y-72850000D02*
X140575000Y-72850000D01*
X142040000Y-72970000D02*
X141920000Y-72850000D01*
X83130000Y-67150000D02*
X84425000Y-67150000D01*
X83120000Y-67160000D02*
X83130000Y-67150000D01*
X83230000Y-82150000D02*
X84425000Y-82150000D01*
X83120000Y-82040000D02*
X83230000Y-82150000D01*
X83170000Y-97150000D02*
X84425000Y-97150000D01*
X83120000Y-97100000D02*
X83170000Y-97150000D01*
X138050000Y-76040000D02*
X137290000Y-76040000D01*
X137290000Y-76040000D02*
X137250000Y-76000000D01*
X139275000Y-72850000D02*
X139275000Y-73675000D01*
X139275000Y-79175000D02*
X139275000Y-82150000D01*
X138050000Y-77950000D02*
X139275000Y-79175000D01*
X138050000Y-74900000D02*
X138050000Y-76040000D01*
X138050000Y-76040000D02*
X138050000Y-77950000D01*
X139275000Y-73675000D02*
X138050000Y-74900000D01*
X85725000Y-67150000D02*
X85725000Y-66015000D01*
X86990000Y-64750000D02*
X86990000Y-59150000D01*
X85725000Y-66015000D02*
X86990000Y-64750000D01*
X86990000Y-59150000D02*
X88650000Y-60810000D01*
X88650000Y-60810000D02*
X137130000Y-60810000D01*
X137130000Y-60810000D02*
X139010000Y-62690000D01*
X139010000Y-62690000D02*
X139030000Y-62690000D01*
X139030000Y-62690000D02*
X139275000Y-62935000D01*
X139275000Y-62935000D02*
X139275000Y-67150000D01*
X87610000Y-76880000D02*
X88300000Y-76880000D01*
X88300000Y-76880000D02*
X88340000Y-76840000D01*
X85725000Y-82150000D02*
X85725000Y-80935000D01*
X85725000Y-74175000D02*
X85725000Y-72850000D01*
X87610000Y-76060000D02*
X85725000Y-74175000D01*
X87610000Y-79050000D02*
X87610000Y-76880000D01*
X87610000Y-76880000D02*
X87610000Y-76060000D01*
X85725000Y-80935000D02*
X87610000Y-79050000D01*
X87270000Y-92110000D02*
X87990000Y-92110000D01*
X87990000Y-92110000D02*
X88000000Y-92100000D01*
X85725000Y-97150000D02*
X85725000Y-95585000D01*
X85725000Y-89275000D02*
X85725000Y-87850000D01*
X87270000Y-90820000D02*
X85725000Y-89275000D01*
X87270000Y-94040000D02*
X87270000Y-92110000D01*
X87270000Y-92110000D02*
X87270000Y-90820000D01*
X85725000Y-95585000D02*
X87270000Y-94040000D01*
D30*
G36*
X151790000Y-157290000D02*
X73210000Y-157290000D01*
X73210000Y-116229382D01*
X74280223Y-116229382D01*
X74525368Y-116620888D01*
X75569360Y-117047609D01*
X76697181Y-117042330D01*
X77714632Y-116620888D01*
X77959777Y-116229382D01*
X76120000Y-114389605D01*
X74280223Y-116229382D01*
X73210000Y-116229382D01*
X73210000Y-113659360D01*
X73282391Y-113659360D01*
X73287670Y-114787181D01*
X73709112Y-115804632D01*
X74100618Y-116049777D01*
X75940395Y-114210000D01*
X76299605Y-114210000D01*
X78139382Y-116049777D01*
X78530888Y-115804632D01*
X78957609Y-114760640D01*
X78952330Y-113632819D01*
X78530888Y-112615368D01*
X78139382Y-112370223D01*
X76299605Y-114210000D01*
X75940395Y-114210000D01*
X74100618Y-112370223D01*
X73709112Y-112615368D01*
X73282391Y-113659360D01*
X73210000Y-113659360D01*
X73210000Y-112190618D01*
X74280223Y-112190618D01*
X76120000Y-114030395D01*
X77959777Y-112190618D01*
X77714632Y-111799112D01*
X76670640Y-111372391D01*
X75542819Y-111377670D01*
X74525368Y-111799112D01*
X74280223Y-112190618D01*
X73210000Y-112190618D01*
X73210000Y-105285750D01*
X78815000Y-105285750D01*
X78815000Y-105501310D01*
X78911673Y-105734699D01*
X79090302Y-105913327D01*
X79323691Y-106010000D01*
X79764250Y-106010000D01*
X79923000Y-105851250D01*
X79923000Y-105127000D01*
X78973750Y-105127000D01*
X78815000Y-105285750D01*
X73210000Y-105285750D01*
X73210000Y-104498690D01*
X78815000Y-104498690D01*
X78815000Y-104714250D01*
X78973750Y-104873000D01*
X79923000Y-104873000D01*
X79923000Y-104148750D01*
X79764250Y-103990000D01*
X79323691Y-103990000D01*
X79090302Y-104086673D01*
X78911673Y-104265301D01*
X78815000Y-104498690D01*
X73210000Y-104498690D01*
X73210000Y-95725750D01*
X78815000Y-95725750D01*
X78815000Y-95941310D01*
X78911673Y-96174699D01*
X79090302Y-96353327D01*
X79323691Y-96450000D01*
X79764250Y-96450000D01*
X79923000Y-96291250D01*
X79923000Y-95567000D01*
X78973750Y-95567000D01*
X78815000Y-95725750D01*
X73210000Y-95725750D01*
X73210000Y-89835750D01*
X78815000Y-89835750D01*
X78815000Y-90051310D01*
X78911673Y-90284699D01*
X79090302Y-90463327D01*
X79323691Y-90560000D01*
X79764250Y-90560000D01*
X79923000Y-90401250D01*
X79923000Y-89677000D01*
X78973750Y-89677000D01*
X78815000Y-89835750D01*
X73210000Y-89835750D01*
X73210000Y-89048690D01*
X78815000Y-89048690D01*
X78815000Y-89264250D01*
X78973750Y-89423000D01*
X79923000Y-89423000D01*
X79923000Y-88698750D01*
X79764250Y-88540000D01*
X79323691Y-88540000D01*
X79090302Y-88636673D01*
X78911673Y-88815301D01*
X78815000Y-89048690D01*
X73210000Y-89048690D01*
X73210000Y-80795750D01*
X78815000Y-80795750D01*
X78815000Y-81011310D01*
X78911673Y-81244699D01*
X79090302Y-81423327D01*
X79323691Y-81520000D01*
X79764250Y-81520000D01*
X79923000Y-81361250D01*
X79923000Y-80637000D01*
X78973750Y-80637000D01*
X78815000Y-80795750D01*
X73210000Y-80795750D01*
X73210000Y-80008690D01*
X78815000Y-80008690D01*
X78815000Y-80224250D01*
X78973750Y-80383000D01*
X79923000Y-80383000D01*
X79923000Y-79658750D01*
X79764250Y-79500000D01*
X79323691Y-79500000D01*
X79090302Y-79596673D01*
X78911673Y-79775301D01*
X78815000Y-80008690D01*
X73210000Y-80008690D01*
X73210000Y-75085750D01*
X78815000Y-75085750D01*
X78815000Y-75301310D01*
X78911673Y-75534699D01*
X79090302Y-75713327D01*
X79323691Y-75810000D01*
X79764250Y-75810000D01*
X79923000Y-75651250D01*
X79923000Y-74927000D01*
X78973750Y-74927000D01*
X78815000Y-75085750D01*
X73210000Y-75085750D01*
X73210000Y-74298690D01*
X78815000Y-74298690D01*
X78815000Y-74514250D01*
X78973750Y-74673000D01*
X79923000Y-74673000D01*
X79923000Y-73948750D01*
X79764250Y-73790000D01*
X79323691Y-73790000D01*
X79090302Y-73886673D01*
X78911673Y-74065301D01*
X78815000Y-74298690D01*
X73210000Y-74298690D01*
X73210000Y-65605750D01*
X78815000Y-65605750D01*
X78815000Y-65821310D01*
X78911673Y-66054699D01*
X79090302Y-66233327D01*
X79323691Y-66330000D01*
X79764250Y-66330000D01*
X79923000Y-66171250D01*
X79923000Y-65447000D01*
X78973750Y-65447000D01*
X78815000Y-65605750D01*
X73210000Y-65605750D01*
X73210000Y-64818690D01*
X78815000Y-64818690D01*
X78815000Y-65034250D01*
X78973750Y-65193000D01*
X79923000Y-65193000D01*
X79923000Y-64468750D01*
X79764250Y-64310000D01*
X79323691Y-64310000D01*
X79090302Y-64406673D01*
X78911673Y-64585301D01*
X78815000Y-64818690D01*
X73210000Y-64818690D01*
X73210000Y-61625069D01*
X78754830Y-61625069D01*
X78904471Y-61987229D01*
X79181314Y-62264555D01*
X79543212Y-62414828D01*
X79543961Y-62414829D01*
X81115000Y-63985868D01*
X81115000Y-64341778D01*
X81114683Y-64341838D01*
X81011354Y-64408329D01*
X81009698Y-64406673D01*
X80776309Y-64310000D01*
X80335750Y-64310000D01*
X80177000Y-64468750D01*
X80177000Y-65193000D01*
X80197000Y-65193000D01*
X80197000Y-65447000D01*
X80177000Y-65447000D01*
X80177000Y-66171250D01*
X80335750Y-66330000D01*
X80776309Y-66330000D01*
X81009698Y-66233327D01*
X81011068Y-66231957D01*
X81098110Y-66291431D01*
X81115000Y-66294851D01*
X81115000Y-67630000D01*
X81178561Y-67949541D01*
X81279402Y-68100460D01*
X81359566Y-68220434D01*
X82689566Y-69550434D01*
X82960459Y-69731439D01*
X83280000Y-69795000D01*
X85780000Y-69795000D01*
X86099541Y-69731439D01*
X86370434Y-69550434D01*
X86500000Y-69420868D01*
X87054132Y-69975000D01*
X86399566Y-70629566D01*
X86218561Y-70900459D01*
X86155000Y-71220000D01*
X86155000Y-71699136D01*
X86149215Y-71697965D01*
X86116250Y-71665000D01*
X86048690Y-71665000D01*
X86028247Y-71673468D01*
X85925000Y-71652560D01*
X85910000Y-71652560D01*
X85910000Y-71385000D01*
X85846439Y-71065459D01*
X85665434Y-70794566D01*
X85130434Y-70259566D01*
X84986752Y-70163561D01*
X84859541Y-70078561D01*
X84540000Y-70015000D01*
X82660000Y-70015000D01*
X82340460Y-70078560D01*
X82069566Y-70259566D01*
X81359566Y-70969566D01*
X81178561Y-71240459D01*
X81115000Y-71560000D01*
X81115000Y-73821778D01*
X81114683Y-73821838D01*
X81011354Y-73888329D01*
X81009698Y-73886673D01*
X80776309Y-73790000D01*
X80335750Y-73790000D01*
X80177000Y-73948750D01*
X80177000Y-74673000D01*
X80197000Y-74673000D01*
X80197000Y-74927000D01*
X80177000Y-74927000D01*
X80177000Y-75651250D01*
X80335750Y-75810000D01*
X80776309Y-75810000D01*
X81009698Y-75713327D01*
X81011068Y-75711957D01*
X81098110Y-75771431D01*
X81115000Y-75774851D01*
X81115000Y-76006468D01*
X80975172Y-76343212D01*
X80974830Y-76735069D01*
X81124471Y-77097229D01*
X81401314Y-77374555D01*
X81763212Y-77524828D01*
X82155069Y-77525170D01*
X82517229Y-77375529D01*
X82794555Y-77098686D01*
X82944828Y-76736788D01*
X82945170Y-76344931D01*
X82795529Y-75982771D01*
X82785000Y-75972224D01*
X82785000Y-75778222D01*
X82785317Y-75778162D01*
X83001441Y-75639090D01*
X83146431Y-75426890D01*
X83197440Y-75175000D01*
X83197440Y-74425000D01*
X83153162Y-74189683D01*
X83014090Y-73973559D01*
X82801890Y-73828569D01*
X82785000Y-73825149D01*
X82785000Y-71905868D01*
X83005868Y-71685000D01*
X84052596Y-71685000D01*
X83989683Y-71696838D01*
X83773559Y-71835910D01*
X83628569Y-72048110D01*
X83577560Y-72300000D01*
X83577560Y-73400000D01*
X83621838Y-73635317D01*
X83664806Y-73702091D01*
X83585445Y-73781314D01*
X83435172Y-74143212D01*
X83434830Y-74535069D01*
X83584471Y-74897229D01*
X83861314Y-75174555D01*
X84223212Y-75324828D01*
X84615069Y-75325170D01*
X84977229Y-75175529D01*
X85254555Y-74898686D01*
X85289567Y-74814369D01*
X86298311Y-75823113D01*
X86138559Y-75925910D01*
X86033274Y-76080000D01*
X85913198Y-76080000D01*
X85888686Y-76055445D01*
X85526788Y-75905172D01*
X85134931Y-75904830D01*
X84772771Y-76054471D01*
X84495445Y-76331314D01*
X84345172Y-76693212D01*
X84344830Y-77085069D01*
X84494471Y-77447229D01*
X84570000Y-77522890D01*
X84570000Y-80115198D01*
X84537599Y-80147599D01*
X84372852Y-80394161D01*
X84315000Y-80685000D01*
X84315000Y-80952560D01*
X84225000Y-80952560D01*
X83989683Y-80996838D01*
X83773559Y-81135910D01*
X83706803Y-81233611D01*
X83678686Y-81205445D01*
X83316788Y-81055172D01*
X83163006Y-81055038D01*
X83197440Y-80885000D01*
X83197440Y-80135000D01*
X83153162Y-79899683D01*
X83014090Y-79683559D01*
X82801890Y-79538569D01*
X82785000Y-79535149D01*
X82785000Y-78840000D01*
X82721439Y-78520459D01*
X82540434Y-78249566D01*
X82080434Y-77789566D01*
X81976321Y-77720000D01*
X81809541Y-77608561D01*
X81490000Y-77545000D01*
X80225366Y-77545000D01*
X79936788Y-77425172D01*
X79544931Y-77424830D01*
X79182771Y-77574471D01*
X78905445Y-77851314D01*
X78755172Y-78213212D01*
X78754830Y-78605069D01*
X78904471Y-78967229D01*
X79181314Y-79244555D01*
X79543212Y-79394828D01*
X79935069Y-79395170D01*
X80297229Y-79245529D01*
X80327811Y-79215000D01*
X81115000Y-79215000D01*
X81115000Y-79531778D01*
X81114683Y-79531838D01*
X81011354Y-79598329D01*
X81009698Y-79596673D01*
X80776309Y-79500000D01*
X80335750Y-79500000D01*
X80177000Y-79658750D01*
X80177000Y-80383000D01*
X80197000Y-80383000D01*
X80197000Y-80637000D01*
X80177000Y-80637000D01*
X80177000Y-81361250D01*
X80335750Y-81520000D01*
X80776309Y-81520000D01*
X81009698Y-81423327D01*
X81011068Y-81421957D01*
X81098110Y-81481431D01*
X81115000Y-81484851D01*
X81115000Y-82580000D01*
X81178561Y-82899541D01*
X81327188Y-83121977D01*
X81359566Y-83170434D01*
X82819566Y-84630434D01*
X83090459Y-84811439D01*
X83410000Y-84875000D01*
X85650000Y-84875000D01*
X85969541Y-84811439D01*
X86240434Y-84630434D01*
X86440000Y-84430868D01*
X87099132Y-85090000D01*
X86434566Y-85754566D01*
X86253561Y-86025459D01*
X86190000Y-86345000D01*
X86190000Y-86712527D01*
X86176890Y-86703569D01*
X86149215Y-86697965D01*
X86116250Y-86665000D01*
X86048690Y-86665000D01*
X86028247Y-86673468D01*
X85925000Y-86652560D01*
X85910000Y-86652560D01*
X85910000Y-86435000D01*
X85846439Y-86115459D01*
X85665434Y-85844566D01*
X85130434Y-85309566D01*
X85093670Y-85285001D01*
X84859541Y-85128561D01*
X84540000Y-85065000D01*
X83310000Y-85065000D01*
X82990459Y-85128561D01*
X82756330Y-85285001D01*
X82719566Y-85309566D01*
X81359566Y-86669566D01*
X81178561Y-86940459D01*
X81115000Y-87260000D01*
X81115000Y-88571778D01*
X81114683Y-88571838D01*
X81011354Y-88638329D01*
X81009698Y-88636673D01*
X80776309Y-88540000D01*
X80335750Y-88540000D01*
X80177000Y-88698750D01*
X80177000Y-89423000D01*
X80197000Y-89423000D01*
X80197000Y-89677000D01*
X80177000Y-89677000D01*
X80177000Y-90401250D01*
X80335750Y-90560000D01*
X80776309Y-90560000D01*
X81009698Y-90463327D01*
X81011068Y-90461957D01*
X81098110Y-90521431D01*
X81115000Y-90524851D01*
X81115000Y-90916468D01*
X80975172Y-91253212D01*
X80974830Y-91645069D01*
X81124471Y-92007229D01*
X81401314Y-92284555D01*
X81763212Y-92434828D01*
X82155069Y-92435170D01*
X82517229Y-92285529D01*
X82794555Y-92008686D01*
X82944828Y-91646788D01*
X82945170Y-91254931D01*
X82795529Y-90892771D01*
X82785000Y-90882224D01*
X82785000Y-90528222D01*
X82785317Y-90528162D01*
X83001441Y-90389090D01*
X83146431Y-90176890D01*
X83197440Y-89925000D01*
X83197440Y-89175000D01*
X83153162Y-88939683D01*
X83014090Y-88723559D01*
X82801890Y-88578569D01*
X82785000Y-88575149D01*
X82785000Y-87605868D01*
X83655868Y-86735000D01*
X83930378Y-86735000D01*
X83773559Y-86835910D01*
X83628569Y-87048110D01*
X83577560Y-87300000D01*
X83577560Y-88400000D01*
X83621838Y-88635317D01*
X83664806Y-88702091D01*
X83585445Y-88781314D01*
X83435172Y-89143212D01*
X83434830Y-89535069D01*
X83584471Y-89897229D01*
X83861314Y-90174555D01*
X84223212Y-90324828D01*
X84615069Y-90325170D01*
X84977229Y-90175529D01*
X85254555Y-89898686D01*
X85260226Y-89885028D01*
X86377758Y-91002560D01*
X86250000Y-91002560D01*
X86014683Y-91046838D01*
X85798559Y-91185910D01*
X85689166Y-91346013D01*
X85638686Y-91295445D01*
X85276788Y-91145172D01*
X84884931Y-91144830D01*
X84522771Y-91294471D01*
X84245445Y-91571314D01*
X84095172Y-91933212D01*
X84094830Y-92325069D01*
X84244471Y-92687229D01*
X84315000Y-92757881D01*
X84315000Y-95952560D01*
X84225000Y-95952560D01*
X83989683Y-95996838D01*
X83773559Y-96135910D01*
X83682465Y-96269231D01*
X83678686Y-96265445D01*
X83316788Y-96115172D01*
X83113563Y-96114995D01*
X83146431Y-96066890D01*
X83197440Y-95815000D01*
X83197440Y-95065000D01*
X83153162Y-94829683D01*
X83014090Y-94613559D01*
X82801890Y-94468569D01*
X82785000Y-94465149D01*
X82785000Y-94020000D01*
X82721439Y-93700459D01*
X82540434Y-93429566D01*
X82260434Y-93149566D01*
X82201990Y-93110515D01*
X81989541Y-92968561D01*
X81670000Y-92905000D01*
X80447981Y-92905000D01*
X80298686Y-92755445D01*
X79936788Y-92605172D01*
X79544931Y-92604830D01*
X79182771Y-92754471D01*
X78905445Y-93031314D01*
X78755172Y-93393212D01*
X78754830Y-93785069D01*
X78904471Y-94147229D01*
X79181314Y-94424555D01*
X79258979Y-94456804D01*
X79090302Y-94526673D01*
X78911673Y-94705301D01*
X78815000Y-94938690D01*
X78815000Y-95154250D01*
X78973750Y-95313000D01*
X79923000Y-95313000D01*
X79923000Y-95293000D01*
X80177000Y-95293000D01*
X80177000Y-95313000D01*
X80197000Y-95313000D01*
X80197000Y-95567000D01*
X80177000Y-95567000D01*
X80177000Y-96291250D01*
X80335750Y-96450000D01*
X80776309Y-96450000D01*
X81009698Y-96353327D01*
X81011068Y-96351957D01*
X81098110Y-96411431D01*
X81115000Y-96414851D01*
X81115000Y-97740000D01*
X81178561Y-98059541D01*
X81336846Y-98296431D01*
X81359566Y-98330434D01*
X82719566Y-99690434D01*
X82990459Y-99871439D01*
X83310000Y-99935000D01*
X85900000Y-99935000D01*
X86219541Y-99871439D01*
X86490434Y-99690434D01*
X86505000Y-99675868D01*
X86899132Y-100070000D01*
X86434566Y-100534566D01*
X86253561Y-100805459D01*
X86190000Y-101125000D01*
X86190000Y-101712527D01*
X86176890Y-101703569D01*
X86149215Y-101697965D01*
X86116250Y-101665000D01*
X86048690Y-101665000D01*
X86028247Y-101673468D01*
X85925000Y-101652560D01*
X85910000Y-101652560D01*
X85910000Y-101535000D01*
X85895168Y-101460434D01*
X85846440Y-101215460D01*
X85665434Y-100944566D01*
X85320434Y-100599566D01*
X85266549Y-100563561D01*
X85049541Y-100418561D01*
X84730000Y-100355000D01*
X83240000Y-100355000D01*
X82920459Y-100418561D01*
X82859130Y-100459540D01*
X82649565Y-100599566D01*
X81359566Y-101889566D01*
X81178561Y-102160459D01*
X81115000Y-102480000D01*
X81115000Y-104021778D01*
X81114683Y-104021838D01*
X81011354Y-104088329D01*
X81009698Y-104086673D01*
X80776309Y-103990000D01*
X80335750Y-103990000D01*
X80177000Y-104148750D01*
X80177000Y-104873000D01*
X80197000Y-104873000D01*
X80197000Y-105127000D01*
X80177000Y-105127000D01*
X80177000Y-105851250D01*
X80335750Y-106010000D01*
X80776309Y-106010000D01*
X81009698Y-105913327D01*
X81011068Y-105911957D01*
X81098110Y-105971431D01*
X81115000Y-105974851D01*
X81115000Y-106636468D01*
X80975172Y-106973212D01*
X80974830Y-107365069D01*
X81124471Y-107727229D01*
X81401314Y-108004555D01*
X81763212Y-108154828D01*
X82155069Y-108155170D01*
X82517229Y-108005529D01*
X82794555Y-107728686D01*
X82944828Y-107366788D01*
X82945170Y-106974931D01*
X82795529Y-106612771D01*
X82785000Y-106602224D01*
X82785000Y-105978222D01*
X82785317Y-105978162D01*
X83001441Y-105839090D01*
X83146431Y-105626890D01*
X83197440Y-105375000D01*
X83197440Y-104625000D01*
X83153162Y-104389683D01*
X83014090Y-104173559D01*
X82801890Y-104028569D01*
X82785000Y-104025149D01*
X82785000Y-102825868D01*
X83585869Y-102025000D01*
X83644359Y-102025000D01*
X83628569Y-102048110D01*
X83577560Y-102300000D01*
X83577560Y-103400000D01*
X83621838Y-103635317D01*
X83665000Y-103702393D01*
X83665000Y-103811932D01*
X83565445Y-103911314D01*
X83415172Y-104273212D01*
X83414830Y-104665069D01*
X83564471Y-105027229D01*
X83841314Y-105304555D01*
X84203212Y-105454828D01*
X84595069Y-105455170D01*
X84957229Y-105305529D01*
X84965000Y-105297772D01*
X84965000Y-115400198D01*
X80452599Y-119912599D01*
X80287852Y-120159161D01*
X80230000Y-120450000D01*
X80230000Y-136110000D01*
X80287852Y-136400839D01*
X80452599Y-136647401D01*
X91420000Y-147614802D01*
X91420000Y-151234512D01*
X91289045Y-151322013D01*
X91015912Y-151730787D01*
X90920000Y-152212968D01*
X90920000Y-153027032D01*
X91015912Y-153509213D01*
X91289045Y-153917987D01*
X91697819Y-154191120D01*
X92180000Y-154287032D01*
X92662181Y-154191120D01*
X93070955Y-153917987D01*
X93344088Y-153509213D01*
X93440000Y-153027032D01*
X93440000Y-152212968D01*
X93460000Y-152212968D01*
X93460000Y-153027032D01*
X93555912Y-153509213D01*
X93829045Y-153917987D01*
X94237819Y-154191120D01*
X94720000Y-154287032D01*
X95202181Y-154191120D01*
X95610955Y-153917987D01*
X95884088Y-153509213D01*
X95980000Y-153027032D01*
X95980000Y-152212968D01*
X96000000Y-152212968D01*
X96000000Y-153027032D01*
X96095912Y-153509213D01*
X96369045Y-153917987D01*
X96777819Y-154191120D01*
X97260000Y-154287032D01*
X97742181Y-154191120D01*
X98150955Y-153917987D01*
X98424088Y-153509213D01*
X98520000Y-153027032D01*
X98520000Y-152212968D01*
X98540000Y-152212968D01*
X98540000Y-153027032D01*
X98635912Y-153509213D01*
X98909045Y-153917987D01*
X99317819Y-154191120D01*
X99800000Y-154287032D01*
X100282181Y-154191120D01*
X100690955Y-153917987D01*
X100964088Y-153509213D01*
X101060000Y-153027032D01*
X101060000Y-152212968D01*
X101080000Y-152212968D01*
X101080000Y-153027032D01*
X101175912Y-153509213D01*
X101449045Y-153917987D01*
X101857819Y-154191120D01*
X102340000Y-154287032D01*
X102822181Y-154191120D01*
X103230955Y-153917987D01*
X103504088Y-153509213D01*
X103600000Y-153027032D01*
X103600000Y-152747000D01*
X103620000Y-152747000D01*
X103620000Y-153122000D01*
X103764513Y-153594514D01*
X104078848Y-153975757D01*
X104515152Y-154207689D01*
X104558460Y-154213282D01*
X104753000Y-154088902D01*
X104753000Y-152747000D01*
X105007000Y-152747000D01*
X105007000Y-154088902D01*
X105201540Y-154213282D01*
X105244848Y-154207689D01*
X105681152Y-153975757D01*
X105995487Y-153594514D01*
X106140000Y-153122000D01*
X106140000Y-152747000D01*
X105007000Y-152747000D01*
X104753000Y-152747000D01*
X103620000Y-152747000D01*
X103600000Y-152747000D01*
X103600000Y-152212968D01*
X103581110Y-152118000D01*
X103620000Y-152118000D01*
X103620000Y-152493000D01*
X104753000Y-152493000D01*
X104753000Y-151151098D01*
X105007000Y-151151098D01*
X105007000Y-152493000D01*
X106140000Y-152493000D01*
X106140000Y-152212968D01*
X106160000Y-152212968D01*
X106160000Y-153027032D01*
X106255912Y-153509213D01*
X106529045Y-153917987D01*
X106937819Y-154191120D01*
X107420000Y-154287032D01*
X107902181Y-154191120D01*
X108310955Y-153917987D01*
X108584088Y-153509213D01*
X108680000Y-153027032D01*
X108680000Y-152212968D01*
X108700000Y-152212968D01*
X108700000Y-153027032D01*
X108795912Y-153509213D01*
X109069045Y-153917987D01*
X109477819Y-154191120D01*
X109960000Y-154287032D01*
X110442181Y-154191120D01*
X110850955Y-153917987D01*
X111124088Y-153509213D01*
X111220000Y-153027032D01*
X111220000Y-152212968D01*
X111240000Y-152212968D01*
X111240000Y-153027032D01*
X111335912Y-153509213D01*
X111609045Y-153917987D01*
X112017819Y-154191120D01*
X112500000Y-154287032D01*
X112982181Y-154191120D01*
X113390955Y-153917987D01*
X113664088Y-153509213D01*
X113760000Y-153027032D01*
X113760000Y-152212968D01*
X113780000Y-152212968D01*
X113780000Y-153027032D01*
X113875912Y-153509213D01*
X114149045Y-153917987D01*
X114557819Y-154191120D01*
X115040000Y-154287032D01*
X115522181Y-154191120D01*
X115930955Y-153917987D01*
X116204088Y-153509213D01*
X116300000Y-153027032D01*
X116300000Y-152212968D01*
X116320000Y-152212968D01*
X116320000Y-153027032D01*
X116415912Y-153509213D01*
X116689045Y-153917987D01*
X117097819Y-154191120D01*
X117580000Y-154287032D01*
X118062181Y-154191120D01*
X118470955Y-153917987D01*
X118744088Y-153509213D01*
X118840000Y-153027032D01*
X118840000Y-152212968D01*
X118860000Y-152212968D01*
X118860000Y-153027032D01*
X118955912Y-153509213D01*
X119229045Y-153917987D01*
X119637819Y-154191120D01*
X120120000Y-154287032D01*
X120602181Y-154191120D01*
X121010955Y-153917987D01*
X121284088Y-153509213D01*
X121380000Y-153027032D01*
X121380000Y-152212968D01*
X121400000Y-152212968D01*
X121400000Y-153027032D01*
X121495912Y-153509213D01*
X121769045Y-153917987D01*
X122177819Y-154191120D01*
X122660000Y-154287032D01*
X123142181Y-154191120D01*
X123550955Y-153917987D01*
X123824088Y-153509213D01*
X123920000Y-153027032D01*
X123920000Y-152212968D01*
X123940000Y-152212968D01*
X123940000Y-153027032D01*
X124035912Y-153509213D01*
X124309045Y-153917987D01*
X124717819Y-154191120D01*
X125200000Y-154287032D01*
X125682181Y-154191120D01*
X126090955Y-153917987D01*
X126364088Y-153509213D01*
X126460000Y-153027032D01*
X126460000Y-152212968D01*
X126480000Y-152212968D01*
X126480000Y-153027032D01*
X126575912Y-153509213D01*
X126849045Y-153917987D01*
X127257819Y-154191120D01*
X127740000Y-154287032D01*
X128222181Y-154191120D01*
X128630955Y-153917987D01*
X128904088Y-153509213D01*
X129000000Y-153027032D01*
X129000000Y-152212968D01*
X129020000Y-152212968D01*
X129020000Y-153027032D01*
X129115912Y-153509213D01*
X129389045Y-153917987D01*
X129797819Y-154191120D01*
X130280000Y-154287032D01*
X130762181Y-154191120D01*
X131170955Y-153917987D01*
X131444088Y-153509213D01*
X131540000Y-153027032D01*
X131540000Y-152212968D01*
X131560000Y-152212968D01*
X131560000Y-153027032D01*
X131655912Y-153509213D01*
X131929045Y-153917987D01*
X132337819Y-154191120D01*
X132820000Y-154287032D01*
X133302181Y-154191120D01*
X133710955Y-153917987D01*
X133984088Y-153509213D01*
X134080000Y-153027032D01*
X134080000Y-152212968D01*
X133984088Y-151730787D01*
X133710955Y-151322013D01*
X133302181Y-151048880D01*
X132820000Y-150952968D01*
X132337819Y-151048880D01*
X131929045Y-151322013D01*
X131655912Y-151730787D01*
X131560000Y-152212968D01*
X131540000Y-152212968D01*
X131444088Y-151730787D01*
X131170955Y-151322013D01*
X130762181Y-151048880D01*
X130280000Y-150952968D01*
X129797819Y-151048880D01*
X129389045Y-151322013D01*
X129115912Y-151730787D01*
X129020000Y-152212968D01*
X129000000Y-152212968D01*
X128904088Y-151730787D01*
X128630955Y-151322013D01*
X128222181Y-151048880D01*
X127740000Y-150952968D01*
X127257819Y-151048880D01*
X126849045Y-151322013D01*
X126575912Y-151730787D01*
X126480000Y-152212968D01*
X126460000Y-152212968D01*
X126364088Y-151730787D01*
X126090955Y-151322013D01*
X125682181Y-151048880D01*
X125200000Y-150952968D01*
X124717819Y-151048880D01*
X124309045Y-151322013D01*
X124035912Y-151730787D01*
X123940000Y-152212968D01*
X123920000Y-152212968D01*
X123824088Y-151730787D01*
X123550955Y-151322013D01*
X123142181Y-151048880D01*
X122660000Y-150952968D01*
X122177819Y-151048880D01*
X121769045Y-151322013D01*
X121495912Y-151730787D01*
X121400000Y-152212968D01*
X121380000Y-152212968D01*
X121284088Y-151730787D01*
X121010955Y-151322013D01*
X120602181Y-151048880D01*
X120120000Y-150952968D01*
X119637819Y-151048880D01*
X119229045Y-151322013D01*
X118955912Y-151730787D01*
X118860000Y-152212968D01*
X118840000Y-152212968D01*
X118744088Y-151730787D01*
X118470955Y-151322013D01*
X118062181Y-151048880D01*
X117580000Y-150952968D01*
X117097819Y-151048880D01*
X116689045Y-151322013D01*
X116415912Y-151730787D01*
X116320000Y-152212968D01*
X116300000Y-152212968D01*
X116204088Y-151730787D01*
X115930955Y-151322013D01*
X115522181Y-151048880D01*
X115040000Y-150952968D01*
X114557819Y-151048880D01*
X114149045Y-151322013D01*
X113875912Y-151730787D01*
X113780000Y-152212968D01*
X113760000Y-152212968D01*
X113664088Y-151730787D01*
X113390955Y-151322013D01*
X112982181Y-151048880D01*
X112500000Y-150952968D01*
X112017819Y-151048880D01*
X111609045Y-151322013D01*
X111335912Y-151730787D01*
X111240000Y-152212968D01*
X111220000Y-152212968D01*
X111124088Y-151730787D01*
X110850955Y-151322013D01*
X110442181Y-151048880D01*
X109960000Y-150952968D01*
X109477819Y-151048880D01*
X109069045Y-151322013D01*
X108795912Y-151730787D01*
X108700000Y-152212968D01*
X108680000Y-152212968D01*
X108584088Y-151730787D01*
X108310955Y-151322013D01*
X107902181Y-151048880D01*
X107420000Y-150952968D01*
X106937819Y-151048880D01*
X106529045Y-151322013D01*
X106255912Y-151730787D01*
X106160000Y-152212968D01*
X106140000Y-152212968D01*
X106140000Y-152118000D01*
X105995487Y-151645486D01*
X105681152Y-151264243D01*
X105244848Y-151032311D01*
X105201540Y-151026718D01*
X105007000Y-151151098D01*
X104753000Y-151151098D01*
X104558460Y-151026718D01*
X104515152Y-151032311D01*
X104078848Y-151264243D01*
X103764513Y-151645486D01*
X103620000Y-152118000D01*
X103581110Y-152118000D01*
X103504088Y-151730787D01*
X103230955Y-151322013D01*
X102822181Y-151048880D01*
X102340000Y-150952968D01*
X101857819Y-151048880D01*
X101449045Y-151322013D01*
X101175912Y-151730787D01*
X101080000Y-152212968D01*
X101060000Y-152212968D01*
X100964088Y-151730787D01*
X100690955Y-151322013D01*
X100282181Y-151048880D01*
X99800000Y-150952968D01*
X99317819Y-151048880D01*
X98909045Y-151322013D01*
X98635912Y-151730787D01*
X98540000Y-152212968D01*
X98520000Y-152212968D01*
X98424088Y-151730787D01*
X98150955Y-151322013D01*
X97742181Y-151048880D01*
X97260000Y-150952968D01*
X96777819Y-151048880D01*
X96369045Y-151322013D01*
X96095912Y-151730787D01*
X96000000Y-152212968D01*
X95980000Y-152212968D01*
X95884088Y-151730787D01*
X95610955Y-151322013D01*
X95202181Y-151048880D01*
X94720000Y-150952968D01*
X94237819Y-151048880D01*
X93829045Y-151322013D01*
X93555912Y-151730787D01*
X93460000Y-152212968D01*
X93440000Y-152212968D01*
X93344088Y-151730787D01*
X93070955Y-151322013D01*
X92940000Y-151234512D01*
X92940000Y-147300000D01*
X92882148Y-147009161D01*
X92717401Y-146762599D01*
X82927770Y-136972968D01*
X90920000Y-136972968D01*
X90920000Y-137787032D01*
X91015912Y-138269213D01*
X91289045Y-138677987D01*
X91697819Y-138951120D01*
X92180000Y-139047032D01*
X92662181Y-138951120D01*
X93070955Y-138677987D01*
X93344088Y-138269213D01*
X93440000Y-137787032D01*
X93440000Y-136972968D01*
X93344088Y-136490787D01*
X93070955Y-136082013D01*
X92662181Y-135808880D01*
X92180000Y-135712968D01*
X91697819Y-135808880D01*
X91289045Y-136082013D01*
X91015912Y-136490787D01*
X90920000Y-136972968D01*
X82927770Y-136972968D01*
X81750000Y-135795198D01*
X81750000Y-128373320D01*
X108806285Y-128373320D01*
X108935533Y-128666123D01*
X109635806Y-128934388D01*
X110385435Y-128914250D01*
X110984467Y-128666123D01*
X111113715Y-128373320D01*
X113886285Y-128373320D01*
X114015533Y-128666123D01*
X114715806Y-128934388D01*
X115465435Y-128914250D01*
X116064467Y-128666123D01*
X116193715Y-128373320D01*
X115040000Y-127219605D01*
X113886285Y-128373320D01*
X111113715Y-128373320D01*
X109960000Y-127219605D01*
X108806285Y-128373320D01*
X81750000Y-128373320D01*
X81750000Y-126715806D01*
X108065612Y-126715806D01*
X108085750Y-127465435D01*
X108333877Y-128064467D01*
X108626680Y-128193715D01*
X109780395Y-127040000D01*
X108626680Y-125886285D01*
X108333877Y-126015533D01*
X108065612Y-126715806D01*
X81750000Y-126715806D01*
X81750000Y-123293320D01*
X108806285Y-123293320D01*
X108935533Y-123586123D01*
X109635806Y-123854388D01*
X110385435Y-123834250D01*
X110808091Y-123659180D01*
X110615328Y-124123405D01*
X110614674Y-124873305D01*
X110810496Y-125347231D01*
X110284194Y-125145612D01*
X109534565Y-125165750D01*
X108935533Y-125413877D01*
X108806285Y-125706680D01*
X109960000Y-126860395D01*
X109974143Y-126846253D01*
X110153748Y-127025858D01*
X110139605Y-127040000D01*
X111293320Y-128193715D01*
X111586123Y-128064467D01*
X111854388Y-127364194D01*
X111834250Y-126614565D01*
X111659180Y-126191909D01*
X112123405Y-126384672D01*
X112873305Y-126385326D01*
X113347231Y-126189504D01*
X113145612Y-126715806D01*
X113165750Y-127465435D01*
X113413877Y-128064467D01*
X113706680Y-128193715D01*
X114860395Y-127040000D01*
X115219605Y-127040000D01*
X116373320Y-128193715D01*
X116666123Y-128064467D01*
X116934388Y-127364194D01*
X116914250Y-126614565D01*
X116666123Y-126015533D01*
X116373320Y-125886285D01*
X115219605Y-127040000D01*
X114860395Y-127040000D01*
X114846253Y-127025858D01*
X115025858Y-126846253D01*
X115040000Y-126860395D01*
X116193715Y-125706680D01*
X116064467Y-125413877D01*
X115364194Y-125145612D01*
X114614565Y-125165750D01*
X114191909Y-125340820D01*
X114384672Y-124876595D01*
X114385326Y-124126695D01*
X114189504Y-123652769D01*
X114715806Y-123854388D01*
X115465435Y-123834250D01*
X116064467Y-123586123D01*
X116193715Y-123293320D01*
X115040000Y-122139605D01*
X115025858Y-122153748D01*
X114846253Y-121974143D01*
X114860395Y-121960000D01*
X115219605Y-121960000D01*
X116373320Y-123113715D01*
X116666123Y-122984467D01*
X116934388Y-122284194D01*
X116914250Y-121534565D01*
X116666123Y-120935533D01*
X116373320Y-120806285D01*
X115219605Y-121960000D01*
X114860395Y-121960000D01*
X113706680Y-120806285D01*
X113413877Y-120935533D01*
X113145612Y-121635806D01*
X113165750Y-122385435D01*
X113340820Y-122808091D01*
X112876595Y-122615328D01*
X112126695Y-122614674D01*
X111652769Y-122810496D01*
X111854388Y-122284194D01*
X111834250Y-121534565D01*
X111586123Y-120935533D01*
X111293320Y-120806285D01*
X110139605Y-121960000D01*
X110153748Y-121974143D01*
X109974143Y-122153748D01*
X109960000Y-122139605D01*
X108806285Y-123293320D01*
X81750000Y-123293320D01*
X81750000Y-121635806D01*
X108065612Y-121635806D01*
X108085750Y-122385435D01*
X108333877Y-122984467D01*
X108626680Y-123113715D01*
X109780395Y-121960000D01*
X108626680Y-120806285D01*
X108333877Y-120935533D01*
X108065612Y-121635806D01*
X81750000Y-121635806D01*
X81750000Y-120764802D01*
X81888122Y-120626680D01*
X108806285Y-120626680D01*
X109960000Y-121780395D01*
X111113715Y-120626680D01*
X113886285Y-120626680D01*
X115040000Y-121780395D01*
X116193715Y-120626680D01*
X116064467Y-120333877D01*
X115364194Y-120065612D01*
X114614565Y-120085750D01*
X114015533Y-120333877D01*
X113886285Y-120626680D01*
X111113715Y-120626680D01*
X110984467Y-120333877D01*
X110284194Y-120065612D01*
X109534565Y-120085750D01*
X108935533Y-120333877D01*
X108806285Y-120626680D01*
X81888122Y-120626680D01*
X86262401Y-116252401D01*
X86427148Y-116005840D01*
X86485000Y-115715000D01*
X86485000Y-113830912D01*
X117108693Y-113830912D01*
X117127173Y-114030620D01*
X117500925Y-114148357D01*
X117891282Y-114114103D01*
X118092827Y-114030620D01*
X118111307Y-113830912D01*
X117610000Y-113329605D01*
X117108693Y-113830912D01*
X86485000Y-113830912D01*
X86485000Y-113040925D01*
X116611643Y-113040925D01*
X116645897Y-113431282D01*
X116729380Y-113632827D01*
X116929088Y-113651307D01*
X117430395Y-113150000D01*
X117789605Y-113150000D01*
X118290912Y-113651307D01*
X118490620Y-113632827D01*
X118608357Y-113259075D01*
X118574103Y-112868718D01*
X118490620Y-112667173D01*
X118290912Y-112648693D01*
X117789605Y-113150000D01*
X117430395Y-113150000D01*
X116929088Y-112648693D01*
X116729380Y-112667173D01*
X116611643Y-113040925D01*
X86485000Y-113040925D01*
X86485000Y-112469088D01*
X117108693Y-112469088D01*
X117610000Y-112970395D01*
X118111307Y-112469088D01*
X118092827Y-112269380D01*
X117719075Y-112151643D01*
X117328718Y-112185897D01*
X117127173Y-112269380D01*
X117108693Y-112469088D01*
X86485000Y-112469088D01*
X86485000Y-110019382D01*
X95660223Y-110019382D01*
X95905368Y-110410888D01*
X96949360Y-110837609D01*
X98077181Y-110832330D01*
X99094632Y-110410888D01*
X99339777Y-110019382D01*
X97500000Y-108179605D01*
X95660223Y-110019382D01*
X86485000Y-110019382D01*
X86485000Y-107449360D01*
X94662391Y-107449360D01*
X94667670Y-108577181D01*
X95089112Y-109594632D01*
X95480618Y-109839777D01*
X97320395Y-108000000D01*
X97679605Y-108000000D01*
X99519382Y-109839777D01*
X99910888Y-109594632D01*
X99943857Y-109513970D01*
X119165635Y-109513970D01*
X119325418Y-109832739D01*
X120116187Y-110142723D01*
X120965387Y-110126497D01*
X121223985Y-110019382D01*
X125660223Y-110019382D01*
X125905368Y-110410888D01*
X126949360Y-110837609D01*
X128077181Y-110832330D01*
X129094632Y-110410888D01*
X129339777Y-110019382D01*
X127500000Y-108179605D01*
X125660223Y-110019382D01*
X121223985Y-110019382D01*
X121674582Y-109832739D01*
X121834365Y-109513970D01*
X120500000Y-108179605D01*
X119165635Y-109513970D01*
X99943857Y-109513970D01*
X100337609Y-108550640D01*
X100333236Y-107616187D01*
X118357277Y-107616187D01*
X118373503Y-108465387D01*
X118667261Y-109174582D01*
X118986030Y-109334365D01*
X120320395Y-108000000D01*
X120679605Y-108000000D01*
X122013970Y-109334365D01*
X122332739Y-109174582D01*
X122642723Y-108383813D01*
X122626497Y-107534613D01*
X122591185Y-107449360D01*
X124662391Y-107449360D01*
X124667670Y-108577181D01*
X125089112Y-109594632D01*
X125480618Y-109839777D01*
X127320395Y-108000000D01*
X125480618Y-106160223D01*
X125089112Y-106405368D01*
X124662391Y-107449360D01*
X122591185Y-107449360D01*
X122332739Y-106825418D01*
X122013970Y-106665635D01*
X120679605Y-108000000D01*
X120320395Y-108000000D01*
X118986030Y-106665635D01*
X118667261Y-106825418D01*
X118357277Y-107616187D01*
X100333236Y-107616187D01*
X100332330Y-107422819D01*
X99944300Y-106486030D01*
X119165635Y-106486030D01*
X120500000Y-107820395D01*
X121834365Y-106486030D01*
X121674582Y-106167261D01*
X121198456Y-105980618D01*
X125660223Y-105980618D01*
X127500000Y-107820395D01*
X129339777Y-105980618D01*
X129094632Y-105589112D01*
X128050640Y-105162391D01*
X126922819Y-105167670D01*
X125905368Y-105589112D01*
X125660223Y-105980618D01*
X121198456Y-105980618D01*
X120883813Y-105857277D01*
X120034613Y-105873503D01*
X119325418Y-106167261D01*
X119165635Y-106486030D01*
X99944300Y-106486030D01*
X99910888Y-106405368D01*
X99519382Y-106160223D01*
X97679605Y-108000000D01*
X97320395Y-108000000D01*
X95480618Y-106160223D01*
X95089112Y-106405368D01*
X94662391Y-107449360D01*
X86485000Y-107449360D01*
X86485000Y-104035000D01*
X86502002Y-104035000D01*
X86502002Y-103947845D01*
X86573110Y-103996431D01*
X86600785Y-104002035D01*
X86633750Y-104035000D01*
X86701310Y-104035000D01*
X86721753Y-104026532D01*
X86825000Y-104047440D01*
X86840000Y-104047440D01*
X86840000Y-104435000D01*
X86903561Y-104754541D01*
X86970686Y-104855000D01*
X87084566Y-105025434D01*
X88339566Y-106280434D01*
X88610459Y-106461439D01*
X88930000Y-106525000D01*
X94100000Y-106525000D01*
X94419541Y-106461439D01*
X94690434Y-106280434D01*
X94990250Y-105980618D01*
X95660223Y-105980618D01*
X97500000Y-107820395D01*
X99339777Y-105980618D01*
X99094632Y-105589112D01*
X98050640Y-105162391D01*
X96922819Y-105167670D01*
X95905368Y-105589112D01*
X95660223Y-105980618D01*
X94990250Y-105980618D01*
X99000434Y-101970434D01*
X99019033Y-101942599D01*
X99181439Y-101699541D01*
X99245000Y-101380000D01*
X99245000Y-99190912D01*
X112338693Y-99190912D01*
X112357173Y-99390620D01*
X112730925Y-99508357D01*
X113121282Y-99474103D01*
X113322827Y-99390620D01*
X113341307Y-99190912D01*
X112840000Y-98689605D01*
X112338693Y-99190912D01*
X99245000Y-99190912D01*
X99245000Y-98400925D01*
X111841643Y-98400925D01*
X111875897Y-98791282D01*
X111959380Y-98992827D01*
X112159088Y-99011307D01*
X112660395Y-98510000D01*
X113019605Y-98510000D01*
X113520912Y-99011307D01*
X113720620Y-98992827D01*
X113838357Y-98619075D01*
X113804103Y-98228718D01*
X113720620Y-98027173D01*
X113520912Y-98008693D01*
X113019605Y-98510000D01*
X112660395Y-98510000D01*
X112159088Y-98008693D01*
X111959380Y-98027173D01*
X111841643Y-98400925D01*
X99245000Y-98400925D01*
X99245000Y-97885868D01*
X99301780Y-97829088D01*
X112338693Y-97829088D01*
X112840000Y-98330395D01*
X113341307Y-97829088D01*
X113322827Y-97629380D01*
X112949075Y-97511643D01*
X112558718Y-97545897D01*
X112357173Y-97629380D01*
X112338693Y-97829088D01*
X99301780Y-97829088D01*
X101230868Y-95900000D01*
X101762528Y-95900000D01*
X101680206Y-96098255D01*
X101679794Y-96569677D01*
X101859820Y-97005372D01*
X102192875Y-97339009D01*
X102628255Y-97519794D01*
X103099677Y-97520206D01*
X103500448Y-97354610D01*
X103898255Y-97519794D01*
X104369677Y-97520206D01*
X104805372Y-97340180D01*
X105139009Y-97007125D01*
X105319794Y-96571745D01*
X105320206Y-96100323D01*
X105140180Y-95664628D01*
X105045908Y-95570191D01*
X105169820Y-95271777D01*
X105170179Y-94860029D01*
X105012942Y-94479485D01*
X104864941Y-94331225D01*
X105057180Y-94308023D01*
X105183309Y-93916069D01*
X105149842Y-93505682D01*
X105057180Y-93281977D01*
X104887385Y-93261483D01*
X104969238Y-93179630D01*
X104949608Y-93160000D01*
X104969238Y-93140370D01*
X104887385Y-93058517D01*
X105057180Y-93038023D01*
X105183309Y-92646069D01*
X105149842Y-92235682D01*
X105057180Y-92011977D01*
X104887385Y-91991483D01*
X104969238Y-91909630D01*
X104949608Y-91890000D01*
X104969238Y-91870370D01*
X104887385Y-91788517D01*
X105057180Y-91768023D01*
X105183309Y-91376069D01*
X105149842Y-90965682D01*
X105057180Y-90741977D01*
X104887385Y-90721483D01*
X104969238Y-90639630D01*
X104949608Y-90620000D01*
X104969238Y-90600370D01*
X104887385Y-90518517D01*
X105057180Y-90498023D01*
X105183309Y-90106069D01*
X105149842Y-89695682D01*
X105057180Y-89471977D01*
X104887385Y-89451483D01*
X104969238Y-89369630D01*
X104949608Y-89350000D01*
X104969238Y-89330370D01*
X104887385Y-89248517D01*
X105057180Y-89228023D01*
X105183309Y-88836069D01*
X105149842Y-88425682D01*
X105057180Y-88201977D01*
X104887385Y-88181483D01*
X104969238Y-88099630D01*
X104949608Y-88080000D01*
X104969238Y-88060370D01*
X104887385Y-87978517D01*
X105057180Y-87958023D01*
X105183309Y-87566069D01*
X105149842Y-87155682D01*
X105057180Y-86931977D01*
X104887385Y-86911483D01*
X104969238Y-86829630D01*
X104949608Y-86810000D01*
X104969238Y-86790370D01*
X104887385Y-86708517D01*
X105057180Y-86688023D01*
X105183309Y-86296069D01*
X105149842Y-85885682D01*
X105057180Y-85661977D01*
X104887385Y-85641483D01*
X104969238Y-85559630D01*
X104949608Y-85540000D01*
X104969238Y-85520370D01*
X104887385Y-85438517D01*
X105057180Y-85418023D01*
X105183309Y-85026069D01*
X105149842Y-84615682D01*
X105057180Y-84391977D01*
X104887385Y-84371483D01*
X104969238Y-84289630D01*
X104949608Y-84270000D01*
X104969238Y-84250370D01*
X104887385Y-84168517D01*
X105057180Y-84148023D01*
X105183309Y-83756069D01*
X105149842Y-83345682D01*
X105057180Y-83121977D01*
X104887385Y-83101483D01*
X104969238Y-83019630D01*
X104949608Y-83000000D01*
X104969238Y-82980370D01*
X104887385Y-82898517D01*
X105057180Y-82878023D01*
X105183309Y-82486069D01*
X105149842Y-82075682D01*
X105057180Y-81851977D01*
X104887385Y-81831483D01*
X104969238Y-81749630D01*
X104949608Y-81730000D01*
X104969238Y-81710370D01*
X104887385Y-81628517D01*
X105057180Y-81608023D01*
X105183309Y-81216069D01*
X105149842Y-80805682D01*
X105057180Y-80581977D01*
X104887385Y-80561483D01*
X104969238Y-80479630D01*
X104949608Y-80460000D01*
X104969238Y-80440370D01*
X104887385Y-80358517D01*
X105057180Y-80338023D01*
X105183309Y-79946069D01*
X105149842Y-79535682D01*
X105057180Y-79311977D01*
X104887385Y-79291483D01*
X104969238Y-79209630D01*
X104949608Y-79190000D01*
X104969238Y-79170370D01*
X104887385Y-79088517D01*
X105057180Y-79068023D01*
X105183309Y-78676069D01*
X105149842Y-78265682D01*
X105057180Y-78041977D01*
X104887385Y-78021483D01*
X104969238Y-77939630D01*
X104949608Y-77920000D01*
X104969238Y-77900370D01*
X104887385Y-77818517D01*
X105057180Y-77798023D01*
X105183309Y-77406069D01*
X105149842Y-76995682D01*
X105057180Y-76771977D01*
X104887385Y-76751483D01*
X104969238Y-76669630D01*
X104949608Y-76650000D01*
X104969238Y-76630370D01*
X104887385Y-76548517D01*
X105057180Y-76528023D01*
X105183309Y-76136069D01*
X105149842Y-75725682D01*
X105057180Y-75501977D01*
X104887385Y-75481483D01*
X104969238Y-75399630D01*
X104949608Y-75380000D01*
X104969238Y-75360370D01*
X104887385Y-75278517D01*
X105057180Y-75258023D01*
X105183309Y-74866069D01*
X105149842Y-74455682D01*
X105057180Y-74231977D01*
X104887385Y-74211483D01*
X104969238Y-74129630D01*
X104949608Y-74110000D01*
X104969238Y-74090370D01*
X104887385Y-74008517D01*
X105057180Y-73988023D01*
X105183309Y-73596069D01*
X105149842Y-73185682D01*
X105057180Y-72961977D01*
X104887385Y-72941483D01*
X104969238Y-72859630D01*
X104949608Y-72840000D01*
X104969238Y-72820370D01*
X104887385Y-72738517D01*
X105057180Y-72718023D01*
X105183309Y-72326069D01*
X105149842Y-71915682D01*
X105057180Y-71691977D01*
X104887385Y-71671483D01*
X104969238Y-71589630D01*
X104949608Y-71570000D01*
X104969238Y-71550370D01*
X104887385Y-71468517D01*
X105057180Y-71448023D01*
X105183309Y-71056069D01*
X105178737Y-71000000D01*
X105290000Y-71000000D01*
X105290000Y-95000000D01*
X105344046Y-95271705D01*
X105497954Y-95502046D01*
X105728295Y-95655954D01*
X106000000Y-95710000D01*
X119000000Y-95710000D01*
X119271705Y-95655954D01*
X119502046Y-95502046D01*
X119655954Y-95271705D01*
X119710000Y-95000000D01*
X119710000Y-71000000D01*
X119655954Y-70728295D01*
X119502046Y-70497954D01*
X119271705Y-70344046D01*
X119000000Y-70290000D01*
X106000000Y-70290000D01*
X105728295Y-70344046D01*
X105497954Y-70497954D01*
X105344046Y-70728295D01*
X105290000Y-71000000D01*
X105178737Y-71000000D01*
X105149842Y-70645682D01*
X105057180Y-70421977D01*
X105054351Y-70421636D01*
X105139009Y-70337125D01*
X105319794Y-69901745D01*
X105320206Y-69430323D01*
X105247764Y-69255000D01*
X119752148Y-69255000D01*
X119680206Y-69428255D01*
X119679794Y-69899677D01*
X119859820Y-70335372D01*
X119945903Y-70421605D01*
X119942820Y-70421977D01*
X119816691Y-70813931D01*
X119850158Y-71224318D01*
X119942820Y-71448023D01*
X120112615Y-71468517D01*
X120030762Y-71550370D01*
X120050392Y-71570000D01*
X120030762Y-71589630D01*
X120112615Y-71671483D01*
X119942820Y-71691977D01*
X119816691Y-72083931D01*
X119850158Y-72494318D01*
X119942820Y-72718023D01*
X120112615Y-72738517D01*
X120030762Y-72820370D01*
X120050392Y-72840000D01*
X120030762Y-72859630D01*
X120112615Y-72941483D01*
X119942820Y-72961977D01*
X119816691Y-73353931D01*
X119850158Y-73764318D01*
X119942820Y-73988023D01*
X120112615Y-74008517D01*
X120030762Y-74090370D01*
X120050392Y-74110000D01*
X120030762Y-74129630D01*
X120112615Y-74211483D01*
X119942820Y-74231977D01*
X119816691Y-74623931D01*
X119850158Y-75034318D01*
X119942820Y-75258023D01*
X120112615Y-75278517D01*
X120030762Y-75360370D01*
X120050392Y-75380000D01*
X120030762Y-75399630D01*
X120112615Y-75481483D01*
X119942820Y-75501977D01*
X119816691Y-75893931D01*
X119850158Y-76304318D01*
X119942820Y-76528023D01*
X120112615Y-76548517D01*
X120030762Y-76630370D01*
X120050392Y-76650000D01*
X120030762Y-76669630D01*
X120112615Y-76751483D01*
X119942820Y-76771977D01*
X119816691Y-77163931D01*
X119850158Y-77574318D01*
X119942820Y-77798023D01*
X120112615Y-77818517D01*
X120030762Y-77900370D01*
X120050392Y-77920000D01*
X120030762Y-77939630D01*
X120112615Y-78021483D01*
X119942820Y-78041977D01*
X119816691Y-78433931D01*
X119850158Y-78844318D01*
X119942820Y-79068023D01*
X120112615Y-79088517D01*
X120030762Y-79170370D01*
X120050392Y-79190000D01*
X120030762Y-79209630D01*
X120112615Y-79291483D01*
X119942820Y-79311977D01*
X119816691Y-79703931D01*
X119850158Y-80114318D01*
X119942820Y-80338023D01*
X120112615Y-80358517D01*
X120030762Y-80440370D01*
X120050392Y-80460000D01*
X120030762Y-80479630D01*
X120112615Y-80561483D01*
X119942820Y-80581977D01*
X119816691Y-80973931D01*
X119850158Y-81384318D01*
X119942820Y-81608023D01*
X120112615Y-81628517D01*
X120030762Y-81710370D01*
X120050392Y-81730000D01*
X120030762Y-81749630D01*
X120112615Y-81831483D01*
X119942820Y-81851977D01*
X119816691Y-82243931D01*
X119850158Y-82654318D01*
X119942820Y-82878023D01*
X120112615Y-82898517D01*
X120030762Y-82980370D01*
X120050392Y-83000000D01*
X120030762Y-83019630D01*
X120112615Y-83101483D01*
X119942820Y-83121977D01*
X119816691Y-83513931D01*
X119850158Y-83924318D01*
X119942820Y-84148023D01*
X120112615Y-84168517D01*
X120030762Y-84250370D01*
X120050392Y-84270000D01*
X120030762Y-84289630D01*
X120112615Y-84371483D01*
X119942820Y-84391977D01*
X119816691Y-84783931D01*
X119850158Y-85194318D01*
X119942820Y-85418023D01*
X120112615Y-85438517D01*
X120030762Y-85520370D01*
X120050392Y-85540000D01*
X120030762Y-85559630D01*
X120112615Y-85641483D01*
X119942820Y-85661977D01*
X119816691Y-86053931D01*
X119850158Y-86464318D01*
X119942820Y-86688023D01*
X120112615Y-86708517D01*
X120030762Y-86790370D01*
X120050392Y-86810000D01*
X120030762Y-86829630D01*
X120112615Y-86911483D01*
X119942820Y-86931977D01*
X119816691Y-87323931D01*
X119850158Y-87734318D01*
X119942820Y-87958023D01*
X120112615Y-87978517D01*
X120030762Y-88060370D01*
X120050392Y-88080000D01*
X120030762Y-88099630D01*
X120112615Y-88181483D01*
X119942820Y-88201977D01*
X119816691Y-88593931D01*
X119850158Y-89004318D01*
X119942820Y-89228023D01*
X120112615Y-89248517D01*
X120030762Y-89330370D01*
X120050392Y-89350000D01*
X120030762Y-89369630D01*
X120112615Y-89451483D01*
X119942820Y-89471977D01*
X119816691Y-89863931D01*
X119850158Y-90274318D01*
X119942820Y-90498023D01*
X120112615Y-90518517D01*
X120030762Y-90600370D01*
X120050392Y-90620000D01*
X120030762Y-90639630D01*
X120112615Y-90721483D01*
X119942820Y-90741977D01*
X119816691Y-91133931D01*
X119850158Y-91544318D01*
X119942820Y-91768023D01*
X120112615Y-91788517D01*
X120030762Y-91870370D01*
X120050392Y-91890000D01*
X120030762Y-91909630D01*
X120112615Y-91991483D01*
X119942820Y-92011977D01*
X119816691Y-92403931D01*
X119850158Y-92814318D01*
X119942820Y-93038023D01*
X120112615Y-93058517D01*
X120030762Y-93140370D01*
X120050392Y-93160000D01*
X120030762Y-93179630D01*
X120112615Y-93261483D01*
X119942820Y-93281977D01*
X119816691Y-93673931D01*
X119850158Y-94084318D01*
X119942820Y-94308023D01*
X120112615Y-94328517D01*
X120030762Y-94410370D01*
X120050392Y-94430000D01*
X120030762Y-94449630D01*
X120112615Y-94531483D01*
X119942820Y-94551977D01*
X119816691Y-94943931D01*
X119850158Y-95354318D01*
X119942820Y-95578023D01*
X119945649Y-95578364D01*
X119860991Y-95662875D01*
X119680206Y-96098255D01*
X119679794Y-96569677D01*
X119859820Y-97005372D01*
X120192875Y-97339009D01*
X120628255Y-97519794D01*
X121099677Y-97520206D01*
X121500448Y-97354610D01*
X121898255Y-97519794D01*
X122369677Y-97520206D01*
X122805372Y-97340180D01*
X123139009Y-97007125D01*
X123319794Y-96571745D01*
X123320206Y-96100323D01*
X123237434Y-95900000D01*
X125045000Y-95900000D01*
X125364541Y-95836439D01*
X125635434Y-95655434D01*
X128365868Y-92925000D01*
X134060000Y-92925000D01*
X134297425Y-92877773D01*
X130502599Y-96672599D01*
X130337852Y-96919161D01*
X130280000Y-97210000D01*
X130280000Y-107296483D01*
X129910888Y-106405368D01*
X129519382Y-106160223D01*
X127679605Y-108000000D01*
X129519382Y-109839777D01*
X129910888Y-109594632D01*
X130280000Y-108691583D01*
X130280000Y-122105198D01*
X120155198Y-132230000D01*
X96350000Y-132230000D01*
X96059161Y-132287852D01*
X95812599Y-132452599D01*
X94182599Y-134082599D01*
X94017852Y-134329161D01*
X93960000Y-134620000D01*
X93960000Y-135994512D01*
X93829045Y-136082013D01*
X93555912Y-136490787D01*
X93460000Y-136972968D01*
X93460000Y-137787032D01*
X93555912Y-138269213D01*
X93829045Y-138677987D01*
X94237819Y-138951120D01*
X94720000Y-139047032D01*
X95202181Y-138951120D01*
X95610955Y-138677987D01*
X95884088Y-138269213D01*
X95980000Y-137787032D01*
X95980000Y-136972968D01*
X95884088Y-136490787D01*
X95610955Y-136082013D01*
X95480000Y-135994512D01*
X95480000Y-134934802D01*
X96664802Y-133750000D01*
X120470000Y-133750000D01*
X120760839Y-133692148D01*
X121007401Y-133527401D01*
X131577401Y-122957401D01*
X131742148Y-122710840D01*
X131800000Y-122420000D01*
X131800000Y-97524802D01*
X137227362Y-92097440D01*
X137500000Y-92097440D01*
X137735317Y-92053162D01*
X137951441Y-91914090D01*
X137999134Y-91844289D01*
X138035910Y-91901441D01*
X138248110Y-92046431D01*
X138500000Y-92097440D01*
X139000000Y-92097440D01*
X139130000Y-92072979D01*
X139130000Y-93690000D01*
X139187852Y-93980839D01*
X139352599Y-94227401D01*
X143992599Y-98867401D01*
X144239161Y-99032148D01*
X144530000Y-99090000D01*
X149465000Y-99090000D01*
X149465000Y-141909868D01*
X147839868Y-143535000D01*
X145561947Y-143535000D01*
X145794415Y-143379670D01*
X146119271Y-142893489D01*
X146233345Y-142320000D01*
X146119271Y-141746511D01*
X145794415Y-141260330D01*
X145308234Y-140935474D01*
X144734745Y-140821400D01*
X144365255Y-140821400D01*
X143791766Y-140935474D01*
X143418324Y-141185000D01*
X110290132Y-141185000D01*
X107994540Y-138889408D01*
X108310955Y-138677987D01*
X108584088Y-138269213D01*
X108680000Y-137787032D01*
X108680000Y-136972968D01*
X108700000Y-136972968D01*
X108700000Y-137787032D01*
X108795912Y-138269213D01*
X109069045Y-138677987D01*
X109477819Y-138951120D01*
X109960000Y-139047032D01*
X110442181Y-138951120D01*
X110850955Y-138677987D01*
X111124088Y-138269213D01*
X111220000Y-137787032D01*
X111220000Y-136972968D01*
X111240000Y-136972968D01*
X111240000Y-137787032D01*
X111335912Y-138269213D01*
X111609045Y-138677987D01*
X112017819Y-138951120D01*
X112500000Y-139047032D01*
X112982181Y-138951120D01*
X113390955Y-138677987D01*
X113664088Y-138269213D01*
X113760000Y-137787032D01*
X113760000Y-136972968D01*
X113780000Y-136972968D01*
X113780000Y-137787032D01*
X113875912Y-138269213D01*
X114149045Y-138677987D01*
X114557819Y-138951120D01*
X115040000Y-139047032D01*
X115522181Y-138951120D01*
X115930955Y-138677987D01*
X116204088Y-138269213D01*
X116300000Y-137787032D01*
X116300000Y-136972968D01*
X116320000Y-136972968D01*
X116320000Y-137787032D01*
X116415912Y-138269213D01*
X116689045Y-138677987D01*
X117097819Y-138951120D01*
X117580000Y-139047032D01*
X118062181Y-138951120D01*
X118470955Y-138677987D01*
X118744088Y-138269213D01*
X118840000Y-137787032D01*
X118840000Y-136972968D01*
X118860000Y-136972968D01*
X118860000Y-137787032D01*
X118955912Y-138269213D01*
X119229045Y-138677987D01*
X119637819Y-138951120D01*
X120120000Y-139047032D01*
X120602181Y-138951120D01*
X121010955Y-138677987D01*
X121284088Y-138269213D01*
X121380000Y-137787032D01*
X121380000Y-136972968D01*
X121400000Y-136972968D01*
X121400000Y-137787032D01*
X121495912Y-138269213D01*
X121769045Y-138677987D01*
X122177819Y-138951120D01*
X122660000Y-139047032D01*
X123142181Y-138951120D01*
X123550955Y-138677987D01*
X123824088Y-138269213D01*
X123920000Y-137787032D01*
X123920000Y-136972968D01*
X123940000Y-136972968D01*
X123940000Y-137787032D01*
X124035912Y-138269213D01*
X124309045Y-138677987D01*
X124717819Y-138951120D01*
X125200000Y-139047032D01*
X125682181Y-138951120D01*
X126090955Y-138677987D01*
X126364088Y-138269213D01*
X126460000Y-137787032D01*
X126460000Y-137507000D01*
X126480000Y-137507000D01*
X126480000Y-137882000D01*
X126624513Y-138354514D01*
X126938848Y-138735757D01*
X127375152Y-138967689D01*
X127418460Y-138973282D01*
X127613000Y-138848902D01*
X127613000Y-137507000D01*
X127867000Y-137507000D01*
X127867000Y-138848902D01*
X128061540Y-138973282D01*
X128104848Y-138967689D01*
X128541152Y-138735757D01*
X128855487Y-138354514D01*
X129000000Y-137882000D01*
X129000000Y-137507000D01*
X127867000Y-137507000D01*
X127613000Y-137507000D01*
X126480000Y-137507000D01*
X126460000Y-137507000D01*
X126460000Y-136972968D01*
X126441110Y-136878000D01*
X126480000Y-136878000D01*
X126480000Y-137253000D01*
X127613000Y-137253000D01*
X127613000Y-135911098D01*
X127867000Y-135911098D01*
X127867000Y-137253000D01*
X129000000Y-137253000D01*
X129000000Y-136972968D01*
X129020000Y-136972968D01*
X129020000Y-137787032D01*
X129115912Y-138269213D01*
X129389045Y-138677987D01*
X129797819Y-138951120D01*
X130280000Y-139047032D01*
X130762181Y-138951120D01*
X131170955Y-138677987D01*
X131444088Y-138269213D01*
X131540000Y-137787032D01*
X131540000Y-136972968D01*
X131560000Y-136972968D01*
X131560000Y-137787032D01*
X131655912Y-138269213D01*
X131929045Y-138677987D01*
X132337819Y-138951120D01*
X132820000Y-139047032D01*
X133302181Y-138951120D01*
X133710955Y-138677987D01*
X133984088Y-138269213D01*
X134080000Y-137787032D01*
X134080000Y-136972968D01*
X133984088Y-136490787D01*
X133710955Y-136082013D01*
X133302181Y-135808880D01*
X132820000Y-135712968D01*
X132337819Y-135808880D01*
X131929045Y-136082013D01*
X131655912Y-136490787D01*
X131560000Y-136972968D01*
X131540000Y-136972968D01*
X131444088Y-136490787D01*
X131170955Y-136082013D01*
X130762181Y-135808880D01*
X130280000Y-135712968D01*
X129797819Y-135808880D01*
X129389045Y-136082013D01*
X129115912Y-136490787D01*
X129020000Y-136972968D01*
X129000000Y-136972968D01*
X129000000Y-136878000D01*
X128855487Y-136405486D01*
X128541152Y-136024243D01*
X128104848Y-135792311D01*
X128061540Y-135786718D01*
X127867000Y-135911098D01*
X127613000Y-135911098D01*
X127418460Y-135786718D01*
X127375152Y-135792311D01*
X126938848Y-136024243D01*
X126624513Y-136405486D01*
X126480000Y-136878000D01*
X126441110Y-136878000D01*
X126364088Y-136490787D01*
X126090955Y-136082013D01*
X125682181Y-135808880D01*
X125200000Y-135712968D01*
X124717819Y-135808880D01*
X124309045Y-136082013D01*
X124035912Y-136490787D01*
X123940000Y-136972968D01*
X123920000Y-136972968D01*
X123824088Y-136490787D01*
X123550955Y-136082013D01*
X123142181Y-135808880D01*
X122660000Y-135712968D01*
X122177819Y-135808880D01*
X121769045Y-136082013D01*
X121495912Y-136490787D01*
X121400000Y-136972968D01*
X121380000Y-136972968D01*
X121284088Y-136490787D01*
X121010955Y-136082013D01*
X120602181Y-135808880D01*
X120120000Y-135712968D01*
X119637819Y-135808880D01*
X119229045Y-136082013D01*
X118955912Y-136490787D01*
X118860000Y-136972968D01*
X118840000Y-136972968D01*
X118744088Y-136490787D01*
X118470955Y-136082013D01*
X118062181Y-135808880D01*
X117580000Y-135712968D01*
X117097819Y-135808880D01*
X116689045Y-136082013D01*
X116415912Y-136490787D01*
X116320000Y-136972968D01*
X116300000Y-136972968D01*
X116204088Y-136490787D01*
X115930955Y-136082013D01*
X115522181Y-135808880D01*
X115040000Y-135712968D01*
X114557819Y-135808880D01*
X114149045Y-136082013D01*
X113875912Y-136490787D01*
X113780000Y-136972968D01*
X113760000Y-136972968D01*
X113664088Y-136490787D01*
X113390955Y-136082013D01*
X112982181Y-135808880D01*
X112500000Y-135712968D01*
X112017819Y-135808880D01*
X111609045Y-136082013D01*
X111335912Y-136490787D01*
X111240000Y-136972968D01*
X111220000Y-136972968D01*
X111124088Y-136490787D01*
X110850955Y-136082013D01*
X110442181Y-135808880D01*
X109960000Y-135712968D01*
X109477819Y-135808880D01*
X109069045Y-136082013D01*
X108795912Y-136490787D01*
X108700000Y-136972968D01*
X108680000Y-136972968D01*
X108584088Y-136490787D01*
X108310955Y-136082013D01*
X107902181Y-135808880D01*
X107420000Y-135712968D01*
X106937819Y-135808880D01*
X106529045Y-136082013D01*
X106255912Y-136490787D01*
X106160000Y-136972968D01*
X106160000Y-137054868D01*
X106140000Y-137034868D01*
X106140000Y-136972968D01*
X106044088Y-136490787D01*
X105770955Y-136082013D01*
X105362181Y-135808880D01*
X104880000Y-135712968D01*
X104397819Y-135808880D01*
X103989045Y-136082013D01*
X103715912Y-136490787D01*
X103620000Y-136972968D01*
X103620000Y-137787032D01*
X103715912Y-138269213D01*
X103989045Y-138677987D01*
X104397819Y-138951120D01*
X104880000Y-139047032D01*
X104931630Y-139036762D01*
X109017434Y-143122566D01*
X109385654Y-143368603D01*
X109820000Y-143455000D01*
X143418324Y-143455000D01*
X143620366Y-143590000D01*
X143305585Y-143800330D01*
X142980729Y-144286511D01*
X142866655Y-144860000D01*
X142980729Y-145433489D01*
X143305585Y-145919670D01*
X143319913Y-145929243D01*
X143298683Y-145933238D01*
X143082559Y-146072310D01*
X142950900Y-146265000D01*
X105070133Y-146265000D01*
X98395000Y-139589868D01*
X98395000Y-138312746D01*
X98424088Y-138269213D01*
X98520000Y-137787032D01*
X98520000Y-137507000D01*
X98540000Y-137507000D01*
X98540000Y-137882000D01*
X98684513Y-138354514D01*
X98998848Y-138735757D01*
X99435152Y-138967689D01*
X99478460Y-138973282D01*
X99673000Y-138848902D01*
X99673000Y-137507000D01*
X99927000Y-137507000D01*
X99927000Y-138848902D01*
X100121540Y-138973282D01*
X100164848Y-138967689D01*
X100601152Y-138735757D01*
X100915487Y-138354514D01*
X101060000Y-137882000D01*
X101060000Y-137507000D01*
X99927000Y-137507000D01*
X99673000Y-137507000D01*
X98540000Y-137507000D01*
X98520000Y-137507000D01*
X98520000Y-136972968D01*
X98501110Y-136878000D01*
X98540000Y-136878000D01*
X98540000Y-137253000D01*
X99673000Y-137253000D01*
X99673000Y-135911098D01*
X99927000Y-135911098D01*
X99927000Y-137253000D01*
X101060000Y-137253000D01*
X101060000Y-136972968D01*
X101080000Y-136972968D01*
X101080000Y-137787032D01*
X101175912Y-138269213D01*
X101449045Y-138677987D01*
X101857819Y-138951120D01*
X102340000Y-139047032D01*
X102822181Y-138951120D01*
X103230955Y-138677987D01*
X103504088Y-138269213D01*
X103600000Y-137787032D01*
X103600000Y-136972968D01*
X103504088Y-136490787D01*
X103230955Y-136082013D01*
X102822181Y-135808880D01*
X102340000Y-135712968D01*
X101857819Y-135808880D01*
X101449045Y-136082013D01*
X101175912Y-136490787D01*
X101080000Y-136972968D01*
X101060000Y-136972968D01*
X101060000Y-136878000D01*
X100915487Y-136405486D01*
X100601152Y-136024243D01*
X100164848Y-135792311D01*
X100121540Y-135786718D01*
X99927000Y-135911098D01*
X99673000Y-135911098D01*
X99478460Y-135786718D01*
X99435152Y-135792311D01*
X98998848Y-136024243D01*
X98684513Y-136405486D01*
X98540000Y-136878000D01*
X98501110Y-136878000D01*
X98424088Y-136490787D01*
X98150955Y-136082013D01*
X97742181Y-135808880D01*
X97260000Y-135712968D01*
X96777819Y-135808880D01*
X96369045Y-136082013D01*
X96095912Y-136490787D01*
X96000000Y-136972968D01*
X96000000Y-137787032D01*
X96095912Y-138269213D01*
X96125000Y-138312746D01*
X96125000Y-140060000D01*
X96211397Y-140494346D01*
X96429928Y-140821400D01*
X96457434Y-140862566D01*
X103797434Y-148202567D01*
X104165655Y-148448604D01*
X104600000Y-148535000D01*
X142954057Y-148535000D01*
X143069910Y-148715041D01*
X143282110Y-148860031D01*
X143534000Y-148911040D01*
X145566000Y-148911040D01*
X145801317Y-148866762D01*
X146017441Y-148727690D01*
X146162431Y-148515490D01*
X146213440Y-148263600D01*
X146213440Y-146536400D01*
X146169162Y-146301083D01*
X146030090Y-146084959D01*
X145817890Y-145939969D01*
X145776561Y-145931600D01*
X145794415Y-145919670D01*
X145871035Y-145805000D01*
X148310000Y-145805000D01*
X148744346Y-145718603D01*
X149112566Y-145472566D01*
X151402566Y-143182566D01*
X151595721Y-142893489D01*
X151648603Y-142814346D01*
X151735000Y-142380000D01*
X151735000Y-51910000D01*
X151648603Y-51475654D01*
X151577399Y-51369090D01*
X151402566Y-51107433D01*
X148492566Y-48197434D01*
X148421576Y-48150000D01*
X148124346Y-47951397D01*
X147690000Y-47865000D01*
X132521192Y-47865000D01*
X132414090Y-47698559D01*
X132201890Y-47553569D01*
X131950000Y-47502560D01*
X130250000Y-47502560D01*
X130014683Y-47546838D01*
X129798559Y-47685910D01*
X129653569Y-47898110D01*
X129639914Y-47965541D01*
X129610054Y-47920853D01*
X129128285Y-47598946D01*
X128560000Y-47485907D01*
X127991715Y-47598946D01*
X127593536Y-47865000D01*
X122672440Y-47865000D01*
X122672440Y-47095000D01*
X122628162Y-46859683D01*
X122489090Y-46643559D01*
X122276890Y-46498569D01*
X122025000Y-46447560D01*
X118215000Y-46447560D01*
X117979683Y-46491838D01*
X117763559Y-46630910D01*
X117618569Y-46843110D01*
X117567560Y-47095000D01*
X117567560Y-48465807D01*
X117194563Y-47563085D01*
X116480673Y-46847948D01*
X115547454Y-46460441D01*
X114536979Y-46459560D01*
X113603085Y-46845437D01*
X112887948Y-47559327D01*
X112500441Y-48492546D01*
X112500437Y-48496972D01*
X112114563Y-47563085D01*
X111400673Y-46847948D01*
X110467454Y-46460441D01*
X109456979Y-46459560D01*
X108523085Y-46845437D01*
X107807948Y-47559327D01*
X107420441Y-48492546D01*
X107420009Y-48988432D01*
X107414933Y-48469923D01*
X107047289Y-47582353D01*
X106686440Y-47373165D01*
X105059605Y-49000000D01*
X106686440Y-50626835D01*
X107047289Y-50417647D01*
X107419568Y-49493398D01*
X107419560Y-49503021D01*
X107805437Y-50436915D01*
X108519327Y-51152052D01*
X109452546Y-51539559D01*
X110463021Y-51540440D01*
X111396915Y-51154563D01*
X112112052Y-50440673D01*
X112499559Y-49507454D01*
X112499563Y-49503028D01*
X112885437Y-50436915D01*
X113599327Y-51152052D01*
X113905000Y-51278979D01*
X113905000Y-54469727D01*
X113895000Y-54520000D01*
X113981397Y-54954345D01*
X114227434Y-55322566D01*
X114595655Y-55568603D01*
X115030000Y-55655000D01*
X115464345Y-55568603D01*
X115832566Y-55322566D01*
X115842566Y-55312566D01*
X116088603Y-54944346D01*
X116175000Y-54510000D01*
X116175000Y-51279312D01*
X116476915Y-51154563D01*
X117192052Y-50440673D01*
X117567560Y-49536351D01*
X117567560Y-50905000D01*
X117611838Y-51140317D01*
X117750910Y-51356441D01*
X117963110Y-51501431D01*
X118215000Y-51552440D01*
X122025000Y-51552440D01*
X122260317Y-51508162D01*
X122476441Y-51369090D01*
X122621431Y-51156890D01*
X122672440Y-50905000D01*
X122672440Y-50135000D01*
X127593536Y-50135000D01*
X127991715Y-50401054D01*
X128560000Y-50514093D01*
X129128285Y-50401054D01*
X129610054Y-50079147D01*
X129637850Y-50037548D01*
X129646838Y-50085317D01*
X129785910Y-50301441D01*
X129998110Y-50446431D01*
X130250000Y-50497440D01*
X131950000Y-50497440D01*
X132185317Y-50453162D01*
X132401441Y-50314090D01*
X132523808Y-50135000D01*
X147219868Y-50135000D01*
X149465000Y-52380133D01*
X149465000Y-97570000D01*
X144844802Y-97570000D01*
X140650000Y-93375198D01*
X140650000Y-91733111D01*
X140724555Y-91658686D01*
X140874828Y-91296788D01*
X140875170Y-90904931D01*
X140725529Y-90542771D01*
X140650000Y-90467110D01*
X140650000Y-89047440D01*
X140775000Y-89047440D01*
X141010317Y-89003162D01*
X141226441Y-88864090D01*
X141371431Y-88651890D01*
X141379914Y-88610000D01*
X141396906Y-88610000D01*
X141481314Y-88694555D01*
X141843212Y-88844828D01*
X142235069Y-88845170D01*
X142597229Y-88695529D01*
X142874555Y-88418686D01*
X142925391Y-88296259D01*
X143215000Y-88585868D01*
X143215000Y-88811778D01*
X143214683Y-88811838D01*
X142998559Y-88950910D01*
X142853569Y-89163110D01*
X142802560Y-89415000D01*
X142802560Y-90165000D01*
X142846838Y-90400317D01*
X142985910Y-90616441D01*
X143145000Y-90725143D01*
X143145000Y-90940000D01*
X143208561Y-91259541D01*
X143321023Y-91427852D01*
X143389566Y-91530434D01*
X145055273Y-93196141D01*
X145204471Y-93557229D01*
X145481314Y-93834555D01*
X145843212Y-93984828D01*
X146235069Y-93985170D01*
X146597229Y-93835529D01*
X146874555Y-93558686D01*
X147024828Y-93196788D01*
X147025170Y-92804931D01*
X146875529Y-92442771D01*
X146598686Y-92165445D01*
X146236788Y-92015172D01*
X146236039Y-92015171D01*
X144948423Y-90727555D01*
X144988646Y-90701671D01*
X144990302Y-90703327D01*
X145223691Y-90800000D01*
X145664250Y-90800000D01*
X145823000Y-90641250D01*
X145823000Y-89917000D01*
X146077000Y-89917000D01*
X146077000Y-90641250D01*
X146235750Y-90800000D01*
X146676309Y-90800000D01*
X146909698Y-90703327D01*
X147088327Y-90524699D01*
X147185000Y-90291310D01*
X147185000Y-90075750D01*
X147026250Y-89917000D01*
X146077000Y-89917000D01*
X145823000Y-89917000D01*
X145803000Y-89917000D01*
X145803000Y-89663000D01*
X145823000Y-89663000D01*
X145823000Y-88938750D01*
X146077000Y-88938750D01*
X146077000Y-89663000D01*
X147026250Y-89663000D01*
X147185000Y-89504250D01*
X147185000Y-89288690D01*
X147088327Y-89055301D01*
X146909698Y-88876673D01*
X146676309Y-88780000D01*
X146235750Y-88780000D01*
X146077000Y-88938750D01*
X145823000Y-88938750D01*
X145664250Y-88780000D01*
X145223691Y-88780000D01*
X144990302Y-88876673D01*
X144988932Y-88878043D01*
X144901890Y-88818569D01*
X144885000Y-88815149D01*
X144885000Y-88240000D01*
X144821439Y-87920459D01*
X144640434Y-87649566D01*
X142850434Y-85859566D01*
X142801965Y-85827180D01*
X142579541Y-85678561D01*
X142260000Y-85615000D01*
X138800000Y-85615000D01*
X138675779Y-85639709D01*
X138565434Y-85474566D01*
X138230868Y-85140000D01*
X138565434Y-84805434D01*
X138652587Y-84675000D01*
X138746439Y-84534541D01*
X138810000Y-84215000D01*
X138810000Y-83287473D01*
X138823110Y-83296431D01*
X138850785Y-83302035D01*
X138883750Y-83335000D01*
X138951310Y-83335000D01*
X138971753Y-83326532D01*
X139075000Y-83347440D01*
X139090000Y-83347440D01*
X139090000Y-83445000D01*
X139153561Y-83764541D01*
X139299415Y-83982827D01*
X139334566Y-84035434D01*
X139849566Y-84550434D01*
X140120459Y-84731439D01*
X140440000Y-84795000D01*
X143240000Y-84795000D01*
X143559541Y-84731439D01*
X143830434Y-84550434D01*
X144600434Y-83780434D01*
X144661167Y-83689540D01*
X144781439Y-83509541D01*
X144845000Y-83190000D01*
X144845000Y-82487614D01*
X144994828Y-82126788D01*
X144995170Y-81734931D01*
X144885000Y-81468298D01*
X144885000Y-80918222D01*
X144885317Y-80918162D01*
X144988646Y-80851671D01*
X144990302Y-80853327D01*
X145223691Y-80950000D01*
X145664250Y-80950000D01*
X145823000Y-80791250D01*
X145823000Y-80067000D01*
X146077000Y-80067000D01*
X146077000Y-80791250D01*
X146235750Y-80950000D01*
X146676309Y-80950000D01*
X146909698Y-80853327D01*
X147088327Y-80674699D01*
X147185000Y-80441310D01*
X147185000Y-80225750D01*
X147026250Y-80067000D01*
X146077000Y-80067000D01*
X145823000Y-80067000D01*
X145803000Y-80067000D01*
X145803000Y-79813000D01*
X145823000Y-79813000D01*
X145823000Y-79088750D01*
X146077000Y-79088750D01*
X146077000Y-79813000D01*
X147026250Y-79813000D01*
X147185000Y-79654250D01*
X147185000Y-79438690D01*
X147088327Y-79205301D01*
X146909698Y-79026673D01*
X146676309Y-78930000D01*
X146235750Y-78930000D01*
X146077000Y-79088750D01*
X145823000Y-79088750D01*
X145664250Y-78930000D01*
X145223691Y-78930000D01*
X144990302Y-79026673D01*
X144988932Y-79028043D01*
X144901890Y-78968569D01*
X144650000Y-78917560D01*
X143450000Y-78917560D01*
X143214683Y-78961838D01*
X142998559Y-79100910D01*
X142853569Y-79313110D01*
X142802560Y-79565000D01*
X142802560Y-80315000D01*
X142846838Y-80550317D01*
X142985910Y-80766441D01*
X143198110Y-80911431D01*
X143215000Y-80914851D01*
X143215000Y-81331828D01*
X143175445Y-81371314D01*
X143025172Y-81733212D01*
X143024830Y-82125069D01*
X143174471Y-82487229D01*
X143175000Y-82487759D01*
X143175000Y-82844132D01*
X142894132Y-83125000D01*
X141253150Y-83125000D01*
X141371431Y-82951890D01*
X141422440Y-82700000D01*
X141422440Y-81600000D01*
X141378162Y-81364683D01*
X141335000Y-81297607D01*
X141335000Y-80888068D01*
X141434555Y-80788686D01*
X141584828Y-80426788D01*
X141585170Y-80034931D01*
X141435529Y-79672771D01*
X141158686Y-79395445D01*
X140796788Y-79245172D01*
X140404931Y-79244830D01*
X140042771Y-79394471D01*
X140035000Y-79402228D01*
X140035000Y-79175000D01*
X139977148Y-78884161D01*
X139812401Y-78637599D01*
X138810000Y-77635198D01*
X138810000Y-77097440D01*
X139000000Y-77097440D01*
X139235317Y-77053162D01*
X139451441Y-76914090D01*
X139510708Y-76827350D01*
X139673212Y-76894828D01*
X140065069Y-76895170D01*
X140427229Y-76745529D01*
X140704555Y-76468686D01*
X140854828Y-76106788D01*
X140855170Y-75714931D01*
X140705529Y-75352771D01*
X140630000Y-75277110D01*
X140630000Y-74047440D01*
X140775000Y-74047440D01*
X141010317Y-74003162D01*
X141226441Y-73864090D01*
X141354155Y-73677174D01*
X141481314Y-73804555D01*
X141843212Y-73954828D01*
X142235069Y-73955170D01*
X142597229Y-73805529D01*
X142874555Y-73528686D01*
X143024828Y-73166788D01*
X143025152Y-72796020D01*
X143215000Y-72985868D01*
X143215000Y-74101778D01*
X143214683Y-74101838D01*
X142998559Y-74240910D01*
X142853569Y-74453110D01*
X142802560Y-74705000D01*
X142802560Y-75455000D01*
X142846838Y-75690317D01*
X142985910Y-75906441D01*
X143198110Y-76051431D01*
X143215000Y-76054851D01*
X143215000Y-77110000D01*
X143278561Y-77429541D01*
X143414388Y-77632820D01*
X143459566Y-77700434D01*
X143909566Y-78150434D01*
X144180459Y-78331439D01*
X144500000Y-78395000D01*
X145554634Y-78395000D01*
X145843212Y-78514828D01*
X146235069Y-78515170D01*
X146597229Y-78365529D01*
X146874555Y-78088686D01*
X147024828Y-77726788D01*
X147025170Y-77334931D01*
X146875529Y-76972771D01*
X146598686Y-76695445D01*
X146236788Y-76545172D01*
X145844931Y-76544830D01*
X145482771Y-76694471D01*
X145452189Y-76725000D01*
X144885000Y-76725000D01*
X144885000Y-76058222D01*
X144885317Y-76058162D01*
X144988646Y-75991671D01*
X144990302Y-75993327D01*
X145223691Y-76090000D01*
X145664250Y-76090000D01*
X145823000Y-75931250D01*
X145823000Y-75207000D01*
X146077000Y-75207000D01*
X146077000Y-75931250D01*
X146235750Y-76090000D01*
X146676309Y-76090000D01*
X146909698Y-75993327D01*
X147088327Y-75814699D01*
X147185000Y-75581310D01*
X147185000Y-75365750D01*
X147026250Y-75207000D01*
X146077000Y-75207000D01*
X145823000Y-75207000D01*
X145803000Y-75207000D01*
X145803000Y-74953000D01*
X145823000Y-74953000D01*
X145823000Y-74228750D01*
X146077000Y-74228750D01*
X146077000Y-74953000D01*
X147026250Y-74953000D01*
X147185000Y-74794250D01*
X147185000Y-74578690D01*
X147088327Y-74345301D01*
X146909698Y-74166673D01*
X146676309Y-74070000D01*
X146235750Y-74070000D01*
X146077000Y-74228750D01*
X145823000Y-74228750D01*
X145664250Y-74070000D01*
X145223691Y-74070000D01*
X144990302Y-74166673D01*
X144988932Y-74168043D01*
X144901890Y-74108569D01*
X144885000Y-74105149D01*
X144885000Y-72640000D01*
X144821439Y-72320459D01*
X144640434Y-72049566D01*
X143220434Y-70629566D01*
X142949541Y-70448561D01*
X142630000Y-70385000D01*
X138970000Y-70385000D01*
X138650460Y-70448560D01*
X138607381Y-70477344D01*
X138565434Y-70414566D01*
X138260868Y-70110000D01*
X138565434Y-69805434D01*
X138642872Y-69689540D01*
X138746439Y-69534541D01*
X138810000Y-69215000D01*
X138810000Y-68287473D01*
X138823110Y-68296431D01*
X138850785Y-68302035D01*
X138883750Y-68335000D01*
X138951310Y-68335000D01*
X138971753Y-68326532D01*
X139075000Y-68347440D01*
X139090000Y-68347440D01*
X139090000Y-68715000D01*
X139153561Y-69034541D01*
X139300867Y-69255000D01*
X139334566Y-69305434D01*
X139989566Y-69960434D01*
X140260459Y-70141439D01*
X140580000Y-70205000D01*
X142610000Y-70205000D01*
X142929541Y-70141439D01*
X143200434Y-69960434D01*
X144640434Y-68520434D01*
X144821440Y-68249540D01*
X144885000Y-67930000D01*
X144885000Y-66358222D01*
X144885317Y-66358162D01*
X144988646Y-66291671D01*
X144990302Y-66293327D01*
X145223691Y-66390000D01*
X145664250Y-66390000D01*
X145823000Y-66231250D01*
X145823000Y-65507000D01*
X146077000Y-65507000D01*
X146077000Y-66231250D01*
X146235750Y-66390000D01*
X146676309Y-66390000D01*
X146909698Y-66293327D01*
X147088327Y-66114699D01*
X147185000Y-65881310D01*
X147185000Y-65665750D01*
X147026250Y-65507000D01*
X146077000Y-65507000D01*
X145823000Y-65507000D01*
X145803000Y-65507000D01*
X145803000Y-65253000D01*
X145823000Y-65253000D01*
X145823000Y-64528750D01*
X146077000Y-64528750D01*
X146077000Y-65253000D01*
X147026250Y-65253000D01*
X147185000Y-65094250D01*
X147185000Y-64878690D01*
X147088327Y-64645301D01*
X146909698Y-64466673D01*
X146676309Y-64370000D01*
X146235750Y-64370000D01*
X146077000Y-64528750D01*
X145823000Y-64528750D01*
X145664250Y-64370000D01*
X145223691Y-64370000D01*
X144990302Y-64466673D01*
X144988932Y-64468043D01*
X144901890Y-64408569D01*
X144885000Y-64405149D01*
X144885000Y-63771284D01*
X144994828Y-63506788D01*
X144995170Y-63114931D01*
X144845529Y-62752771D01*
X144568686Y-62475445D01*
X144206788Y-62325172D01*
X143814931Y-62324830D01*
X143452771Y-62474471D01*
X143175445Y-62751314D01*
X143025172Y-63113212D01*
X143024830Y-63505069D01*
X143174471Y-63867229D01*
X143215000Y-63907829D01*
X143215000Y-64401778D01*
X143214683Y-64401838D01*
X142998559Y-64540910D01*
X142853569Y-64753110D01*
X142802560Y-65005000D01*
X142802560Y-65755000D01*
X142846838Y-65990317D01*
X142985910Y-66206441D01*
X143198110Y-66351431D01*
X143215000Y-66354851D01*
X143215000Y-67584132D01*
X142264132Y-68535000D01*
X140925868Y-68535000D01*
X140760000Y-68369132D01*
X140760000Y-68347440D01*
X140775000Y-68347440D01*
X141010317Y-68303162D01*
X141226441Y-68164090D01*
X141371431Y-67951890D01*
X141422440Y-67700000D01*
X141422440Y-66600000D01*
X141381386Y-66381815D01*
X141404555Y-66358686D01*
X141554828Y-65996788D01*
X141555170Y-65604931D01*
X141405529Y-65242771D01*
X141128686Y-64965445D01*
X140766788Y-64815172D01*
X140374931Y-64814830D01*
X140035000Y-64955286D01*
X140035000Y-62935000D01*
X139977148Y-62644161D01*
X139977148Y-62644160D01*
X139812401Y-62397599D01*
X139567401Y-62152599D01*
X139507131Y-62112328D01*
X137667401Y-60272599D01*
X137420839Y-60107852D01*
X137130000Y-60050000D01*
X129320605Y-60050000D01*
X129339777Y-60019382D01*
X127500000Y-58179605D01*
X125660223Y-60019382D01*
X125679395Y-60050000D01*
X105150067Y-60050000D01*
X105674582Y-59832739D01*
X105834365Y-59513970D01*
X104500000Y-58179605D01*
X103165635Y-59513970D01*
X103325418Y-59832739D01*
X103879651Y-60050000D01*
X99320605Y-60050000D01*
X99339777Y-60019382D01*
X97500000Y-58179605D01*
X95660223Y-60019382D01*
X95679395Y-60050000D01*
X88964802Y-60050000D01*
X87887440Y-58972638D01*
X87887440Y-58700000D01*
X87843162Y-58464683D01*
X87704090Y-58248559D01*
X87491890Y-58103569D01*
X87240000Y-58052560D01*
X86740000Y-58052560D01*
X86504683Y-58096838D01*
X86288559Y-58235910D01*
X86240866Y-58305711D01*
X86204090Y-58248559D01*
X85991890Y-58103569D01*
X85740000Y-58052560D01*
X85240000Y-58052560D01*
X85004683Y-58096838D01*
X84788559Y-58235910D01*
X84643569Y-58448110D01*
X84592560Y-58700000D01*
X84592560Y-59236857D01*
X84580000Y-59300000D01*
X84580000Y-64726889D01*
X84505445Y-64801314D01*
X84355172Y-65163212D01*
X84354944Y-65424189D01*
X84315000Y-65625000D01*
X84315000Y-65952560D01*
X84225000Y-65952560D01*
X83989683Y-65996838D01*
X83773559Y-66135910D01*
X83651709Y-66314243D01*
X83316788Y-66175172D01*
X82976910Y-66174875D01*
X83001441Y-66159090D01*
X83146431Y-65946890D01*
X83197440Y-65695000D01*
X83197440Y-64945000D01*
X83153162Y-64709683D01*
X83014090Y-64493559D01*
X82801890Y-64348569D01*
X82785000Y-64345149D01*
X82785000Y-63640000D01*
X82721439Y-63320459D01*
X82540434Y-63049566D01*
X80724727Y-61233859D01*
X80575529Y-60872771D01*
X80298686Y-60595445D01*
X79936788Y-60445172D01*
X79544931Y-60444830D01*
X79182771Y-60594471D01*
X78905445Y-60871314D01*
X78755172Y-61233212D01*
X78754830Y-61625069D01*
X73210000Y-61625069D01*
X73210000Y-57449360D01*
X94662391Y-57449360D01*
X94667670Y-58577181D01*
X95089112Y-59594632D01*
X95480618Y-59839777D01*
X97320395Y-58000000D01*
X97679605Y-58000000D01*
X99519382Y-59839777D01*
X99910888Y-59594632D01*
X100337609Y-58550640D01*
X100333236Y-57616187D01*
X102357277Y-57616187D01*
X102373503Y-58465387D01*
X102667261Y-59174582D01*
X102986030Y-59334365D01*
X104320395Y-58000000D01*
X104679605Y-58000000D01*
X106013970Y-59334365D01*
X106332739Y-59174582D01*
X106642723Y-58383813D01*
X106626497Y-57534613D01*
X106591185Y-57449360D01*
X124662391Y-57449360D01*
X124667670Y-58577181D01*
X125089112Y-59594632D01*
X125480618Y-59839777D01*
X127320395Y-58000000D01*
X127679605Y-58000000D01*
X129519382Y-59839777D01*
X129910888Y-59594632D01*
X130337609Y-58550640D01*
X130332330Y-57422819D01*
X129910888Y-56405368D01*
X129519382Y-56160223D01*
X127679605Y-58000000D01*
X127320395Y-58000000D01*
X125480618Y-56160223D01*
X125089112Y-56405368D01*
X124662391Y-57449360D01*
X106591185Y-57449360D01*
X106332739Y-56825418D01*
X106013970Y-56665635D01*
X104679605Y-58000000D01*
X104320395Y-58000000D01*
X102986030Y-56665635D01*
X102667261Y-56825418D01*
X102357277Y-57616187D01*
X100333236Y-57616187D01*
X100332330Y-57422819D01*
X99944300Y-56486030D01*
X103165635Y-56486030D01*
X104500000Y-57820395D01*
X105834365Y-56486030D01*
X105674582Y-56167261D01*
X105198456Y-55980618D01*
X125660223Y-55980618D01*
X127500000Y-57820395D01*
X129339777Y-55980618D01*
X129094632Y-55589112D01*
X128050640Y-55162391D01*
X126922819Y-55167670D01*
X125905368Y-55589112D01*
X125660223Y-55980618D01*
X105198456Y-55980618D01*
X104883813Y-55857277D01*
X104034613Y-55873503D01*
X103325418Y-56167261D01*
X103165635Y-56486030D01*
X99944300Y-56486030D01*
X99910888Y-56405368D01*
X99519382Y-56160223D01*
X97679605Y-58000000D01*
X97320395Y-58000000D01*
X95480618Y-56160223D01*
X95089112Y-56405368D01*
X94662391Y-57449360D01*
X73210000Y-57449360D01*
X73210000Y-55980618D01*
X95660223Y-55980618D01*
X97500000Y-57820395D01*
X99339777Y-55980618D01*
X99094632Y-55589112D01*
X98050640Y-55162391D01*
X96922819Y-55167670D01*
X95905368Y-55589112D01*
X95660223Y-55980618D01*
X73210000Y-55980618D01*
X73210000Y-50806440D01*
X103253165Y-50806440D01*
X103462353Y-51167289D01*
X104399650Y-51544824D01*
X105410077Y-51534933D01*
X106297647Y-51167289D01*
X106506835Y-50806440D01*
X104880000Y-49179605D01*
X103253165Y-50806440D01*
X73210000Y-50806440D01*
X73210000Y-48519650D01*
X102335176Y-48519650D01*
X102345067Y-49530077D01*
X102712711Y-50417647D01*
X103073560Y-50626835D01*
X104700395Y-49000000D01*
X103073560Y-47373165D01*
X102712711Y-47582353D01*
X102335176Y-48519650D01*
X73210000Y-48519650D01*
X73210000Y-47193560D01*
X103253165Y-47193560D01*
X104880000Y-48820395D01*
X106506835Y-47193560D01*
X106297647Y-46832711D01*
X105360350Y-46455176D01*
X104349923Y-46465067D01*
X103462353Y-46832711D01*
X103253165Y-47193560D01*
X73210000Y-47193560D01*
X73210000Y-45710000D01*
X151790000Y-45710000D01*
X151790000Y-157290000D01*
X151790000Y-157290000D01*
G37*
X151790000Y-157290000D02*
X73210000Y-157290000D01*
X73210000Y-116229382D01*
X74280223Y-116229382D01*
X74525368Y-116620888D01*
X75569360Y-117047609D01*
X76697181Y-117042330D01*
X77714632Y-116620888D01*
X77959777Y-116229382D01*
X76120000Y-114389605D01*
X74280223Y-116229382D01*
X73210000Y-116229382D01*
X73210000Y-113659360D01*
X73282391Y-113659360D01*
X73287670Y-114787181D01*
X73709112Y-115804632D01*
X74100618Y-116049777D01*
X75940395Y-114210000D01*
X76299605Y-114210000D01*
X78139382Y-116049777D01*
X78530888Y-115804632D01*
X78957609Y-114760640D01*
X78952330Y-113632819D01*
X78530888Y-112615368D01*
X78139382Y-112370223D01*
X76299605Y-114210000D01*
X75940395Y-114210000D01*
X74100618Y-112370223D01*
X73709112Y-112615368D01*
X73282391Y-113659360D01*
X73210000Y-113659360D01*
X73210000Y-112190618D01*
X74280223Y-112190618D01*
X76120000Y-114030395D01*
X77959777Y-112190618D01*
X77714632Y-111799112D01*
X76670640Y-111372391D01*
X75542819Y-111377670D01*
X74525368Y-111799112D01*
X74280223Y-112190618D01*
X73210000Y-112190618D01*
X73210000Y-105285750D01*
X78815000Y-105285750D01*
X78815000Y-105501310D01*
X78911673Y-105734699D01*
X79090302Y-105913327D01*
X79323691Y-106010000D01*
X79764250Y-106010000D01*
X79923000Y-105851250D01*
X79923000Y-105127000D01*
X78973750Y-105127000D01*
X78815000Y-105285750D01*
X73210000Y-105285750D01*
X73210000Y-104498690D01*
X78815000Y-104498690D01*
X78815000Y-104714250D01*
X78973750Y-104873000D01*
X79923000Y-104873000D01*
X79923000Y-104148750D01*
X79764250Y-103990000D01*
X79323691Y-103990000D01*
X79090302Y-104086673D01*
X78911673Y-104265301D01*
X78815000Y-104498690D01*
X73210000Y-104498690D01*
X73210000Y-95725750D01*
X78815000Y-95725750D01*
X78815000Y-95941310D01*
X78911673Y-96174699D01*
X79090302Y-96353327D01*
X79323691Y-96450000D01*
X79764250Y-96450000D01*
X79923000Y-96291250D01*
X79923000Y-95567000D01*
X78973750Y-95567000D01*
X78815000Y-95725750D01*
X73210000Y-95725750D01*
X73210000Y-89835750D01*
X78815000Y-89835750D01*
X78815000Y-90051310D01*
X78911673Y-90284699D01*
X79090302Y-90463327D01*
X79323691Y-90560000D01*
X79764250Y-90560000D01*
X79923000Y-90401250D01*
X79923000Y-89677000D01*
X78973750Y-89677000D01*
X78815000Y-89835750D01*
X73210000Y-89835750D01*
X73210000Y-89048690D01*
X78815000Y-89048690D01*
X78815000Y-89264250D01*
X78973750Y-89423000D01*
X79923000Y-89423000D01*
X79923000Y-88698750D01*
X79764250Y-88540000D01*
X79323691Y-88540000D01*
X79090302Y-88636673D01*
X78911673Y-88815301D01*
X78815000Y-89048690D01*
X73210000Y-89048690D01*
X73210000Y-80795750D01*
X78815000Y-80795750D01*
X78815000Y-81011310D01*
X78911673Y-81244699D01*
X79090302Y-81423327D01*
X79323691Y-81520000D01*
X79764250Y-81520000D01*
X79923000Y-81361250D01*
X79923000Y-80637000D01*
X78973750Y-80637000D01*
X78815000Y-80795750D01*
X73210000Y-80795750D01*
X73210000Y-80008690D01*
X78815000Y-80008690D01*
X78815000Y-80224250D01*
X78973750Y-80383000D01*
X79923000Y-80383000D01*
X79923000Y-79658750D01*
X79764250Y-79500000D01*
X79323691Y-79500000D01*
X79090302Y-79596673D01*
X78911673Y-79775301D01*
X78815000Y-80008690D01*
X73210000Y-80008690D01*
X73210000Y-75085750D01*
X78815000Y-75085750D01*
X78815000Y-75301310D01*
X78911673Y-75534699D01*
X79090302Y-75713327D01*
X79323691Y-75810000D01*
X79764250Y-75810000D01*
X79923000Y-75651250D01*
X79923000Y-74927000D01*
X78973750Y-74927000D01*
X78815000Y-75085750D01*
X73210000Y-75085750D01*
X73210000Y-74298690D01*
X78815000Y-74298690D01*
X78815000Y-74514250D01*
X78973750Y-74673000D01*
X79923000Y-74673000D01*
X79923000Y-73948750D01*
X79764250Y-73790000D01*
X79323691Y-73790000D01*
X79090302Y-73886673D01*
X78911673Y-74065301D01*
X78815000Y-74298690D01*
X73210000Y-74298690D01*
X73210000Y-65605750D01*
X78815000Y-65605750D01*
X78815000Y-65821310D01*
X78911673Y-66054699D01*
X79090302Y-66233327D01*
X79323691Y-66330000D01*
X79764250Y-66330000D01*
X79923000Y-66171250D01*
X79923000Y-65447000D01*
X78973750Y-65447000D01*
X78815000Y-65605750D01*
X73210000Y-65605750D01*
X73210000Y-64818690D01*
X78815000Y-64818690D01*
X78815000Y-65034250D01*
X78973750Y-65193000D01*
X79923000Y-65193000D01*
X79923000Y-64468750D01*
X79764250Y-64310000D01*
X79323691Y-64310000D01*
X79090302Y-64406673D01*
X78911673Y-64585301D01*
X78815000Y-64818690D01*
X73210000Y-64818690D01*
X73210000Y-61625069D01*
X78754830Y-61625069D01*
X78904471Y-61987229D01*
X79181314Y-62264555D01*
X79543212Y-62414828D01*
X79543961Y-62414829D01*
X81115000Y-63985868D01*
X81115000Y-64341778D01*
X81114683Y-64341838D01*
X81011354Y-64408329D01*
X81009698Y-64406673D01*
X80776309Y-64310000D01*
X80335750Y-64310000D01*
X80177000Y-64468750D01*
X80177000Y-65193000D01*
X80197000Y-65193000D01*
X80197000Y-65447000D01*
X80177000Y-65447000D01*
X80177000Y-66171250D01*
X80335750Y-66330000D01*
X80776309Y-66330000D01*
X81009698Y-66233327D01*
X81011068Y-66231957D01*
X81098110Y-66291431D01*
X81115000Y-66294851D01*
X81115000Y-67630000D01*
X81178561Y-67949541D01*
X81279402Y-68100460D01*
X81359566Y-68220434D01*
X82689566Y-69550434D01*
X82960459Y-69731439D01*
X83280000Y-69795000D01*
X85780000Y-69795000D01*
X86099541Y-69731439D01*
X86370434Y-69550434D01*
X86500000Y-69420868D01*
X87054132Y-69975000D01*
X86399566Y-70629566D01*
X86218561Y-70900459D01*
X86155000Y-71220000D01*
X86155000Y-71699136D01*
X86149215Y-71697965D01*
X86116250Y-71665000D01*
X86048690Y-71665000D01*
X86028247Y-71673468D01*
X85925000Y-71652560D01*
X85910000Y-71652560D01*
X85910000Y-71385000D01*
X85846439Y-71065459D01*
X85665434Y-70794566D01*
X85130434Y-70259566D01*
X84986752Y-70163561D01*
X84859541Y-70078561D01*
X84540000Y-70015000D01*
X82660000Y-70015000D01*
X82340460Y-70078560D01*
X82069566Y-70259566D01*
X81359566Y-70969566D01*
X81178561Y-71240459D01*
X81115000Y-71560000D01*
X81115000Y-73821778D01*
X81114683Y-73821838D01*
X81011354Y-73888329D01*
X81009698Y-73886673D01*
X80776309Y-73790000D01*
X80335750Y-73790000D01*
X80177000Y-73948750D01*
X80177000Y-74673000D01*
X80197000Y-74673000D01*
X80197000Y-74927000D01*
X80177000Y-74927000D01*
X80177000Y-75651250D01*
X80335750Y-75810000D01*
X80776309Y-75810000D01*
X81009698Y-75713327D01*
X81011068Y-75711957D01*
X81098110Y-75771431D01*
X81115000Y-75774851D01*
X81115000Y-76006468D01*
X80975172Y-76343212D01*
X80974830Y-76735069D01*
X81124471Y-77097229D01*
X81401314Y-77374555D01*
X81763212Y-77524828D01*
X82155069Y-77525170D01*
X82517229Y-77375529D01*
X82794555Y-77098686D01*
X82944828Y-76736788D01*
X82945170Y-76344931D01*
X82795529Y-75982771D01*
X82785000Y-75972224D01*
X82785000Y-75778222D01*
X82785317Y-75778162D01*
X83001441Y-75639090D01*
X83146431Y-75426890D01*
X83197440Y-75175000D01*
X83197440Y-74425000D01*
X83153162Y-74189683D01*
X83014090Y-73973559D01*
X82801890Y-73828569D01*
X82785000Y-73825149D01*
X82785000Y-71905868D01*
X83005868Y-71685000D01*
X84052596Y-71685000D01*
X83989683Y-71696838D01*
X83773559Y-71835910D01*
X83628569Y-72048110D01*
X83577560Y-72300000D01*
X83577560Y-73400000D01*
X83621838Y-73635317D01*
X83664806Y-73702091D01*
X83585445Y-73781314D01*
X83435172Y-74143212D01*
X83434830Y-74535069D01*
X83584471Y-74897229D01*
X83861314Y-75174555D01*
X84223212Y-75324828D01*
X84615069Y-75325170D01*
X84977229Y-75175529D01*
X85254555Y-74898686D01*
X85289567Y-74814369D01*
X86298311Y-75823113D01*
X86138559Y-75925910D01*
X86033274Y-76080000D01*
X85913198Y-76080000D01*
X85888686Y-76055445D01*
X85526788Y-75905172D01*
X85134931Y-75904830D01*
X84772771Y-76054471D01*
X84495445Y-76331314D01*
X84345172Y-76693212D01*
X84344830Y-77085069D01*
X84494471Y-77447229D01*
X84570000Y-77522890D01*
X84570000Y-80115198D01*
X84537599Y-80147599D01*
X84372852Y-80394161D01*
X84315000Y-80685000D01*
X84315000Y-80952560D01*
X84225000Y-80952560D01*
X83989683Y-80996838D01*
X83773559Y-81135910D01*
X83706803Y-81233611D01*
X83678686Y-81205445D01*
X83316788Y-81055172D01*
X83163006Y-81055038D01*
X83197440Y-80885000D01*
X83197440Y-80135000D01*
X83153162Y-79899683D01*
X83014090Y-79683559D01*
X82801890Y-79538569D01*
X82785000Y-79535149D01*
X82785000Y-78840000D01*
X82721439Y-78520459D01*
X82540434Y-78249566D01*
X82080434Y-77789566D01*
X81976321Y-77720000D01*
X81809541Y-77608561D01*
X81490000Y-77545000D01*
X80225366Y-77545000D01*
X79936788Y-77425172D01*
X79544931Y-77424830D01*
X79182771Y-77574471D01*
X78905445Y-77851314D01*
X78755172Y-78213212D01*
X78754830Y-78605069D01*
X78904471Y-78967229D01*
X79181314Y-79244555D01*
X79543212Y-79394828D01*
X79935069Y-79395170D01*
X80297229Y-79245529D01*
X80327811Y-79215000D01*
X81115000Y-79215000D01*
X81115000Y-79531778D01*
X81114683Y-79531838D01*
X81011354Y-79598329D01*
X81009698Y-79596673D01*
X80776309Y-79500000D01*
X80335750Y-79500000D01*
X80177000Y-79658750D01*
X80177000Y-80383000D01*
X80197000Y-80383000D01*
X80197000Y-80637000D01*
X80177000Y-80637000D01*
X80177000Y-81361250D01*
X80335750Y-81520000D01*
X80776309Y-81520000D01*
X81009698Y-81423327D01*
X81011068Y-81421957D01*
X81098110Y-81481431D01*
X81115000Y-81484851D01*
X81115000Y-82580000D01*
X81178561Y-82899541D01*
X81327188Y-83121977D01*
X81359566Y-83170434D01*
X82819566Y-84630434D01*
X83090459Y-84811439D01*
X83410000Y-84875000D01*
X85650000Y-84875000D01*
X85969541Y-84811439D01*
X86240434Y-84630434D01*
X86440000Y-84430868D01*
X87099132Y-85090000D01*
X86434566Y-85754566D01*
X86253561Y-86025459D01*
X86190000Y-86345000D01*
X86190000Y-86712527D01*
X86176890Y-86703569D01*
X86149215Y-86697965D01*
X86116250Y-86665000D01*
X86048690Y-86665000D01*
X86028247Y-86673468D01*
X85925000Y-86652560D01*
X85910000Y-86652560D01*
X85910000Y-86435000D01*
X85846439Y-86115459D01*
X85665434Y-85844566D01*
X85130434Y-85309566D01*
X85093670Y-85285001D01*
X84859541Y-85128561D01*
X84540000Y-85065000D01*
X83310000Y-85065000D01*
X82990459Y-85128561D01*
X82756330Y-85285001D01*
X82719566Y-85309566D01*
X81359566Y-86669566D01*
X81178561Y-86940459D01*
X81115000Y-87260000D01*
X81115000Y-88571778D01*
X81114683Y-88571838D01*
X81011354Y-88638329D01*
X81009698Y-88636673D01*
X80776309Y-88540000D01*
X80335750Y-88540000D01*
X80177000Y-88698750D01*
X80177000Y-89423000D01*
X80197000Y-89423000D01*
X80197000Y-89677000D01*
X80177000Y-89677000D01*
X80177000Y-90401250D01*
X80335750Y-90560000D01*
X80776309Y-90560000D01*
X81009698Y-90463327D01*
X81011068Y-90461957D01*
X81098110Y-90521431D01*
X81115000Y-90524851D01*
X81115000Y-90916468D01*
X80975172Y-91253212D01*
X80974830Y-91645069D01*
X81124471Y-92007229D01*
X81401314Y-92284555D01*
X81763212Y-92434828D01*
X82155069Y-92435170D01*
X82517229Y-92285529D01*
X82794555Y-92008686D01*
X82944828Y-91646788D01*
X82945170Y-91254931D01*
X82795529Y-90892771D01*
X82785000Y-90882224D01*
X82785000Y-90528222D01*
X82785317Y-90528162D01*
X83001441Y-90389090D01*
X83146431Y-90176890D01*
X83197440Y-89925000D01*
X83197440Y-89175000D01*
X83153162Y-88939683D01*
X83014090Y-88723559D01*
X82801890Y-88578569D01*
X82785000Y-88575149D01*
X82785000Y-87605868D01*
X83655868Y-86735000D01*
X83930378Y-86735000D01*
X83773559Y-86835910D01*
X83628569Y-87048110D01*
X83577560Y-87300000D01*
X83577560Y-88400000D01*
X83621838Y-88635317D01*
X83664806Y-88702091D01*
X83585445Y-88781314D01*
X83435172Y-89143212D01*
X83434830Y-89535069D01*
X83584471Y-89897229D01*
X83861314Y-90174555D01*
X84223212Y-90324828D01*
X84615069Y-90325170D01*
X84977229Y-90175529D01*
X85254555Y-89898686D01*
X85260226Y-89885028D01*
X86377758Y-91002560D01*
X86250000Y-91002560D01*
X86014683Y-91046838D01*
X85798559Y-91185910D01*
X85689166Y-91346013D01*
X85638686Y-91295445D01*
X85276788Y-91145172D01*
X84884931Y-91144830D01*
X84522771Y-91294471D01*
X84245445Y-91571314D01*
X84095172Y-91933212D01*
X84094830Y-92325069D01*
X84244471Y-92687229D01*
X84315000Y-92757881D01*
X84315000Y-95952560D01*
X84225000Y-95952560D01*
X83989683Y-95996838D01*
X83773559Y-96135910D01*
X83682465Y-96269231D01*
X83678686Y-96265445D01*
X83316788Y-96115172D01*
X83113563Y-96114995D01*
X83146431Y-96066890D01*
X83197440Y-95815000D01*
X83197440Y-95065000D01*
X83153162Y-94829683D01*
X83014090Y-94613559D01*
X82801890Y-94468569D01*
X82785000Y-94465149D01*
X82785000Y-94020000D01*
X82721439Y-93700459D01*
X82540434Y-93429566D01*
X82260434Y-93149566D01*
X82201990Y-93110515D01*
X81989541Y-92968561D01*
X81670000Y-92905000D01*
X80447981Y-92905000D01*
X80298686Y-92755445D01*
X79936788Y-92605172D01*
X79544931Y-92604830D01*
X79182771Y-92754471D01*
X78905445Y-93031314D01*
X78755172Y-93393212D01*
X78754830Y-93785069D01*
X78904471Y-94147229D01*
X79181314Y-94424555D01*
X79258979Y-94456804D01*
X79090302Y-94526673D01*
X78911673Y-94705301D01*
X78815000Y-94938690D01*
X78815000Y-95154250D01*
X78973750Y-95313000D01*
X79923000Y-95313000D01*
X79923000Y-95293000D01*
X80177000Y-95293000D01*
X80177000Y-95313000D01*
X80197000Y-95313000D01*
X80197000Y-95567000D01*
X80177000Y-95567000D01*
X80177000Y-96291250D01*
X80335750Y-96450000D01*
X80776309Y-96450000D01*
X81009698Y-96353327D01*
X81011068Y-96351957D01*
X81098110Y-96411431D01*
X81115000Y-96414851D01*
X81115000Y-97740000D01*
X81178561Y-98059541D01*
X81336846Y-98296431D01*
X81359566Y-98330434D01*
X82719566Y-99690434D01*
X82990459Y-99871439D01*
X83310000Y-99935000D01*
X85900000Y-99935000D01*
X86219541Y-99871439D01*
X86490434Y-99690434D01*
X86505000Y-99675868D01*
X86899132Y-100070000D01*
X86434566Y-100534566D01*
X86253561Y-100805459D01*
X86190000Y-101125000D01*
X86190000Y-101712527D01*
X86176890Y-101703569D01*
X86149215Y-101697965D01*
X86116250Y-101665000D01*
X86048690Y-101665000D01*
X86028247Y-101673468D01*
X85925000Y-101652560D01*
X85910000Y-101652560D01*
X85910000Y-101535000D01*
X85895168Y-101460434D01*
X85846440Y-101215460D01*
X85665434Y-100944566D01*
X85320434Y-100599566D01*
X85266549Y-100563561D01*
X85049541Y-100418561D01*
X84730000Y-100355000D01*
X83240000Y-100355000D01*
X82920459Y-100418561D01*
X82859130Y-100459540D01*
X82649565Y-100599566D01*
X81359566Y-101889566D01*
X81178561Y-102160459D01*
X81115000Y-102480000D01*
X81115000Y-104021778D01*
X81114683Y-104021838D01*
X81011354Y-104088329D01*
X81009698Y-104086673D01*
X80776309Y-103990000D01*
X80335750Y-103990000D01*
X80177000Y-104148750D01*
X80177000Y-104873000D01*
X80197000Y-104873000D01*
X80197000Y-105127000D01*
X80177000Y-105127000D01*
X80177000Y-105851250D01*
X80335750Y-106010000D01*
X80776309Y-106010000D01*
X81009698Y-105913327D01*
X81011068Y-105911957D01*
X81098110Y-105971431D01*
X81115000Y-105974851D01*
X81115000Y-106636468D01*
X80975172Y-106973212D01*
X80974830Y-107365069D01*
X81124471Y-107727229D01*
X81401314Y-108004555D01*
X81763212Y-108154828D01*
X82155069Y-108155170D01*
X82517229Y-108005529D01*
X82794555Y-107728686D01*
X82944828Y-107366788D01*
X82945170Y-106974931D01*
X82795529Y-106612771D01*
X82785000Y-106602224D01*
X82785000Y-105978222D01*
X82785317Y-105978162D01*
X83001441Y-105839090D01*
X83146431Y-105626890D01*
X83197440Y-105375000D01*
X83197440Y-104625000D01*
X83153162Y-104389683D01*
X83014090Y-104173559D01*
X82801890Y-104028569D01*
X82785000Y-104025149D01*
X82785000Y-102825868D01*
X83585869Y-102025000D01*
X83644359Y-102025000D01*
X83628569Y-102048110D01*
X83577560Y-102300000D01*
X83577560Y-103400000D01*
X83621838Y-103635317D01*
X83665000Y-103702393D01*
X83665000Y-103811932D01*
X83565445Y-103911314D01*
X83415172Y-104273212D01*
X83414830Y-104665069D01*
X83564471Y-105027229D01*
X83841314Y-105304555D01*
X84203212Y-105454828D01*
X84595069Y-105455170D01*
X84957229Y-105305529D01*
X84965000Y-105297772D01*
X84965000Y-115400198D01*
X80452599Y-119912599D01*
X80287852Y-120159161D01*
X80230000Y-120450000D01*
X80230000Y-136110000D01*
X80287852Y-136400839D01*
X80452599Y-136647401D01*
X91420000Y-147614802D01*
X91420000Y-151234512D01*
X91289045Y-151322013D01*
X91015912Y-151730787D01*
X90920000Y-152212968D01*
X90920000Y-153027032D01*
X91015912Y-153509213D01*
X91289045Y-153917987D01*
X91697819Y-154191120D01*
X92180000Y-154287032D01*
X92662181Y-154191120D01*
X93070955Y-153917987D01*
X93344088Y-153509213D01*
X93440000Y-153027032D01*
X93440000Y-152212968D01*
X93460000Y-152212968D01*
X93460000Y-153027032D01*
X93555912Y-153509213D01*
X93829045Y-153917987D01*
X94237819Y-154191120D01*
X94720000Y-154287032D01*
X95202181Y-154191120D01*
X95610955Y-153917987D01*
X95884088Y-153509213D01*
X95980000Y-153027032D01*
X95980000Y-152212968D01*
X96000000Y-152212968D01*
X96000000Y-153027032D01*
X96095912Y-153509213D01*
X96369045Y-153917987D01*
X96777819Y-154191120D01*
X97260000Y-154287032D01*
X97742181Y-154191120D01*
X98150955Y-153917987D01*
X98424088Y-153509213D01*
X98520000Y-153027032D01*
X98520000Y-152212968D01*
X98540000Y-152212968D01*
X98540000Y-153027032D01*
X98635912Y-153509213D01*
X98909045Y-153917987D01*
X99317819Y-154191120D01*
X99800000Y-154287032D01*
X100282181Y-154191120D01*
X100690955Y-153917987D01*
X100964088Y-153509213D01*
X101060000Y-153027032D01*
X101060000Y-152212968D01*
X101080000Y-152212968D01*
X101080000Y-153027032D01*
X101175912Y-153509213D01*
X101449045Y-153917987D01*
X101857819Y-154191120D01*
X102340000Y-154287032D01*
X102822181Y-154191120D01*
X103230955Y-153917987D01*
X103504088Y-153509213D01*
X103600000Y-153027032D01*
X103600000Y-152747000D01*
X103620000Y-152747000D01*
X103620000Y-153122000D01*
X103764513Y-153594514D01*
X104078848Y-153975757D01*
X104515152Y-154207689D01*
X104558460Y-154213282D01*
X104753000Y-154088902D01*
X104753000Y-152747000D01*
X105007000Y-152747000D01*
X105007000Y-154088902D01*
X105201540Y-154213282D01*
X105244848Y-154207689D01*
X105681152Y-153975757D01*
X105995487Y-153594514D01*
X106140000Y-153122000D01*
X106140000Y-152747000D01*
X105007000Y-152747000D01*
X104753000Y-152747000D01*
X103620000Y-152747000D01*
X103600000Y-152747000D01*
X103600000Y-152212968D01*
X103581110Y-152118000D01*
X103620000Y-152118000D01*
X103620000Y-152493000D01*
X104753000Y-152493000D01*
X104753000Y-151151098D01*
X105007000Y-151151098D01*
X105007000Y-152493000D01*
X106140000Y-152493000D01*
X106140000Y-152212968D01*
X106160000Y-152212968D01*
X106160000Y-153027032D01*
X106255912Y-153509213D01*
X106529045Y-153917987D01*
X106937819Y-154191120D01*
X107420000Y-154287032D01*
X107902181Y-154191120D01*
X108310955Y-153917987D01*
X108584088Y-153509213D01*
X108680000Y-153027032D01*
X108680000Y-152212968D01*
X108700000Y-152212968D01*
X108700000Y-153027032D01*
X108795912Y-153509213D01*
X109069045Y-153917987D01*
X109477819Y-154191120D01*
X109960000Y-154287032D01*
X110442181Y-154191120D01*
X110850955Y-153917987D01*
X111124088Y-153509213D01*
X111220000Y-153027032D01*
X111220000Y-152212968D01*
X111240000Y-152212968D01*
X111240000Y-153027032D01*
X111335912Y-153509213D01*
X111609045Y-153917987D01*
X112017819Y-154191120D01*
X112500000Y-154287032D01*
X112982181Y-154191120D01*
X113390955Y-153917987D01*
X113664088Y-153509213D01*
X113760000Y-153027032D01*
X113760000Y-152212968D01*
X113780000Y-152212968D01*
X113780000Y-153027032D01*
X113875912Y-153509213D01*
X114149045Y-153917987D01*
X114557819Y-154191120D01*
X115040000Y-154287032D01*
X115522181Y-154191120D01*
X115930955Y-153917987D01*
X116204088Y-153509213D01*
X116300000Y-153027032D01*
X116300000Y-152212968D01*
X116320000Y-152212968D01*
X116320000Y-153027032D01*
X116415912Y-153509213D01*
X116689045Y-153917987D01*
X117097819Y-154191120D01*
X117580000Y-154287032D01*
X118062181Y-154191120D01*
X118470955Y-153917987D01*
X118744088Y-153509213D01*
X118840000Y-153027032D01*
X118840000Y-152212968D01*
X118860000Y-152212968D01*
X118860000Y-153027032D01*
X118955912Y-153509213D01*
X119229045Y-153917987D01*
X119637819Y-154191120D01*
X120120000Y-154287032D01*
X120602181Y-154191120D01*
X121010955Y-153917987D01*
X121284088Y-153509213D01*
X121380000Y-153027032D01*
X121380000Y-152212968D01*
X121400000Y-152212968D01*
X121400000Y-153027032D01*
X121495912Y-153509213D01*
X121769045Y-153917987D01*
X122177819Y-154191120D01*
X122660000Y-154287032D01*
X123142181Y-154191120D01*
X123550955Y-153917987D01*
X123824088Y-153509213D01*
X123920000Y-153027032D01*
X123920000Y-152212968D01*
X123940000Y-152212968D01*
X123940000Y-153027032D01*
X124035912Y-153509213D01*
X124309045Y-153917987D01*
X124717819Y-154191120D01*
X125200000Y-154287032D01*
X125682181Y-154191120D01*
X126090955Y-153917987D01*
X126364088Y-153509213D01*
X126460000Y-153027032D01*
X126460000Y-152212968D01*
X126480000Y-152212968D01*
X126480000Y-153027032D01*
X126575912Y-153509213D01*
X126849045Y-153917987D01*
X127257819Y-154191120D01*
X127740000Y-154287032D01*
X128222181Y-154191120D01*
X128630955Y-153917987D01*
X128904088Y-153509213D01*
X129000000Y-153027032D01*
X129000000Y-152212968D01*
X129020000Y-152212968D01*
X129020000Y-153027032D01*
X129115912Y-153509213D01*
X129389045Y-153917987D01*
X129797819Y-154191120D01*
X130280000Y-154287032D01*
X130762181Y-154191120D01*
X131170955Y-153917987D01*
X131444088Y-153509213D01*
X131540000Y-153027032D01*
X131540000Y-152212968D01*
X131560000Y-152212968D01*
X131560000Y-153027032D01*
X131655912Y-153509213D01*
X131929045Y-153917987D01*
X132337819Y-154191120D01*
X132820000Y-154287032D01*
X133302181Y-154191120D01*
X133710955Y-153917987D01*
X133984088Y-153509213D01*
X134080000Y-153027032D01*
X134080000Y-152212968D01*
X133984088Y-151730787D01*
X133710955Y-151322013D01*
X133302181Y-151048880D01*
X132820000Y-150952968D01*
X132337819Y-151048880D01*
X131929045Y-151322013D01*
X131655912Y-151730787D01*
X131560000Y-152212968D01*
X131540000Y-152212968D01*
X131444088Y-151730787D01*
X131170955Y-151322013D01*
X130762181Y-151048880D01*
X130280000Y-150952968D01*
X129797819Y-151048880D01*
X129389045Y-151322013D01*
X129115912Y-151730787D01*
X129020000Y-152212968D01*
X129000000Y-152212968D01*
X128904088Y-151730787D01*
X128630955Y-151322013D01*
X128222181Y-151048880D01*
X127740000Y-150952968D01*
X127257819Y-151048880D01*
X126849045Y-151322013D01*
X126575912Y-151730787D01*
X126480000Y-152212968D01*
X126460000Y-152212968D01*
X126364088Y-151730787D01*
X126090955Y-151322013D01*
X125682181Y-151048880D01*
X125200000Y-150952968D01*
X124717819Y-151048880D01*
X124309045Y-151322013D01*
X124035912Y-151730787D01*
X123940000Y-152212968D01*
X123920000Y-152212968D01*
X123824088Y-151730787D01*
X123550955Y-151322013D01*
X123142181Y-151048880D01*
X122660000Y-150952968D01*
X122177819Y-151048880D01*
X121769045Y-151322013D01*
X121495912Y-151730787D01*
X121400000Y-152212968D01*
X121380000Y-152212968D01*
X121284088Y-151730787D01*
X121010955Y-151322013D01*
X120602181Y-151048880D01*
X120120000Y-150952968D01*
X119637819Y-151048880D01*
X119229045Y-151322013D01*
X118955912Y-151730787D01*
X118860000Y-152212968D01*
X118840000Y-152212968D01*
X118744088Y-151730787D01*
X118470955Y-151322013D01*
X118062181Y-151048880D01*
X117580000Y-150952968D01*
X117097819Y-151048880D01*
X116689045Y-151322013D01*
X116415912Y-151730787D01*
X116320000Y-152212968D01*
X116300000Y-152212968D01*
X116204088Y-151730787D01*
X115930955Y-151322013D01*
X115522181Y-151048880D01*
X115040000Y-150952968D01*
X114557819Y-151048880D01*
X114149045Y-151322013D01*
X113875912Y-151730787D01*
X113780000Y-152212968D01*
X113760000Y-152212968D01*
X113664088Y-151730787D01*
X113390955Y-151322013D01*
X112982181Y-151048880D01*
X112500000Y-150952968D01*
X112017819Y-151048880D01*
X111609045Y-151322013D01*
X111335912Y-151730787D01*
X111240000Y-152212968D01*
X111220000Y-152212968D01*
X111124088Y-151730787D01*
X110850955Y-151322013D01*
X110442181Y-151048880D01*
X109960000Y-150952968D01*
X109477819Y-151048880D01*
X109069045Y-151322013D01*
X108795912Y-151730787D01*
X108700000Y-152212968D01*
X108680000Y-152212968D01*
X108584088Y-151730787D01*
X108310955Y-151322013D01*
X107902181Y-151048880D01*
X107420000Y-150952968D01*
X106937819Y-151048880D01*
X106529045Y-151322013D01*
X106255912Y-151730787D01*
X106160000Y-152212968D01*
X106140000Y-152212968D01*
X106140000Y-152118000D01*
X105995487Y-151645486D01*
X105681152Y-151264243D01*
X105244848Y-151032311D01*
X105201540Y-151026718D01*
X105007000Y-151151098D01*
X104753000Y-151151098D01*
X104558460Y-151026718D01*
X104515152Y-151032311D01*
X104078848Y-151264243D01*
X103764513Y-151645486D01*
X103620000Y-152118000D01*
X103581110Y-152118000D01*
X103504088Y-151730787D01*
X103230955Y-151322013D01*
X102822181Y-151048880D01*
X102340000Y-150952968D01*
X101857819Y-151048880D01*
X101449045Y-151322013D01*
X101175912Y-151730787D01*
X101080000Y-152212968D01*
X101060000Y-152212968D01*
X100964088Y-151730787D01*
X100690955Y-151322013D01*
X100282181Y-151048880D01*
X99800000Y-150952968D01*
X99317819Y-151048880D01*
X98909045Y-151322013D01*
X98635912Y-151730787D01*
X98540000Y-152212968D01*
X98520000Y-152212968D01*
X98424088Y-151730787D01*
X98150955Y-151322013D01*
X97742181Y-151048880D01*
X97260000Y-150952968D01*
X96777819Y-151048880D01*
X96369045Y-151322013D01*
X96095912Y-151730787D01*
X96000000Y-152212968D01*
X95980000Y-152212968D01*
X95884088Y-151730787D01*
X95610955Y-151322013D01*
X95202181Y-151048880D01*
X94720000Y-150952968D01*
X94237819Y-151048880D01*
X93829045Y-151322013D01*
X93555912Y-151730787D01*
X93460000Y-152212968D01*
X93440000Y-152212968D01*
X93344088Y-151730787D01*
X93070955Y-151322013D01*
X92940000Y-151234512D01*
X92940000Y-147300000D01*
X92882148Y-147009161D01*
X92717401Y-146762599D01*
X82927770Y-136972968D01*
X90920000Y-136972968D01*
X90920000Y-137787032D01*
X91015912Y-138269213D01*
X91289045Y-138677987D01*
X91697819Y-138951120D01*
X92180000Y-139047032D01*
X92662181Y-138951120D01*
X93070955Y-138677987D01*
X93344088Y-138269213D01*
X93440000Y-137787032D01*
X93440000Y-136972968D01*
X93344088Y-136490787D01*
X93070955Y-136082013D01*
X92662181Y-135808880D01*
X92180000Y-135712968D01*
X91697819Y-135808880D01*
X91289045Y-136082013D01*
X91015912Y-136490787D01*
X90920000Y-136972968D01*
X82927770Y-136972968D01*
X81750000Y-135795198D01*
X81750000Y-128373320D01*
X108806285Y-128373320D01*
X108935533Y-128666123D01*
X109635806Y-128934388D01*
X110385435Y-128914250D01*
X110984467Y-128666123D01*
X111113715Y-128373320D01*
X113886285Y-128373320D01*
X114015533Y-128666123D01*
X114715806Y-128934388D01*
X115465435Y-128914250D01*
X116064467Y-128666123D01*
X116193715Y-128373320D01*
X115040000Y-127219605D01*
X113886285Y-128373320D01*
X111113715Y-128373320D01*
X109960000Y-127219605D01*
X108806285Y-128373320D01*
X81750000Y-128373320D01*
X81750000Y-126715806D01*
X108065612Y-126715806D01*
X108085750Y-127465435D01*
X108333877Y-128064467D01*
X108626680Y-128193715D01*
X109780395Y-127040000D01*
X108626680Y-125886285D01*
X108333877Y-126015533D01*
X108065612Y-126715806D01*
X81750000Y-126715806D01*
X81750000Y-123293320D01*
X108806285Y-123293320D01*
X108935533Y-123586123D01*
X109635806Y-123854388D01*
X110385435Y-123834250D01*
X110808091Y-123659180D01*
X110615328Y-124123405D01*
X110614674Y-124873305D01*
X110810496Y-125347231D01*
X110284194Y-125145612D01*
X109534565Y-125165750D01*
X108935533Y-125413877D01*
X108806285Y-125706680D01*
X109960000Y-126860395D01*
X109974143Y-126846253D01*
X110153748Y-127025858D01*
X110139605Y-127040000D01*
X111293320Y-128193715D01*
X111586123Y-128064467D01*
X111854388Y-127364194D01*
X111834250Y-126614565D01*
X111659180Y-126191909D01*
X112123405Y-126384672D01*
X112873305Y-126385326D01*
X113347231Y-126189504D01*
X113145612Y-126715806D01*
X113165750Y-127465435D01*
X113413877Y-128064467D01*
X113706680Y-128193715D01*
X114860395Y-127040000D01*
X115219605Y-127040000D01*
X116373320Y-128193715D01*
X116666123Y-128064467D01*
X116934388Y-127364194D01*
X116914250Y-126614565D01*
X116666123Y-126015533D01*
X116373320Y-125886285D01*
X115219605Y-127040000D01*
X114860395Y-127040000D01*
X114846253Y-127025858D01*
X115025858Y-126846253D01*
X115040000Y-126860395D01*
X116193715Y-125706680D01*
X116064467Y-125413877D01*
X115364194Y-125145612D01*
X114614565Y-125165750D01*
X114191909Y-125340820D01*
X114384672Y-124876595D01*
X114385326Y-124126695D01*
X114189504Y-123652769D01*
X114715806Y-123854388D01*
X115465435Y-123834250D01*
X116064467Y-123586123D01*
X116193715Y-123293320D01*
X115040000Y-122139605D01*
X115025858Y-122153748D01*
X114846253Y-121974143D01*
X114860395Y-121960000D01*
X115219605Y-121960000D01*
X116373320Y-123113715D01*
X116666123Y-122984467D01*
X116934388Y-122284194D01*
X116914250Y-121534565D01*
X116666123Y-120935533D01*
X116373320Y-120806285D01*
X115219605Y-121960000D01*
X114860395Y-121960000D01*
X113706680Y-120806285D01*
X113413877Y-120935533D01*
X113145612Y-121635806D01*
X113165750Y-122385435D01*
X113340820Y-122808091D01*
X112876595Y-122615328D01*
X112126695Y-122614674D01*
X111652769Y-122810496D01*
X111854388Y-122284194D01*
X111834250Y-121534565D01*
X111586123Y-120935533D01*
X111293320Y-120806285D01*
X110139605Y-121960000D01*
X110153748Y-121974143D01*
X109974143Y-122153748D01*
X109960000Y-122139605D01*
X108806285Y-123293320D01*
X81750000Y-123293320D01*
X81750000Y-121635806D01*
X108065612Y-121635806D01*
X108085750Y-122385435D01*
X108333877Y-122984467D01*
X108626680Y-123113715D01*
X109780395Y-121960000D01*
X108626680Y-120806285D01*
X108333877Y-120935533D01*
X108065612Y-121635806D01*
X81750000Y-121635806D01*
X81750000Y-120764802D01*
X81888122Y-120626680D01*
X108806285Y-120626680D01*
X109960000Y-121780395D01*
X111113715Y-120626680D01*
X113886285Y-120626680D01*
X115040000Y-121780395D01*
X116193715Y-120626680D01*
X116064467Y-120333877D01*
X115364194Y-120065612D01*
X114614565Y-120085750D01*
X114015533Y-120333877D01*
X113886285Y-120626680D01*
X111113715Y-120626680D01*
X110984467Y-120333877D01*
X110284194Y-120065612D01*
X109534565Y-120085750D01*
X108935533Y-120333877D01*
X108806285Y-120626680D01*
X81888122Y-120626680D01*
X86262401Y-116252401D01*
X86427148Y-116005840D01*
X86485000Y-115715000D01*
X86485000Y-113830912D01*
X117108693Y-113830912D01*
X117127173Y-114030620D01*
X117500925Y-114148357D01*
X117891282Y-114114103D01*
X118092827Y-114030620D01*
X118111307Y-113830912D01*
X117610000Y-113329605D01*
X117108693Y-113830912D01*
X86485000Y-113830912D01*
X86485000Y-113040925D01*
X116611643Y-113040925D01*
X116645897Y-113431282D01*
X116729380Y-113632827D01*
X116929088Y-113651307D01*
X117430395Y-113150000D01*
X117789605Y-113150000D01*
X118290912Y-113651307D01*
X118490620Y-113632827D01*
X118608357Y-113259075D01*
X118574103Y-112868718D01*
X118490620Y-112667173D01*
X118290912Y-112648693D01*
X117789605Y-113150000D01*
X117430395Y-113150000D01*
X116929088Y-112648693D01*
X116729380Y-112667173D01*
X116611643Y-113040925D01*
X86485000Y-113040925D01*
X86485000Y-112469088D01*
X117108693Y-112469088D01*
X117610000Y-112970395D01*
X118111307Y-112469088D01*
X118092827Y-112269380D01*
X117719075Y-112151643D01*
X117328718Y-112185897D01*
X117127173Y-112269380D01*
X117108693Y-112469088D01*
X86485000Y-112469088D01*
X86485000Y-110019382D01*
X95660223Y-110019382D01*
X95905368Y-110410888D01*
X96949360Y-110837609D01*
X98077181Y-110832330D01*
X99094632Y-110410888D01*
X99339777Y-110019382D01*
X97500000Y-108179605D01*
X95660223Y-110019382D01*
X86485000Y-110019382D01*
X86485000Y-107449360D01*
X94662391Y-107449360D01*
X94667670Y-108577181D01*
X95089112Y-109594632D01*
X95480618Y-109839777D01*
X97320395Y-108000000D01*
X97679605Y-108000000D01*
X99519382Y-109839777D01*
X99910888Y-109594632D01*
X99943857Y-109513970D01*
X119165635Y-109513970D01*
X119325418Y-109832739D01*
X120116187Y-110142723D01*
X120965387Y-110126497D01*
X121223985Y-110019382D01*
X125660223Y-110019382D01*
X125905368Y-110410888D01*
X126949360Y-110837609D01*
X128077181Y-110832330D01*
X129094632Y-110410888D01*
X129339777Y-110019382D01*
X127500000Y-108179605D01*
X125660223Y-110019382D01*
X121223985Y-110019382D01*
X121674582Y-109832739D01*
X121834365Y-109513970D01*
X120500000Y-108179605D01*
X119165635Y-109513970D01*
X99943857Y-109513970D01*
X100337609Y-108550640D01*
X100333236Y-107616187D01*
X118357277Y-107616187D01*
X118373503Y-108465387D01*
X118667261Y-109174582D01*
X118986030Y-109334365D01*
X120320395Y-108000000D01*
X120679605Y-108000000D01*
X122013970Y-109334365D01*
X122332739Y-109174582D01*
X122642723Y-108383813D01*
X122626497Y-107534613D01*
X122591185Y-107449360D01*
X124662391Y-107449360D01*
X124667670Y-108577181D01*
X125089112Y-109594632D01*
X125480618Y-109839777D01*
X127320395Y-108000000D01*
X125480618Y-106160223D01*
X125089112Y-106405368D01*
X124662391Y-107449360D01*
X122591185Y-107449360D01*
X122332739Y-106825418D01*
X122013970Y-106665635D01*
X120679605Y-108000000D01*
X120320395Y-108000000D01*
X118986030Y-106665635D01*
X118667261Y-106825418D01*
X118357277Y-107616187D01*
X100333236Y-107616187D01*
X100332330Y-107422819D01*
X99944300Y-106486030D01*
X119165635Y-106486030D01*
X120500000Y-107820395D01*
X121834365Y-106486030D01*
X121674582Y-106167261D01*
X121198456Y-105980618D01*
X125660223Y-105980618D01*
X127500000Y-107820395D01*
X129339777Y-105980618D01*
X129094632Y-105589112D01*
X128050640Y-105162391D01*
X126922819Y-105167670D01*
X125905368Y-105589112D01*
X125660223Y-105980618D01*
X121198456Y-105980618D01*
X120883813Y-105857277D01*
X120034613Y-105873503D01*
X119325418Y-106167261D01*
X119165635Y-106486030D01*
X99944300Y-106486030D01*
X99910888Y-106405368D01*
X99519382Y-106160223D01*
X97679605Y-108000000D01*
X97320395Y-108000000D01*
X95480618Y-106160223D01*
X95089112Y-106405368D01*
X94662391Y-107449360D01*
X86485000Y-107449360D01*
X86485000Y-104035000D01*
X86502002Y-104035000D01*
X86502002Y-103947845D01*
X86573110Y-103996431D01*
X86600785Y-104002035D01*
X86633750Y-104035000D01*
X86701310Y-104035000D01*
X86721753Y-104026532D01*
X86825000Y-104047440D01*
X86840000Y-104047440D01*
X86840000Y-104435000D01*
X86903561Y-104754541D01*
X86970686Y-104855000D01*
X87084566Y-105025434D01*
X88339566Y-106280434D01*
X88610459Y-106461439D01*
X88930000Y-106525000D01*
X94100000Y-106525000D01*
X94419541Y-106461439D01*
X94690434Y-106280434D01*
X94990250Y-105980618D01*
X95660223Y-105980618D01*
X97500000Y-107820395D01*
X99339777Y-105980618D01*
X99094632Y-105589112D01*
X98050640Y-105162391D01*
X96922819Y-105167670D01*
X95905368Y-105589112D01*
X95660223Y-105980618D01*
X94990250Y-105980618D01*
X99000434Y-101970434D01*
X99019033Y-101942599D01*
X99181439Y-101699541D01*
X99245000Y-101380000D01*
X99245000Y-99190912D01*
X112338693Y-99190912D01*
X112357173Y-99390620D01*
X112730925Y-99508357D01*
X113121282Y-99474103D01*
X113322827Y-99390620D01*
X113341307Y-99190912D01*
X112840000Y-98689605D01*
X112338693Y-99190912D01*
X99245000Y-99190912D01*
X99245000Y-98400925D01*
X111841643Y-98400925D01*
X111875897Y-98791282D01*
X111959380Y-98992827D01*
X112159088Y-99011307D01*
X112660395Y-98510000D01*
X113019605Y-98510000D01*
X113520912Y-99011307D01*
X113720620Y-98992827D01*
X113838357Y-98619075D01*
X113804103Y-98228718D01*
X113720620Y-98027173D01*
X113520912Y-98008693D01*
X113019605Y-98510000D01*
X112660395Y-98510000D01*
X112159088Y-98008693D01*
X111959380Y-98027173D01*
X111841643Y-98400925D01*
X99245000Y-98400925D01*
X99245000Y-97885868D01*
X99301780Y-97829088D01*
X112338693Y-97829088D01*
X112840000Y-98330395D01*
X113341307Y-97829088D01*
X113322827Y-97629380D01*
X112949075Y-97511643D01*
X112558718Y-97545897D01*
X112357173Y-97629380D01*
X112338693Y-97829088D01*
X99301780Y-97829088D01*
X101230868Y-95900000D01*
X101762528Y-95900000D01*
X101680206Y-96098255D01*
X101679794Y-96569677D01*
X101859820Y-97005372D01*
X102192875Y-97339009D01*
X102628255Y-97519794D01*
X103099677Y-97520206D01*
X103500448Y-97354610D01*
X103898255Y-97519794D01*
X104369677Y-97520206D01*
X104805372Y-97340180D01*
X105139009Y-97007125D01*
X105319794Y-96571745D01*
X105320206Y-96100323D01*
X105140180Y-95664628D01*
X105045908Y-95570191D01*
X105169820Y-95271777D01*
X105170179Y-94860029D01*
X105012942Y-94479485D01*
X104864941Y-94331225D01*
X105057180Y-94308023D01*
X105183309Y-93916069D01*
X105149842Y-93505682D01*
X105057180Y-93281977D01*
X104887385Y-93261483D01*
X104969238Y-93179630D01*
X104949608Y-93160000D01*
X104969238Y-93140370D01*
X104887385Y-93058517D01*
X105057180Y-93038023D01*
X105183309Y-92646069D01*
X105149842Y-92235682D01*
X105057180Y-92011977D01*
X104887385Y-91991483D01*
X104969238Y-91909630D01*
X104949608Y-91890000D01*
X104969238Y-91870370D01*
X104887385Y-91788517D01*
X105057180Y-91768023D01*
X105183309Y-91376069D01*
X105149842Y-90965682D01*
X105057180Y-90741977D01*
X104887385Y-90721483D01*
X104969238Y-90639630D01*
X104949608Y-90620000D01*
X104969238Y-90600370D01*
X104887385Y-90518517D01*
X105057180Y-90498023D01*
X105183309Y-90106069D01*
X105149842Y-89695682D01*
X105057180Y-89471977D01*
X104887385Y-89451483D01*
X104969238Y-89369630D01*
X104949608Y-89350000D01*
X104969238Y-89330370D01*
X104887385Y-89248517D01*
X105057180Y-89228023D01*
X105183309Y-88836069D01*
X105149842Y-88425682D01*
X105057180Y-88201977D01*
X104887385Y-88181483D01*
X104969238Y-88099630D01*
X104949608Y-88080000D01*
X104969238Y-88060370D01*
X104887385Y-87978517D01*
X105057180Y-87958023D01*
X105183309Y-87566069D01*
X105149842Y-87155682D01*
X105057180Y-86931977D01*
X104887385Y-86911483D01*
X104969238Y-86829630D01*
X104949608Y-86810000D01*
X104969238Y-86790370D01*
X104887385Y-86708517D01*
X105057180Y-86688023D01*
X105183309Y-86296069D01*
X105149842Y-85885682D01*
X105057180Y-85661977D01*
X104887385Y-85641483D01*
X104969238Y-85559630D01*
X104949608Y-85540000D01*
X104969238Y-85520370D01*
X104887385Y-85438517D01*
X105057180Y-85418023D01*
X105183309Y-85026069D01*
X105149842Y-84615682D01*
X105057180Y-84391977D01*
X104887385Y-84371483D01*
X104969238Y-84289630D01*
X104949608Y-84270000D01*
X104969238Y-84250370D01*
X104887385Y-84168517D01*
X105057180Y-84148023D01*
X105183309Y-83756069D01*
X105149842Y-83345682D01*
X105057180Y-83121977D01*
X104887385Y-83101483D01*
X104969238Y-83019630D01*
X104949608Y-83000000D01*
X104969238Y-82980370D01*
X104887385Y-82898517D01*
X105057180Y-82878023D01*
X105183309Y-82486069D01*
X105149842Y-82075682D01*
X105057180Y-81851977D01*
X104887385Y-81831483D01*
X104969238Y-81749630D01*
X104949608Y-81730000D01*
X104969238Y-81710370D01*
X104887385Y-81628517D01*
X105057180Y-81608023D01*
X105183309Y-81216069D01*
X105149842Y-80805682D01*
X105057180Y-80581977D01*
X104887385Y-80561483D01*
X104969238Y-80479630D01*
X104949608Y-80460000D01*
X104969238Y-80440370D01*
X104887385Y-80358517D01*
X105057180Y-80338023D01*
X105183309Y-79946069D01*
X105149842Y-79535682D01*
X105057180Y-79311977D01*
X104887385Y-79291483D01*
X104969238Y-79209630D01*
X104949608Y-79190000D01*
X104969238Y-79170370D01*
X104887385Y-79088517D01*
X105057180Y-79068023D01*
X105183309Y-78676069D01*
X105149842Y-78265682D01*
X105057180Y-78041977D01*
X104887385Y-78021483D01*
X104969238Y-77939630D01*
X104949608Y-77920000D01*
X104969238Y-77900370D01*
X104887385Y-77818517D01*
X105057180Y-77798023D01*
X105183309Y-77406069D01*
X105149842Y-76995682D01*
X105057180Y-76771977D01*
X104887385Y-76751483D01*
X104969238Y-76669630D01*
X104949608Y-76650000D01*
X104969238Y-76630370D01*
X104887385Y-76548517D01*
X105057180Y-76528023D01*
X105183309Y-76136069D01*
X105149842Y-75725682D01*
X105057180Y-75501977D01*
X104887385Y-75481483D01*
X104969238Y-75399630D01*
X104949608Y-75380000D01*
X104969238Y-75360370D01*
X104887385Y-75278517D01*
X105057180Y-75258023D01*
X105183309Y-74866069D01*
X105149842Y-74455682D01*
X105057180Y-74231977D01*
X104887385Y-74211483D01*
X104969238Y-74129630D01*
X104949608Y-74110000D01*
X104969238Y-74090370D01*
X104887385Y-74008517D01*
X105057180Y-73988023D01*
X105183309Y-73596069D01*
X105149842Y-73185682D01*
X105057180Y-72961977D01*
X104887385Y-72941483D01*
X104969238Y-72859630D01*
X104949608Y-72840000D01*
X104969238Y-72820370D01*
X104887385Y-72738517D01*
X105057180Y-72718023D01*
X105183309Y-72326069D01*
X105149842Y-71915682D01*
X105057180Y-71691977D01*
X104887385Y-71671483D01*
X104969238Y-71589630D01*
X104949608Y-71570000D01*
X104969238Y-71550370D01*
X104887385Y-71468517D01*
X105057180Y-71448023D01*
X105183309Y-71056069D01*
X105178737Y-71000000D01*
X105290000Y-71000000D01*
X105290000Y-95000000D01*
X105344046Y-95271705D01*
X105497954Y-95502046D01*
X105728295Y-95655954D01*
X106000000Y-95710000D01*
X119000000Y-95710000D01*
X119271705Y-95655954D01*
X119502046Y-95502046D01*
X119655954Y-95271705D01*
X119710000Y-95000000D01*
X119710000Y-71000000D01*
X119655954Y-70728295D01*
X119502046Y-70497954D01*
X119271705Y-70344046D01*
X119000000Y-70290000D01*
X106000000Y-70290000D01*
X105728295Y-70344046D01*
X105497954Y-70497954D01*
X105344046Y-70728295D01*
X105290000Y-71000000D01*
X105178737Y-71000000D01*
X105149842Y-70645682D01*
X105057180Y-70421977D01*
X105054351Y-70421636D01*
X105139009Y-70337125D01*
X105319794Y-69901745D01*
X105320206Y-69430323D01*
X105247764Y-69255000D01*
X119752148Y-69255000D01*
X119680206Y-69428255D01*
X119679794Y-69899677D01*
X119859820Y-70335372D01*
X119945903Y-70421605D01*
X119942820Y-70421977D01*
X119816691Y-70813931D01*
X119850158Y-71224318D01*
X119942820Y-71448023D01*
X120112615Y-71468517D01*
X120030762Y-71550370D01*
X120050392Y-71570000D01*
X120030762Y-71589630D01*
X120112615Y-71671483D01*
X119942820Y-71691977D01*
X119816691Y-72083931D01*
X119850158Y-72494318D01*
X119942820Y-72718023D01*
X120112615Y-72738517D01*
X120030762Y-72820370D01*
X120050392Y-72840000D01*
X120030762Y-72859630D01*
X120112615Y-72941483D01*
X119942820Y-72961977D01*
X119816691Y-73353931D01*
X119850158Y-73764318D01*
X119942820Y-73988023D01*
X120112615Y-74008517D01*
X120030762Y-74090370D01*
X120050392Y-74110000D01*
X120030762Y-74129630D01*
X120112615Y-74211483D01*
X119942820Y-74231977D01*
X119816691Y-74623931D01*
X119850158Y-75034318D01*
X119942820Y-75258023D01*
X120112615Y-75278517D01*
X120030762Y-75360370D01*
X120050392Y-75380000D01*
X120030762Y-75399630D01*
X120112615Y-75481483D01*
X119942820Y-75501977D01*
X119816691Y-75893931D01*
X119850158Y-76304318D01*
X119942820Y-76528023D01*
X120112615Y-76548517D01*
X120030762Y-76630370D01*
X120050392Y-76650000D01*
X120030762Y-76669630D01*
X120112615Y-76751483D01*
X119942820Y-76771977D01*
X119816691Y-77163931D01*
X119850158Y-77574318D01*
X119942820Y-77798023D01*
X120112615Y-77818517D01*
X120030762Y-77900370D01*
X120050392Y-77920000D01*
X120030762Y-77939630D01*
X120112615Y-78021483D01*
X119942820Y-78041977D01*
X119816691Y-78433931D01*
X119850158Y-78844318D01*
X119942820Y-79068023D01*
X120112615Y-79088517D01*
X120030762Y-79170370D01*
X120050392Y-79190000D01*
X120030762Y-79209630D01*
X120112615Y-79291483D01*
X119942820Y-79311977D01*
X119816691Y-79703931D01*
X119850158Y-80114318D01*
X119942820Y-80338023D01*
X120112615Y-80358517D01*
X120030762Y-80440370D01*
X120050392Y-80460000D01*
X120030762Y-80479630D01*
X120112615Y-80561483D01*
X119942820Y-80581977D01*
X119816691Y-80973931D01*
X119850158Y-81384318D01*
X119942820Y-81608023D01*
X120112615Y-81628517D01*
X120030762Y-81710370D01*
X120050392Y-81730000D01*
X120030762Y-81749630D01*
X120112615Y-81831483D01*
X119942820Y-81851977D01*
X119816691Y-82243931D01*
X119850158Y-82654318D01*
X119942820Y-82878023D01*
X120112615Y-82898517D01*
X120030762Y-82980370D01*
X120050392Y-83000000D01*
X120030762Y-83019630D01*
X120112615Y-83101483D01*
X119942820Y-83121977D01*
X119816691Y-83513931D01*
X119850158Y-83924318D01*
X119942820Y-84148023D01*
X120112615Y-84168517D01*
X120030762Y-84250370D01*
X120050392Y-84270000D01*
X120030762Y-84289630D01*
X120112615Y-84371483D01*
X119942820Y-84391977D01*
X119816691Y-84783931D01*
X119850158Y-85194318D01*
X119942820Y-85418023D01*
X120112615Y-85438517D01*
X120030762Y-85520370D01*
X120050392Y-85540000D01*
X120030762Y-85559630D01*
X120112615Y-85641483D01*
X119942820Y-85661977D01*
X119816691Y-86053931D01*
X119850158Y-86464318D01*
X119942820Y-86688023D01*
X120112615Y-86708517D01*
X120030762Y-86790370D01*
X120050392Y-86810000D01*
X120030762Y-86829630D01*
X120112615Y-86911483D01*
X119942820Y-86931977D01*
X119816691Y-87323931D01*
X119850158Y-87734318D01*
X119942820Y-87958023D01*
X120112615Y-87978517D01*
X120030762Y-88060370D01*
X120050392Y-88080000D01*
X120030762Y-88099630D01*
X120112615Y-88181483D01*
X119942820Y-88201977D01*
X119816691Y-88593931D01*
X119850158Y-89004318D01*
X119942820Y-89228023D01*
X120112615Y-89248517D01*
X120030762Y-89330370D01*
X120050392Y-89350000D01*
X120030762Y-89369630D01*
X120112615Y-89451483D01*
X119942820Y-89471977D01*
X119816691Y-89863931D01*
X119850158Y-90274318D01*
X119942820Y-90498023D01*
X120112615Y-90518517D01*
X120030762Y-90600370D01*
X120050392Y-90620000D01*
X120030762Y-90639630D01*
X120112615Y-90721483D01*
X119942820Y-90741977D01*
X119816691Y-91133931D01*
X119850158Y-91544318D01*
X119942820Y-91768023D01*
X120112615Y-91788517D01*
X120030762Y-91870370D01*
X120050392Y-91890000D01*
X120030762Y-91909630D01*
X120112615Y-91991483D01*
X119942820Y-92011977D01*
X119816691Y-92403931D01*
X119850158Y-92814318D01*
X119942820Y-93038023D01*
X120112615Y-93058517D01*
X120030762Y-93140370D01*
X120050392Y-93160000D01*
X120030762Y-93179630D01*
X120112615Y-93261483D01*
X119942820Y-93281977D01*
X119816691Y-93673931D01*
X119850158Y-94084318D01*
X119942820Y-94308023D01*
X120112615Y-94328517D01*
X120030762Y-94410370D01*
X120050392Y-94430000D01*
X120030762Y-94449630D01*
X120112615Y-94531483D01*
X119942820Y-94551977D01*
X119816691Y-94943931D01*
X119850158Y-95354318D01*
X119942820Y-95578023D01*
X119945649Y-95578364D01*
X119860991Y-95662875D01*
X119680206Y-96098255D01*
X119679794Y-96569677D01*
X119859820Y-97005372D01*
X120192875Y-97339009D01*
X120628255Y-97519794D01*
X121099677Y-97520206D01*
X121500448Y-97354610D01*
X121898255Y-97519794D01*
X122369677Y-97520206D01*
X122805372Y-97340180D01*
X123139009Y-97007125D01*
X123319794Y-96571745D01*
X123320206Y-96100323D01*
X123237434Y-95900000D01*
X125045000Y-95900000D01*
X125364541Y-95836439D01*
X125635434Y-95655434D01*
X128365868Y-92925000D01*
X134060000Y-92925000D01*
X134297425Y-92877773D01*
X130502599Y-96672599D01*
X130337852Y-96919161D01*
X130280000Y-97210000D01*
X130280000Y-107296483D01*
X129910888Y-106405368D01*
X129519382Y-106160223D01*
X127679605Y-108000000D01*
X129519382Y-109839777D01*
X129910888Y-109594632D01*
X130280000Y-108691583D01*
X130280000Y-122105198D01*
X120155198Y-132230000D01*
X96350000Y-132230000D01*
X96059161Y-132287852D01*
X95812599Y-132452599D01*
X94182599Y-134082599D01*
X94017852Y-134329161D01*
X93960000Y-134620000D01*
X93960000Y-135994512D01*
X93829045Y-136082013D01*
X93555912Y-136490787D01*
X93460000Y-136972968D01*
X93460000Y-137787032D01*
X93555912Y-138269213D01*
X93829045Y-138677987D01*
X94237819Y-138951120D01*
X94720000Y-139047032D01*
X95202181Y-138951120D01*
X95610955Y-138677987D01*
X95884088Y-138269213D01*
X95980000Y-137787032D01*
X95980000Y-136972968D01*
X95884088Y-136490787D01*
X95610955Y-136082013D01*
X95480000Y-135994512D01*
X95480000Y-134934802D01*
X96664802Y-133750000D01*
X120470000Y-133750000D01*
X120760839Y-133692148D01*
X121007401Y-133527401D01*
X131577401Y-122957401D01*
X131742148Y-122710840D01*
X131800000Y-122420000D01*
X131800000Y-97524802D01*
X137227362Y-92097440D01*
X137500000Y-92097440D01*
X137735317Y-92053162D01*
X137951441Y-91914090D01*
X137999134Y-91844289D01*
X138035910Y-91901441D01*
X138248110Y-92046431D01*
X138500000Y-92097440D01*
X139000000Y-92097440D01*
X139130000Y-92072979D01*
X139130000Y-93690000D01*
X139187852Y-93980839D01*
X139352599Y-94227401D01*
X143992599Y-98867401D01*
X144239161Y-99032148D01*
X144530000Y-99090000D01*
X149465000Y-99090000D01*
X149465000Y-141909868D01*
X147839868Y-143535000D01*
X145561947Y-143535000D01*
X145794415Y-143379670D01*
X146119271Y-142893489D01*
X146233345Y-142320000D01*
X146119271Y-141746511D01*
X145794415Y-141260330D01*
X145308234Y-140935474D01*
X144734745Y-140821400D01*
X144365255Y-140821400D01*
X143791766Y-140935474D01*
X143418324Y-141185000D01*
X110290132Y-141185000D01*
X107994540Y-138889408D01*
X108310955Y-138677987D01*
X108584088Y-138269213D01*
X108680000Y-137787032D01*
X108680000Y-136972968D01*
X108700000Y-136972968D01*
X108700000Y-137787032D01*
X108795912Y-138269213D01*
X109069045Y-138677987D01*
X109477819Y-138951120D01*
X109960000Y-139047032D01*
X110442181Y-138951120D01*
X110850955Y-138677987D01*
X111124088Y-138269213D01*
X111220000Y-137787032D01*
X111220000Y-136972968D01*
X111240000Y-136972968D01*
X111240000Y-137787032D01*
X111335912Y-138269213D01*
X111609045Y-138677987D01*
X112017819Y-138951120D01*
X112500000Y-139047032D01*
X112982181Y-138951120D01*
X113390955Y-138677987D01*
X113664088Y-138269213D01*
X113760000Y-137787032D01*
X113760000Y-136972968D01*
X113780000Y-136972968D01*
X113780000Y-137787032D01*
X113875912Y-138269213D01*
X114149045Y-138677987D01*
X114557819Y-138951120D01*
X115040000Y-139047032D01*
X115522181Y-138951120D01*
X115930955Y-138677987D01*
X116204088Y-138269213D01*
X116300000Y-137787032D01*
X116300000Y-136972968D01*
X116320000Y-136972968D01*
X116320000Y-137787032D01*
X116415912Y-138269213D01*
X116689045Y-138677987D01*
X117097819Y-138951120D01*
X117580000Y-139047032D01*
X118062181Y-138951120D01*
X118470955Y-138677987D01*
X118744088Y-138269213D01*
X118840000Y-137787032D01*
X118840000Y-136972968D01*
X118860000Y-136972968D01*
X118860000Y-137787032D01*
X118955912Y-138269213D01*
X119229045Y-138677987D01*
X119637819Y-138951120D01*
X120120000Y-139047032D01*
X120602181Y-138951120D01*
X121010955Y-138677987D01*
X121284088Y-138269213D01*
X121380000Y-137787032D01*
X121380000Y-136972968D01*
X121400000Y-136972968D01*
X121400000Y-137787032D01*
X121495912Y-138269213D01*
X121769045Y-138677987D01*
X122177819Y-138951120D01*
X122660000Y-139047032D01*
X123142181Y-138951120D01*
X123550955Y-138677987D01*
X123824088Y-138269213D01*
X123920000Y-137787032D01*
X123920000Y-136972968D01*
X123940000Y-136972968D01*
X123940000Y-137787032D01*
X124035912Y-138269213D01*
X124309045Y-138677987D01*
X124717819Y-138951120D01*
X125200000Y-139047032D01*
X125682181Y-138951120D01*
X126090955Y-138677987D01*
X126364088Y-138269213D01*
X126460000Y-137787032D01*
X126460000Y-137507000D01*
X126480000Y-137507000D01*
X126480000Y-137882000D01*
X126624513Y-138354514D01*
X126938848Y-138735757D01*
X127375152Y-138967689D01*
X127418460Y-138973282D01*
X127613000Y-138848902D01*
X127613000Y-137507000D01*
X127867000Y-137507000D01*
X127867000Y-138848902D01*
X128061540Y-138973282D01*
X128104848Y-138967689D01*
X128541152Y-138735757D01*
X128855487Y-138354514D01*
X129000000Y-137882000D01*
X129000000Y-137507000D01*
X127867000Y-137507000D01*
X127613000Y-137507000D01*
X126480000Y-137507000D01*
X126460000Y-137507000D01*
X126460000Y-136972968D01*
X126441110Y-136878000D01*
X126480000Y-136878000D01*
X126480000Y-137253000D01*
X127613000Y-137253000D01*
X127613000Y-135911098D01*
X127867000Y-135911098D01*
X127867000Y-137253000D01*
X129000000Y-137253000D01*
X129000000Y-136972968D01*
X129020000Y-136972968D01*
X129020000Y-137787032D01*
X129115912Y-138269213D01*
X129389045Y-138677987D01*
X129797819Y-138951120D01*
X130280000Y-139047032D01*
X130762181Y-138951120D01*
X131170955Y-138677987D01*
X131444088Y-138269213D01*
X131540000Y-137787032D01*
X131540000Y-136972968D01*
X131560000Y-136972968D01*
X131560000Y-137787032D01*
X131655912Y-138269213D01*
X131929045Y-138677987D01*
X132337819Y-138951120D01*
X132820000Y-139047032D01*
X133302181Y-138951120D01*
X133710955Y-138677987D01*
X133984088Y-138269213D01*
X134080000Y-137787032D01*
X134080000Y-136972968D01*
X133984088Y-136490787D01*
X133710955Y-136082013D01*
X133302181Y-135808880D01*
X132820000Y-135712968D01*
X132337819Y-135808880D01*
X131929045Y-136082013D01*
X131655912Y-136490787D01*
X131560000Y-136972968D01*
X131540000Y-136972968D01*
X131444088Y-136490787D01*
X131170955Y-136082013D01*
X130762181Y-135808880D01*
X130280000Y-135712968D01*
X129797819Y-135808880D01*
X129389045Y-136082013D01*
X129115912Y-136490787D01*
X129020000Y-136972968D01*
X129000000Y-136972968D01*
X129000000Y-136878000D01*
X128855487Y-136405486D01*
X128541152Y-136024243D01*
X128104848Y-135792311D01*
X128061540Y-135786718D01*
X127867000Y-135911098D01*
X127613000Y-135911098D01*
X127418460Y-135786718D01*
X127375152Y-135792311D01*
X126938848Y-136024243D01*
X126624513Y-136405486D01*
X126480000Y-136878000D01*
X126441110Y-136878000D01*
X126364088Y-136490787D01*
X126090955Y-136082013D01*
X125682181Y-135808880D01*
X125200000Y-135712968D01*
X124717819Y-135808880D01*
X124309045Y-136082013D01*
X124035912Y-136490787D01*
X123940000Y-136972968D01*
X123920000Y-136972968D01*
X123824088Y-136490787D01*
X123550955Y-136082013D01*
X123142181Y-135808880D01*
X122660000Y-135712968D01*
X122177819Y-135808880D01*
X121769045Y-136082013D01*
X121495912Y-136490787D01*
X121400000Y-136972968D01*
X121380000Y-136972968D01*
X121284088Y-136490787D01*
X121010955Y-136082013D01*
X120602181Y-135808880D01*
X120120000Y-135712968D01*
X119637819Y-135808880D01*
X119229045Y-136082013D01*
X118955912Y-136490787D01*
X118860000Y-136972968D01*
X118840000Y-136972968D01*
X118744088Y-136490787D01*
X118470955Y-136082013D01*
X118062181Y-135808880D01*
X117580000Y-135712968D01*
X117097819Y-135808880D01*
X116689045Y-136082013D01*
X116415912Y-136490787D01*
X116320000Y-136972968D01*
X116300000Y-136972968D01*
X116204088Y-136490787D01*
X115930955Y-136082013D01*
X115522181Y-135808880D01*
X115040000Y-135712968D01*
X114557819Y-135808880D01*
X114149045Y-136082013D01*
X113875912Y-136490787D01*
X113780000Y-136972968D01*
X113760000Y-136972968D01*
X113664088Y-136490787D01*
X113390955Y-136082013D01*
X112982181Y-135808880D01*
X112500000Y-135712968D01*
X112017819Y-135808880D01*
X111609045Y-136082013D01*
X111335912Y-136490787D01*
X111240000Y-136972968D01*
X111220000Y-136972968D01*
X111124088Y-136490787D01*
X110850955Y-136082013D01*
X110442181Y-135808880D01*
X109960000Y-135712968D01*
X109477819Y-135808880D01*
X109069045Y-136082013D01*
X108795912Y-136490787D01*
X108700000Y-136972968D01*
X108680000Y-136972968D01*
X108584088Y-136490787D01*
X108310955Y-136082013D01*
X107902181Y-135808880D01*
X107420000Y-135712968D01*
X106937819Y-135808880D01*
X106529045Y-136082013D01*
X106255912Y-136490787D01*
X106160000Y-136972968D01*
X106160000Y-137054868D01*
X106140000Y-137034868D01*
X106140000Y-136972968D01*
X106044088Y-136490787D01*
X105770955Y-136082013D01*
X105362181Y-135808880D01*
X104880000Y-135712968D01*
X104397819Y-135808880D01*
X103989045Y-136082013D01*
X103715912Y-136490787D01*
X103620000Y-136972968D01*
X103620000Y-137787032D01*
X103715912Y-138269213D01*
X103989045Y-138677987D01*
X104397819Y-138951120D01*
X104880000Y-139047032D01*
X104931630Y-139036762D01*
X109017434Y-143122566D01*
X109385654Y-143368603D01*
X109820000Y-143455000D01*
X143418324Y-143455000D01*
X143620366Y-143590000D01*
X143305585Y-143800330D01*
X142980729Y-144286511D01*
X142866655Y-144860000D01*
X142980729Y-145433489D01*
X143305585Y-145919670D01*
X143319913Y-145929243D01*
X143298683Y-145933238D01*
X143082559Y-146072310D01*
X142950900Y-146265000D01*
X105070133Y-146265000D01*
X98395000Y-139589868D01*
X98395000Y-138312746D01*
X98424088Y-138269213D01*
X98520000Y-137787032D01*
X98520000Y-137507000D01*
X98540000Y-137507000D01*
X98540000Y-137882000D01*
X98684513Y-138354514D01*
X98998848Y-138735757D01*
X99435152Y-138967689D01*
X99478460Y-138973282D01*
X99673000Y-138848902D01*
X99673000Y-137507000D01*
X99927000Y-137507000D01*
X99927000Y-138848902D01*
X100121540Y-138973282D01*
X100164848Y-138967689D01*
X100601152Y-138735757D01*
X100915487Y-138354514D01*
X101060000Y-137882000D01*
X101060000Y-137507000D01*
X99927000Y-137507000D01*
X99673000Y-137507000D01*
X98540000Y-137507000D01*
X98520000Y-137507000D01*
X98520000Y-136972968D01*
X98501110Y-136878000D01*
X98540000Y-136878000D01*
X98540000Y-137253000D01*
X99673000Y-137253000D01*
X99673000Y-135911098D01*
X99927000Y-135911098D01*
X99927000Y-137253000D01*
X101060000Y-137253000D01*
X101060000Y-136972968D01*
X101080000Y-136972968D01*
X101080000Y-137787032D01*
X101175912Y-138269213D01*
X101449045Y-138677987D01*
X101857819Y-138951120D01*
X102340000Y-139047032D01*
X102822181Y-138951120D01*
X103230955Y-138677987D01*
X103504088Y-138269213D01*
X103600000Y-137787032D01*
X103600000Y-136972968D01*
X103504088Y-136490787D01*
X103230955Y-136082013D01*
X102822181Y-135808880D01*
X102340000Y-135712968D01*
X101857819Y-135808880D01*
X101449045Y-136082013D01*
X101175912Y-136490787D01*
X101080000Y-136972968D01*
X101060000Y-136972968D01*
X101060000Y-136878000D01*
X100915487Y-136405486D01*
X100601152Y-136024243D01*
X100164848Y-135792311D01*
X100121540Y-135786718D01*
X99927000Y-135911098D01*
X99673000Y-135911098D01*
X99478460Y-135786718D01*
X99435152Y-135792311D01*
X98998848Y-136024243D01*
X98684513Y-136405486D01*
X98540000Y-136878000D01*
X98501110Y-136878000D01*
X98424088Y-136490787D01*
X98150955Y-136082013D01*
X97742181Y-135808880D01*
X97260000Y-135712968D01*
X96777819Y-135808880D01*
X96369045Y-136082013D01*
X96095912Y-136490787D01*
X96000000Y-136972968D01*
X96000000Y-137787032D01*
X96095912Y-138269213D01*
X96125000Y-138312746D01*
X96125000Y-140060000D01*
X96211397Y-140494346D01*
X96429928Y-140821400D01*
X96457434Y-140862566D01*
X103797434Y-148202567D01*
X104165655Y-148448604D01*
X104600000Y-148535000D01*
X142954057Y-148535000D01*
X143069910Y-148715041D01*
X143282110Y-148860031D01*
X143534000Y-148911040D01*
X145566000Y-148911040D01*
X145801317Y-148866762D01*
X146017441Y-148727690D01*
X146162431Y-148515490D01*
X146213440Y-148263600D01*
X146213440Y-146536400D01*
X146169162Y-146301083D01*
X146030090Y-146084959D01*
X145817890Y-145939969D01*
X145776561Y-145931600D01*
X145794415Y-145919670D01*
X145871035Y-145805000D01*
X148310000Y-145805000D01*
X148744346Y-145718603D01*
X149112566Y-145472566D01*
X151402566Y-143182566D01*
X151595721Y-142893489D01*
X151648603Y-142814346D01*
X151735000Y-142380000D01*
X151735000Y-51910000D01*
X151648603Y-51475654D01*
X151577399Y-51369090D01*
X151402566Y-51107433D01*
X148492566Y-48197434D01*
X148421576Y-48150000D01*
X148124346Y-47951397D01*
X147690000Y-47865000D01*
X132521192Y-47865000D01*
X132414090Y-47698559D01*
X132201890Y-47553569D01*
X131950000Y-47502560D01*
X130250000Y-47502560D01*
X130014683Y-47546838D01*
X129798559Y-47685910D01*
X129653569Y-47898110D01*
X129639914Y-47965541D01*
X129610054Y-47920853D01*
X129128285Y-47598946D01*
X128560000Y-47485907D01*
X127991715Y-47598946D01*
X127593536Y-47865000D01*
X122672440Y-47865000D01*
X122672440Y-47095000D01*
X122628162Y-46859683D01*
X122489090Y-46643559D01*
X122276890Y-46498569D01*
X122025000Y-46447560D01*
X118215000Y-46447560D01*
X117979683Y-46491838D01*
X117763559Y-46630910D01*
X117618569Y-46843110D01*
X117567560Y-47095000D01*
X117567560Y-48465807D01*
X117194563Y-47563085D01*
X116480673Y-46847948D01*
X115547454Y-46460441D01*
X114536979Y-46459560D01*
X113603085Y-46845437D01*
X112887948Y-47559327D01*
X112500441Y-48492546D01*
X112500437Y-48496972D01*
X112114563Y-47563085D01*
X111400673Y-46847948D01*
X110467454Y-46460441D01*
X109456979Y-46459560D01*
X108523085Y-46845437D01*
X107807948Y-47559327D01*
X107420441Y-48492546D01*
X107420009Y-48988432D01*
X107414933Y-48469923D01*
X107047289Y-47582353D01*
X106686440Y-47373165D01*
X105059605Y-49000000D01*
X106686440Y-50626835D01*
X107047289Y-50417647D01*
X107419568Y-49493398D01*
X107419560Y-49503021D01*
X107805437Y-50436915D01*
X108519327Y-51152052D01*
X109452546Y-51539559D01*
X110463021Y-51540440D01*
X111396915Y-51154563D01*
X112112052Y-50440673D01*
X112499559Y-49507454D01*
X112499563Y-49503028D01*
X112885437Y-50436915D01*
X113599327Y-51152052D01*
X113905000Y-51278979D01*
X113905000Y-54469727D01*
X113895000Y-54520000D01*
X113981397Y-54954345D01*
X114227434Y-55322566D01*
X114595655Y-55568603D01*
X115030000Y-55655000D01*
X115464345Y-55568603D01*
X115832566Y-55322566D01*
X115842566Y-55312566D01*
X116088603Y-54944346D01*
X116175000Y-54510000D01*
X116175000Y-51279312D01*
X116476915Y-51154563D01*
X117192052Y-50440673D01*
X117567560Y-49536351D01*
X117567560Y-50905000D01*
X117611838Y-51140317D01*
X117750910Y-51356441D01*
X117963110Y-51501431D01*
X118215000Y-51552440D01*
X122025000Y-51552440D01*
X122260317Y-51508162D01*
X122476441Y-51369090D01*
X122621431Y-51156890D01*
X122672440Y-50905000D01*
X122672440Y-50135000D01*
X127593536Y-50135000D01*
X127991715Y-50401054D01*
X128560000Y-50514093D01*
X129128285Y-50401054D01*
X129610054Y-50079147D01*
X129637850Y-50037548D01*
X129646838Y-50085317D01*
X129785910Y-50301441D01*
X129998110Y-50446431D01*
X130250000Y-50497440D01*
X131950000Y-50497440D01*
X132185317Y-50453162D01*
X132401441Y-50314090D01*
X132523808Y-50135000D01*
X147219868Y-50135000D01*
X149465000Y-52380133D01*
X149465000Y-97570000D01*
X144844802Y-97570000D01*
X140650000Y-93375198D01*
X140650000Y-91733111D01*
X140724555Y-91658686D01*
X140874828Y-91296788D01*
X140875170Y-90904931D01*
X140725529Y-90542771D01*
X140650000Y-90467110D01*
X140650000Y-89047440D01*
X140775000Y-89047440D01*
X141010317Y-89003162D01*
X141226441Y-88864090D01*
X141371431Y-88651890D01*
X141379914Y-88610000D01*
X141396906Y-88610000D01*
X141481314Y-88694555D01*
X141843212Y-88844828D01*
X142235069Y-88845170D01*
X142597229Y-88695529D01*
X142874555Y-88418686D01*
X142925391Y-88296259D01*
X143215000Y-88585868D01*
X143215000Y-88811778D01*
X143214683Y-88811838D01*
X142998559Y-88950910D01*
X142853569Y-89163110D01*
X142802560Y-89415000D01*
X142802560Y-90165000D01*
X142846838Y-90400317D01*
X142985910Y-90616441D01*
X143145000Y-90725143D01*
X143145000Y-90940000D01*
X143208561Y-91259541D01*
X143321023Y-91427852D01*
X143389566Y-91530434D01*
X145055273Y-93196141D01*
X145204471Y-93557229D01*
X145481314Y-93834555D01*
X145843212Y-93984828D01*
X146235069Y-93985170D01*
X146597229Y-93835529D01*
X146874555Y-93558686D01*
X147024828Y-93196788D01*
X147025170Y-92804931D01*
X146875529Y-92442771D01*
X146598686Y-92165445D01*
X146236788Y-92015172D01*
X146236039Y-92015171D01*
X144948423Y-90727555D01*
X144988646Y-90701671D01*
X144990302Y-90703327D01*
X145223691Y-90800000D01*
X145664250Y-90800000D01*
X145823000Y-90641250D01*
X145823000Y-89917000D01*
X146077000Y-89917000D01*
X146077000Y-90641250D01*
X146235750Y-90800000D01*
X146676309Y-90800000D01*
X146909698Y-90703327D01*
X147088327Y-90524699D01*
X147185000Y-90291310D01*
X147185000Y-90075750D01*
X147026250Y-89917000D01*
X146077000Y-89917000D01*
X145823000Y-89917000D01*
X145803000Y-89917000D01*
X145803000Y-89663000D01*
X145823000Y-89663000D01*
X145823000Y-88938750D01*
X146077000Y-88938750D01*
X146077000Y-89663000D01*
X147026250Y-89663000D01*
X147185000Y-89504250D01*
X147185000Y-89288690D01*
X147088327Y-89055301D01*
X146909698Y-88876673D01*
X146676309Y-88780000D01*
X146235750Y-88780000D01*
X146077000Y-88938750D01*
X145823000Y-88938750D01*
X145664250Y-88780000D01*
X145223691Y-88780000D01*
X144990302Y-88876673D01*
X144988932Y-88878043D01*
X144901890Y-88818569D01*
X144885000Y-88815149D01*
X144885000Y-88240000D01*
X144821439Y-87920459D01*
X144640434Y-87649566D01*
X142850434Y-85859566D01*
X142801965Y-85827180D01*
X142579541Y-85678561D01*
X142260000Y-85615000D01*
X138800000Y-85615000D01*
X138675779Y-85639709D01*
X138565434Y-85474566D01*
X138230868Y-85140000D01*
X138565434Y-84805434D01*
X138652587Y-84675000D01*
X138746439Y-84534541D01*
X138810000Y-84215000D01*
X138810000Y-83287473D01*
X138823110Y-83296431D01*
X138850785Y-83302035D01*
X138883750Y-83335000D01*
X138951310Y-83335000D01*
X138971753Y-83326532D01*
X139075000Y-83347440D01*
X139090000Y-83347440D01*
X139090000Y-83445000D01*
X139153561Y-83764541D01*
X139299415Y-83982827D01*
X139334566Y-84035434D01*
X139849566Y-84550434D01*
X140120459Y-84731439D01*
X140440000Y-84795000D01*
X143240000Y-84795000D01*
X143559541Y-84731439D01*
X143830434Y-84550434D01*
X144600434Y-83780434D01*
X144661167Y-83689540D01*
X144781439Y-83509541D01*
X144845000Y-83190000D01*
X144845000Y-82487614D01*
X144994828Y-82126788D01*
X144995170Y-81734931D01*
X144885000Y-81468298D01*
X144885000Y-80918222D01*
X144885317Y-80918162D01*
X144988646Y-80851671D01*
X144990302Y-80853327D01*
X145223691Y-80950000D01*
X145664250Y-80950000D01*
X145823000Y-80791250D01*
X145823000Y-80067000D01*
X146077000Y-80067000D01*
X146077000Y-80791250D01*
X146235750Y-80950000D01*
X146676309Y-80950000D01*
X146909698Y-80853327D01*
X147088327Y-80674699D01*
X147185000Y-80441310D01*
X147185000Y-80225750D01*
X147026250Y-80067000D01*
X146077000Y-80067000D01*
X145823000Y-80067000D01*
X145803000Y-80067000D01*
X145803000Y-79813000D01*
X145823000Y-79813000D01*
X145823000Y-79088750D01*
X146077000Y-79088750D01*
X146077000Y-79813000D01*
X147026250Y-79813000D01*
X147185000Y-79654250D01*
X147185000Y-79438690D01*
X147088327Y-79205301D01*
X146909698Y-79026673D01*
X146676309Y-78930000D01*
X146235750Y-78930000D01*
X146077000Y-79088750D01*
X145823000Y-79088750D01*
X145664250Y-78930000D01*
X145223691Y-78930000D01*
X144990302Y-79026673D01*
X144988932Y-79028043D01*
X144901890Y-78968569D01*
X144650000Y-78917560D01*
X143450000Y-78917560D01*
X143214683Y-78961838D01*
X142998559Y-79100910D01*
X142853569Y-79313110D01*
X142802560Y-79565000D01*
X142802560Y-80315000D01*
X142846838Y-80550317D01*
X142985910Y-80766441D01*
X143198110Y-80911431D01*
X143215000Y-80914851D01*
X143215000Y-81331828D01*
X143175445Y-81371314D01*
X143025172Y-81733212D01*
X143024830Y-82125069D01*
X143174471Y-82487229D01*
X143175000Y-82487759D01*
X143175000Y-82844132D01*
X142894132Y-83125000D01*
X141253150Y-83125000D01*
X141371431Y-82951890D01*
X141422440Y-82700000D01*
X141422440Y-81600000D01*
X141378162Y-81364683D01*
X141335000Y-81297607D01*
X141335000Y-80888068D01*
X141434555Y-80788686D01*
X141584828Y-80426788D01*
X141585170Y-80034931D01*
X141435529Y-79672771D01*
X141158686Y-79395445D01*
X140796788Y-79245172D01*
X140404931Y-79244830D01*
X140042771Y-79394471D01*
X140035000Y-79402228D01*
X140035000Y-79175000D01*
X139977148Y-78884161D01*
X139812401Y-78637599D01*
X138810000Y-77635198D01*
X138810000Y-77097440D01*
X139000000Y-77097440D01*
X139235317Y-77053162D01*
X139451441Y-76914090D01*
X139510708Y-76827350D01*
X139673212Y-76894828D01*
X140065069Y-76895170D01*
X140427229Y-76745529D01*
X140704555Y-76468686D01*
X140854828Y-76106788D01*
X140855170Y-75714931D01*
X140705529Y-75352771D01*
X140630000Y-75277110D01*
X140630000Y-74047440D01*
X140775000Y-74047440D01*
X141010317Y-74003162D01*
X141226441Y-73864090D01*
X141354155Y-73677174D01*
X141481314Y-73804555D01*
X141843212Y-73954828D01*
X142235069Y-73955170D01*
X142597229Y-73805529D01*
X142874555Y-73528686D01*
X143024828Y-73166788D01*
X143025152Y-72796020D01*
X143215000Y-72985868D01*
X143215000Y-74101778D01*
X143214683Y-74101838D01*
X142998559Y-74240910D01*
X142853569Y-74453110D01*
X142802560Y-74705000D01*
X142802560Y-75455000D01*
X142846838Y-75690317D01*
X142985910Y-75906441D01*
X143198110Y-76051431D01*
X143215000Y-76054851D01*
X143215000Y-77110000D01*
X143278561Y-77429541D01*
X143414388Y-77632820D01*
X143459566Y-77700434D01*
X143909566Y-78150434D01*
X144180459Y-78331439D01*
X144500000Y-78395000D01*
X145554634Y-78395000D01*
X145843212Y-78514828D01*
X146235069Y-78515170D01*
X146597229Y-78365529D01*
X146874555Y-78088686D01*
X147024828Y-77726788D01*
X147025170Y-77334931D01*
X146875529Y-76972771D01*
X146598686Y-76695445D01*
X146236788Y-76545172D01*
X145844931Y-76544830D01*
X145482771Y-76694471D01*
X145452189Y-76725000D01*
X144885000Y-76725000D01*
X144885000Y-76058222D01*
X144885317Y-76058162D01*
X144988646Y-75991671D01*
X144990302Y-75993327D01*
X145223691Y-76090000D01*
X145664250Y-76090000D01*
X145823000Y-75931250D01*
X145823000Y-75207000D01*
X146077000Y-75207000D01*
X146077000Y-75931250D01*
X146235750Y-76090000D01*
X146676309Y-76090000D01*
X146909698Y-75993327D01*
X147088327Y-75814699D01*
X147185000Y-75581310D01*
X147185000Y-75365750D01*
X147026250Y-75207000D01*
X146077000Y-75207000D01*
X145823000Y-75207000D01*
X145803000Y-75207000D01*
X145803000Y-74953000D01*
X145823000Y-74953000D01*
X145823000Y-74228750D01*
X146077000Y-74228750D01*
X146077000Y-74953000D01*
X147026250Y-74953000D01*
X147185000Y-74794250D01*
X147185000Y-74578690D01*
X147088327Y-74345301D01*
X146909698Y-74166673D01*
X146676309Y-74070000D01*
X146235750Y-74070000D01*
X146077000Y-74228750D01*
X145823000Y-74228750D01*
X145664250Y-74070000D01*
X145223691Y-74070000D01*
X144990302Y-74166673D01*
X144988932Y-74168043D01*
X144901890Y-74108569D01*
X144885000Y-74105149D01*
X144885000Y-72640000D01*
X144821439Y-72320459D01*
X144640434Y-72049566D01*
X143220434Y-70629566D01*
X142949541Y-70448561D01*
X142630000Y-70385000D01*
X138970000Y-70385000D01*
X138650460Y-70448560D01*
X138607381Y-70477344D01*
X138565434Y-70414566D01*
X138260868Y-70110000D01*
X138565434Y-69805434D01*
X138642872Y-69689540D01*
X138746439Y-69534541D01*
X138810000Y-69215000D01*
X138810000Y-68287473D01*
X138823110Y-68296431D01*
X138850785Y-68302035D01*
X138883750Y-68335000D01*
X138951310Y-68335000D01*
X138971753Y-68326532D01*
X139075000Y-68347440D01*
X139090000Y-68347440D01*
X139090000Y-68715000D01*
X139153561Y-69034541D01*
X139300867Y-69255000D01*
X139334566Y-69305434D01*
X139989566Y-69960434D01*
X140260459Y-70141439D01*
X140580000Y-70205000D01*
X142610000Y-70205000D01*
X142929541Y-70141439D01*
X143200434Y-69960434D01*
X144640434Y-68520434D01*
X144821440Y-68249540D01*
X144885000Y-67930000D01*
X144885000Y-66358222D01*
X144885317Y-66358162D01*
X144988646Y-66291671D01*
X144990302Y-66293327D01*
X145223691Y-66390000D01*
X145664250Y-66390000D01*
X145823000Y-66231250D01*
X145823000Y-65507000D01*
X146077000Y-65507000D01*
X146077000Y-66231250D01*
X146235750Y-66390000D01*
X146676309Y-66390000D01*
X146909698Y-66293327D01*
X147088327Y-66114699D01*
X147185000Y-65881310D01*
X147185000Y-65665750D01*
X147026250Y-65507000D01*
X146077000Y-65507000D01*
X145823000Y-65507000D01*
X145803000Y-65507000D01*
X145803000Y-65253000D01*
X145823000Y-65253000D01*
X145823000Y-64528750D01*
X146077000Y-64528750D01*
X146077000Y-65253000D01*
X147026250Y-65253000D01*
X147185000Y-65094250D01*
X147185000Y-64878690D01*
X147088327Y-64645301D01*
X146909698Y-64466673D01*
X146676309Y-64370000D01*
X146235750Y-64370000D01*
X146077000Y-64528750D01*
X145823000Y-64528750D01*
X145664250Y-64370000D01*
X145223691Y-64370000D01*
X144990302Y-64466673D01*
X144988932Y-64468043D01*
X144901890Y-64408569D01*
X144885000Y-64405149D01*
X144885000Y-63771284D01*
X144994828Y-63506788D01*
X144995170Y-63114931D01*
X144845529Y-62752771D01*
X144568686Y-62475445D01*
X144206788Y-62325172D01*
X143814931Y-62324830D01*
X143452771Y-62474471D01*
X143175445Y-62751314D01*
X143025172Y-63113212D01*
X143024830Y-63505069D01*
X143174471Y-63867229D01*
X143215000Y-63907829D01*
X143215000Y-64401778D01*
X143214683Y-64401838D01*
X142998559Y-64540910D01*
X142853569Y-64753110D01*
X142802560Y-65005000D01*
X142802560Y-65755000D01*
X142846838Y-65990317D01*
X142985910Y-66206441D01*
X143198110Y-66351431D01*
X143215000Y-66354851D01*
X143215000Y-67584132D01*
X142264132Y-68535000D01*
X140925868Y-68535000D01*
X140760000Y-68369132D01*
X140760000Y-68347440D01*
X140775000Y-68347440D01*
X141010317Y-68303162D01*
X141226441Y-68164090D01*
X141371431Y-67951890D01*
X141422440Y-67700000D01*
X141422440Y-66600000D01*
X141381386Y-66381815D01*
X141404555Y-66358686D01*
X141554828Y-65996788D01*
X141555170Y-65604931D01*
X141405529Y-65242771D01*
X141128686Y-64965445D01*
X140766788Y-64815172D01*
X140374931Y-64814830D01*
X140035000Y-64955286D01*
X140035000Y-62935000D01*
X139977148Y-62644161D01*
X139977148Y-62644160D01*
X139812401Y-62397599D01*
X139567401Y-62152599D01*
X139507131Y-62112328D01*
X137667401Y-60272599D01*
X137420839Y-60107852D01*
X137130000Y-60050000D01*
X129320605Y-60050000D01*
X129339777Y-60019382D01*
X127500000Y-58179605D01*
X125660223Y-60019382D01*
X125679395Y-60050000D01*
X105150067Y-60050000D01*
X105674582Y-59832739D01*
X105834365Y-59513970D01*
X104500000Y-58179605D01*
X103165635Y-59513970D01*
X103325418Y-59832739D01*
X103879651Y-60050000D01*
X99320605Y-60050000D01*
X99339777Y-60019382D01*
X97500000Y-58179605D01*
X95660223Y-60019382D01*
X95679395Y-60050000D01*
X88964802Y-60050000D01*
X87887440Y-58972638D01*
X87887440Y-58700000D01*
X87843162Y-58464683D01*
X87704090Y-58248559D01*
X87491890Y-58103569D01*
X87240000Y-58052560D01*
X86740000Y-58052560D01*
X86504683Y-58096838D01*
X86288559Y-58235910D01*
X86240866Y-58305711D01*
X86204090Y-58248559D01*
X85991890Y-58103569D01*
X85740000Y-58052560D01*
X85240000Y-58052560D01*
X85004683Y-58096838D01*
X84788559Y-58235910D01*
X84643569Y-58448110D01*
X84592560Y-58700000D01*
X84592560Y-59236857D01*
X84580000Y-59300000D01*
X84580000Y-64726889D01*
X84505445Y-64801314D01*
X84355172Y-65163212D01*
X84354944Y-65424189D01*
X84315000Y-65625000D01*
X84315000Y-65952560D01*
X84225000Y-65952560D01*
X83989683Y-65996838D01*
X83773559Y-66135910D01*
X83651709Y-66314243D01*
X83316788Y-66175172D01*
X82976910Y-66174875D01*
X83001441Y-66159090D01*
X83146431Y-65946890D01*
X83197440Y-65695000D01*
X83197440Y-64945000D01*
X83153162Y-64709683D01*
X83014090Y-64493559D01*
X82801890Y-64348569D01*
X82785000Y-64345149D01*
X82785000Y-63640000D01*
X82721439Y-63320459D01*
X82540434Y-63049566D01*
X80724727Y-61233859D01*
X80575529Y-60872771D01*
X80298686Y-60595445D01*
X79936788Y-60445172D01*
X79544931Y-60444830D01*
X79182771Y-60594471D01*
X78905445Y-60871314D01*
X78755172Y-61233212D01*
X78754830Y-61625069D01*
X73210000Y-61625069D01*
X73210000Y-57449360D01*
X94662391Y-57449360D01*
X94667670Y-58577181D01*
X95089112Y-59594632D01*
X95480618Y-59839777D01*
X97320395Y-58000000D01*
X97679605Y-58000000D01*
X99519382Y-59839777D01*
X99910888Y-59594632D01*
X100337609Y-58550640D01*
X100333236Y-57616187D01*
X102357277Y-57616187D01*
X102373503Y-58465387D01*
X102667261Y-59174582D01*
X102986030Y-59334365D01*
X104320395Y-58000000D01*
X104679605Y-58000000D01*
X106013970Y-59334365D01*
X106332739Y-59174582D01*
X106642723Y-58383813D01*
X106626497Y-57534613D01*
X106591185Y-57449360D01*
X124662391Y-57449360D01*
X124667670Y-58577181D01*
X125089112Y-59594632D01*
X125480618Y-59839777D01*
X127320395Y-58000000D01*
X127679605Y-58000000D01*
X129519382Y-59839777D01*
X129910888Y-59594632D01*
X130337609Y-58550640D01*
X130332330Y-57422819D01*
X129910888Y-56405368D01*
X129519382Y-56160223D01*
X127679605Y-58000000D01*
X127320395Y-58000000D01*
X125480618Y-56160223D01*
X125089112Y-56405368D01*
X124662391Y-57449360D01*
X106591185Y-57449360D01*
X106332739Y-56825418D01*
X106013970Y-56665635D01*
X104679605Y-58000000D01*
X104320395Y-58000000D01*
X102986030Y-56665635D01*
X102667261Y-56825418D01*
X102357277Y-57616187D01*
X100333236Y-57616187D01*
X100332330Y-57422819D01*
X99944300Y-56486030D01*
X103165635Y-56486030D01*
X104500000Y-57820395D01*
X105834365Y-56486030D01*
X105674582Y-56167261D01*
X105198456Y-55980618D01*
X125660223Y-55980618D01*
X127500000Y-57820395D01*
X129339777Y-55980618D01*
X129094632Y-55589112D01*
X128050640Y-55162391D01*
X126922819Y-55167670D01*
X125905368Y-55589112D01*
X125660223Y-55980618D01*
X105198456Y-55980618D01*
X104883813Y-55857277D01*
X104034613Y-55873503D01*
X103325418Y-56167261D01*
X103165635Y-56486030D01*
X99944300Y-56486030D01*
X99910888Y-56405368D01*
X99519382Y-56160223D01*
X97679605Y-58000000D01*
X97320395Y-58000000D01*
X95480618Y-56160223D01*
X95089112Y-56405368D01*
X94662391Y-57449360D01*
X73210000Y-57449360D01*
X73210000Y-55980618D01*
X95660223Y-55980618D01*
X97500000Y-57820395D01*
X99339777Y-55980618D01*
X99094632Y-55589112D01*
X98050640Y-55162391D01*
X96922819Y-55167670D01*
X95905368Y-55589112D01*
X95660223Y-55980618D01*
X73210000Y-55980618D01*
X73210000Y-50806440D01*
X103253165Y-50806440D01*
X103462353Y-51167289D01*
X104399650Y-51544824D01*
X105410077Y-51534933D01*
X106297647Y-51167289D01*
X106506835Y-50806440D01*
X104880000Y-49179605D01*
X103253165Y-50806440D01*
X73210000Y-50806440D01*
X73210000Y-48519650D01*
X102335176Y-48519650D01*
X102345067Y-49530077D01*
X102712711Y-50417647D01*
X103073560Y-50626835D01*
X104700395Y-49000000D01*
X103073560Y-47373165D01*
X102712711Y-47582353D01*
X102335176Y-48519650D01*
X73210000Y-48519650D01*
X73210000Y-47193560D01*
X103253165Y-47193560D01*
X104880000Y-48820395D01*
X106506835Y-47193560D01*
X106297647Y-46832711D01*
X105360350Y-46455176D01*
X104349923Y-46465067D01*
X103462353Y-46832711D01*
X103253165Y-47193560D01*
X73210000Y-47193560D01*
X73210000Y-45710000D01*
X151790000Y-45710000D01*
X151790000Y-157290000D01*
G36*
X121058748Y-95050858D02*
X121044605Y-95065000D01*
X121058748Y-95079143D01*
X120987784Y-95150106D01*
X120742002Y-95149892D01*
X120671253Y-95079143D01*
X120685395Y-95065000D01*
X120671253Y-95050858D01*
X120850858Y-94871253D01*
X120865000Y-94885395D01*
X120879143Y-94871253D01*
X121058748Y-95050858D01*
X121058748Y-95050858D01*
G37*
X121058748Y-95050858D02*
X121044605Y-95065000D01*
X121058748Y-95079143D01*
X120987784Y-95150106D01*
X120742002Y-95149892D01*
X120671253Y-95079143D01*
X120685395Y-95065000D01*
X120671253Y-95050858D01*
X120850858Y-94871253D01*
X120865000Y-94885395D01*
X120879143Y-94871253D01*
X121058748Y-95050858D01*
G36*
X121058748Y-93780858D02*
X121044605Y-93795000D01*
X121058748Y-93809143D01*
X120879143Y-93988748D01*
X120865000Y-93974605D01*
X120850858Y-93988748D01*
X120671253Y-93809143D01*
X120685395Y-93795000D01*
X120671253Y-93780858D01*
X120850858Y-93601253D01*
X120865000Y-93615395D01*
X120879143Y-93601253D01*
X121058748Y-93780858D01*
X121058748Y-93780858D01*
G37*
X121058748Y-93780858D02*
X121044605Y-93795000D01*
X121058748Y-93809143D01*
X120879143Y-93988748D01*
X120865000Y-93974605D01*
X120850858Y-93988748D01*
X120671253Y-93809143D01*
X120685395Y-93795000D01*
X120671253Y-93780858D01*
X120850858Y-93601253D01*
X120865000Y-93615395D01*
X120879143Y-93601253D01*
X121058748Y-93780858D01*
G36*
X104328748Y-93780858D02*
X104314605Y-93795000D01*
X104328748Y-93809143D01*
X104149143Y-93988748D01*
X104135000Y-93974605D01*
X104120858Y-93988748D01*
X103941253Y-93809143D01*
X103955395Y-93795000D01*
X103941253Y-93780858D01*
X104120858Y-93601253D01*
X104135000Y-93615395D01*
X104149143Y-93601253D01*
X104328748Y-93780858D01*
X104328748Y-93780858D01*
G37*
X104328748Y-93780858D02*
X104314605Y-93795000D01*
X104328748Y-93809143D01*
X104149143Y-93988748D01*
X104135000Y-93974605D01*
X104120858Y-93988748D01*
X103941253Y-93809143D01*
X103955395Y-93795000D01*
X103941253Y-93780858D01*
X104120858Y-93601253D01*
X104135000Y-93615395D01*
X104149143Y-93601253D01*
X104328748Y-93780858D01*
G36*
X104328748Y-92510858D02*
X104314605Y-92525000D01*
X104328748Y-92539143D01*
X104149143Y-92718748D01*
X104135000Y-92704605D01*
X104120858Y-92718748D01*
X103941253Y-92539143D01*
X103955395Y-92525000D01*
X103941253Y-92510858D01*
X104120858Y-92331253D01*
X104135000Y-92345395D01*
X104149143Y-92331253D01*
X104328748Y-92510858D01*
X104328748Y-92510858D01*
G37*
X104328748Y-92510858D02*
X104314605Y-92525000D01*
X104328748Y-92539143D01*
X104149143Y-92718748D01*
X104135000Y-92704605D01*
X104120858Y-92718748D01*
X103941253Y-92539143D01*
X103955395Y-92525000D01*
X103941253Y-92510858D01*
X104120858Y-92331253D01*
X104135000Y-92345395D01*
X104149143Y-92331253D01*
X104328748Y-92510858D01*
G36*
X121058748Y-92510858D02*
X121044605Y-92525000D01*
X121058748Y-92539143D01*
X120879143Y-92718748D01*
X120865000Y-92704605D01*
X120850858Y-92718748D01*
X120671253Y-92539143D01*
X120685395Y-92525000D01*
X120671253Y-92510858D01*
X120850858Y-92331253D01*
X120865000Y-92345395D01*
X120879143Y-92331253D01*
X121058748Y-92510858D01*
X121058748Y-92510858D01*
G37*
X121058748Y-92510858D02*
X121044605Y-92525000D01*
X121058748Y-92539143D01*
X120879143Y-92718748D01*
X120865000Y-92704605D01*
X120850858Y-92718748D01*
X120671253Y-92539143D01*
X120685395Y-92525000D01*
X120671253Y-92510858D01*
X120850858Y-92331253D01*
X120865000Y-92345395D01*
X120879143Y-92331253D01*
X121058748Y-92510858D01*
G36*
X91943748Y-92035858D02*
X91929605Y-92050000D01*
X91943748Y-92064143D01*
X91764143Y-92243748D01*
X91750000Y-92229605D01*
X91735858Y-92243748D01*
X91556253Y-92064143D01*
X91570395Y-92050000D01*
X91556253Y-92035858D01*
X91735858Y-91856253D01*
X91750000Y-91870395D01*
X91764143Y-91856253D01*
X91943748Y-92035858D01*
X91943748Y-92035858D01*
G37*
X91943748Y-92035858D02*
X91929605Y-92050000D01*
X91943748Y-92064143D01*
X91764143Y-92243748D01*
X91750000Y-92229605D01*
X91735858Y-92243748D01*
X91556253Y-92064143D01*
X91570395Y-92050000D01*
X91556253Y-92035858D01*
X91735858Y-91856253D01*
X91750000Y-91870395D01*
X91764143Y-91856253D01*
X91943748Y-92035858D01*
G36*
X121058748Y-91240858D02*
X121044605Y-91255000D01*
X121058748Y-91269143D01*
X120879143Y-91448748D01*
X120865000Y-91434605D01*
X120850858Y-91448748D01*
X120671253Y-91269143D01*
X120685395Y-91255000D01*
X120671253Y-91240858D01*
X120850858Y-91061253D01*
X120865000Y-91075395D01*
X120879143Y-91061253D01*
X121058748Y-91240858D01*
X121058748Y-91240858D01*
G37*
X121058748Y-91240858D02*
X121044605Y-91255000D01*
X121058748Y-91269143D01*
X120879143Y-91448748D01*
X120865000Y-91434605D01*
X120850858Y-91448748D01*
X120671253Y-91269143D01*
X120685395Y-91255000D01*
X120671253Y-91240858D01*
X120850858Y-91061253D01*
X120865000Y-91075395D01*
X120879143Y-91061253D01*
X121058748Y-91240858D01*
G36*
X104328748Y-91240858D02*
X104314605Y-91255000D01*
X104328748Y-91269143D01*
X104149143Y-91448748D01*
X104135000Y-91434605D01*
X104120858Y-91448748D01*
X103941253Y-91269143D01*
X103955395Y-91255000D01*
X103941253Y-91240858D01*
X104120858Y-91061253D01*
X104135000Y-91075395D01*
X104149143Y-91061253D01*
X104328748Y-91240858D01*
X104328748Y-91240858D01*
G37*
X104328748Y-91240858D02*
X104314605Y-91255000D01*
X104328748Y-91269143D01*
X104149143Y-91448748D01*
X104135000Y-91434605D01*
X104120858Y-91448748D01*
X103941253Y-91269143D01*
X103955395Y-91255000D01*
X103941253Y-91240858D01*
X104120858Y-91061253D01*
X104135000Y-91075395D01*
X104149143Y-91061253D01*
X104328748Y-91240858D01*
G36*
X104328748Y-89970858D02*
X104314605Y-89985000D01*
X104328748Y-89999143D01*
X104149143Y-90178748D01*
X104135000Y-90164605D01*
X104120858Y-90178748D01*
X103941253Y-89999143D01*
X103955395Y-89985000D01*
X103941253Y-89970858D01*
X104120858Y-89791253D01*
X104135000Y-89805395D01*
X104149143Y-89791253D01*
X104328748Y-89970858D01*
X104328748Y-89970858D01*
G37*
X104328748Y-89970858D02*
X104314605Y-89985000D01*
X104328748Y-89999143D01*
X104149143Y-90178748D01*
X104135000Y-90164605D01*
X104120858Y-90178748D01*
X103941253Y-89999143D01*
X103955395Y-89985000D01*
X103941253Y-89970858D01*
X104120858Y-89791253D01*
X104135000Y-89805395D01*
X104149143Y-89791253D01*
X104328748Y-89970858D01*
G36*
X121058748Y-89970858D02*
X121044605Y-89985000D01*
X121058748Y-89999143D01*
X120879143Y-90178748D01*
X120865000Y-90164605D01*
X120850858Y-90178748D01*
X120671253Y-89999143D01*
X120685395Y-89985000D01*
X120671253Y-89970858D01*
X120850858Y-89791253D01*
X120865000Y-89805395D01*
X120879143Y-89791253D01*
X121058748Y-89970858D01*
X121058748Y-89970858D01*
G37*
X121058748Y-89970858D02*
X121044605Y-89985000D01*
X121058748Y-89999143D01*
X120879143Y-90178748D01*
X120865000Y-90164605D01*
X120850858Y-90178748D01*
X120671253Y-89999143D01*
X120685395Y-89985000D01*
X120671253Y-89970858D01*
X120850858Y-89791253D01*
X120865000Y-89805395D01*
X120879143Y-89791253D01*
X121058748Y-89970858D01*
G36*
X121058748Y-88700858D02*
X121044605Y-88715000D01*
X121058748Y-88729143D01*
X120879143Y-88908748D01*
X120865000Y-88894605D01*
X120850858Y-88908748D01*
X120671253Y-88729143D01*
X120685395Y-88715000D01*
X120671253Y-88700858D01*
X120850858Y-88521253D01*
X120865000Y-88535395D01*
X120879143Y-88521253D01*
X121058748Y-88700858D01*
X121058748Y-88700858D01*
G37*
X121058748Y-88700858D02*
X121044605Y-88715000D01*
X121058748Y-88729143D01*
X120879143Y-88908748D01*
X120865000Y-88894605D01*
X120850858Y-88908748D01*
X120671253Y-88729143D01*
X120685395Y-88715000D01*
X120671253Y-88700858D01*
X120850858Y-88521253D01*
X120865000Y-88535395D01*
X120879143Y-88521253D01*
X121058748Y-88700858D01*
G36*
X104328748Y-88700858D02*
X104314605Y-88715000D01*
X104328748Y-88729143D01*
X104149143Y-88908748D01*
X104135000Y-88894605D01*
X104120858Y-88908748D01*
X103941253Y-88729143D01*
X103955395Y-88715000D01*
X103941253Y-88700858D01*
X104120858Y-88521253D01*
X104135000Y-88535395D01*
X104149143Y-88521253D01*
X104328748Y-88700858D01*
X104328748Y-88700858D01*
G37*
X104328748Y-88700858D02*
X104314605Y-88715000D01*
X104328748Y-88729143D01*
X104149143Y-88908748D01*
X104135000Y-88894605D01*
X104120858Y-88908748D01*
X103941253Y-88729143D01*
X103955395Y-88715000D01*
X103941253Y-88700858D01*
X104120858Y-88521253D01*
X104135000Y-88535395D01*
X104149143Y-88521253D01*
X104328748Y-88700858D01*
G36*
X104328748Y-87430858D02*
X104314605Y-87445000D01*
X104328748Y-87459143D01*
X104149143Y-87638748D01*
X104135000Y-87624605D01*
X104120858Y-87638748D01*
X103941253Y-87459143D01*
X103955395Y-87445000D01*
X103941253Y-87430858D01*
X104120858Y-87251253D01*
X104135000Y-87265395D01*
X104149143Y-87251253D01*
X104328748Y-87430858D01*
X104328748Y-87430858D01*
G37*
X104328748Y-87430858D02*
X104314605Y-87445000D01*
X104328748Y-87459143D01*
X104149143Y-87638748D01*
X104135000Y-87624605D01*
X104120858Y-87638748D01*
X103941253Y-87459143D01*
X103955395Y-87445000D01*
X103941253Y-87430858D01*
X104120858Y-87251253D01*
X104135000Y-87265395D01*
X104149143Y-87251253D01*
X104328748Y-87430858D01*
G36*
X121058748Y-87430858D02*
X121044605Y-87445000D01*
X121058748Y-87459143D01*
X120879143Y-87638748D01*
X120865000Y-87624605D01*
X120850858Y-87638748D01*
X120671253Y-87459143D01*
X120685395Y-87445000D01*
X120671253Y-87430858D01*
X120850858Y-87251253D01*
X120865000Y-87265395D01*
X120879143Y-87251253D01*
X121058748Y-87430858D01*
X121058748Y-87430858D01*
G37*
X121058748Y-87430858D02*
X121044605Y-87445000D01*
X121058748Y-87459143D01*
X120879143Y-87638748D01*
X120865000Y-87624605D01*
X120850858Y-87638748D01*
X120671253Y-87459143D01*
X120685395Y-87445000D01*
X120671253Y-87430858D01*
X120850858Y-87251253D01*
X120865000Y-87265395D01*
X120879143Y-87251253D01*
X121058748Y-87430858D01*
G36*
X132577560Y-82700000D02*
X132621838Y-82935317D01*
X132760910Y-83151441D01*
X132973110Y-83296431D01*
X133225000Y-83347440D01*
X133289998Y-83347440D01*
X133289998Y-84574998D01*
X133353559Y-84894539D01*
X133467458Y-85065001D01*
X133478355Y-85081310D01*
X133318561Y-85320459D01*
X133255000Y-85640000D01*
X133255000Y-86652560D01*
X133225000Y-86652560D01*
X132989683Y-86696838D01*
X132773559Y-86835910D01*
X132651192Y-87015000D01*
X132581986Y-87015000D01*
X132678357Y-86709075D01*
X132644103Y-86318718D01*
X132560620Y-86117173D01*
X132360912Y-86098693D01*
X131859605Y-86600000D01*
X131873748Y-86614143D01*
X131694143Y-86793748D01*
X131680000Y-86779605D01*
X131665858Y-86793748D01*
X131486253Y-86614143D01*
X131500395Y-86600000D01*
X130999088Y-86098693D01*
X130799380Y-86117173D01*
X130681643Y-86490925D01*
X130715897Y-86881282D01*
X130771285Y-87015000D01*
X127505868Y-87015000D01*
X128601780Y-85919088D01*
X131178693Y-85919088D01*
X131680000Y-86420395D01*
X132181307Y-85919088D01*
X132162827Y-85719380D01*
X131789075Y-85601643D01*
X131398718Y-85635897D01*
X131197173Y-85719380D01*
X131178693Y-85919088D01*
X128601780Y-85919088D01*
X132577560Y-81943308D01*
X132577560Y-82700000D01*
X132577560Y-82700000D01*
G37*
X132577560Y-82700000D02*
X132621838Y-82935317D01*
X132760910Y-83151441D01*
X132973110Y-83296431D01*
X133225000Y-83347440D01*
X133289998Y-83347440D01*
X133289998Y-84574998D01*
X133353559Y-84894539D01*
X133467458Y-85065001D01*
X133478355Y-85081310D01*
X133318561Y-85320459D01*
X133255000Y-85640000D01*
X133255000Y-86652560D01*
X133225000Y-86652560D01*
X132989683Y-86696838D01*
X132773559Y-86835910D01*
X132651192Y-87015000D01*
X132581986Y-87015000D01*
X132678357Y-86709075D01*
X132644103Y-86318718D01*
X132560620Y-86117173D01*
X132360912Y-86098693D01*
X131859605Y-86600000D01*
X131873748Y-86614143D01*
X131694143Y-86793748D01*
X131680000Y-86779605D01*
X131665858Y-86793748D01*
X131486253Y-86614143D01*
X131500395Y-86600000D01*
X130999088Y-86098693D01*
X130799380Y-86117173D01*
X130681643Y-86490925D01*
X130715897Y-86881282D01*
X130771285Y-87015000D01*
X127505868Y-87015000D01*
X128601780Y-85919088D01*
X131178693Y-85919088D01*
X131680000Y-86420395D01*
X132181307Y-85919088D01*
X132162827Y-85719380D01*
X131789075Y-85601643D01*
X131398718Y-85635897D01*
X131197173Y-85719380D01*
X131178693Y-85919088D01*
X128601780Y-85919088D01*
X132577560Y-81943308D01*
X132577560Y-82700000D01*
G36*
X92198385Y-86820747D02*
X92026890Y-86703569D01*
X91775000Y-86652560D01*
X91725000Y-86652560D01*
X91725000Y-86280000D01*
X91661439Y-85960459D01*
X91480434Y-85689566D01*
X90950868Y-85160000D01*
X91515434Y-84595434D01*
X91696440Y-84324540D01*
X91725009Y-84180912D01*
X92668693Y-84180912D01*
X92687173Y-84380620D01*
X93060925Y-84498357D01*
X93451282Y-84464103D01*
X93652827Y-84380620D01*
X93671307Y-84180912D01*
X93170000Y-83679605D01*
X92668693Y-84180912D01*
X91725009Y-84180912D01*
X91760000Y-84005000D01*
X91760000Y-83347440D01*
X91775000Y-83347440D01*
X92010317Y-83303162D01*
X92226441Y-83164090D01*
X92257349Y-83118855D01*
X92171643Y-83390925D01*
X92205897Y-83781282D01*
X92289380Y-83982827D01*
X92489088Y-84001307D01*
X92990395Y-83500000D01*
X92976253Y-83485858D01*
X93155858Y-83306253D01*
X93170000Y-83320395D01*
X93184143Y-83306253D01*
X93363748Y-83485858D01*
X93349605Y-83500000D01*
X93850912Y-84001307D01*
X94050620Y-83982827D01*
X94168357Y-83609075D01*
X94134103Y-83218718D01*
X94050620Y-83017173D01*
X93850915Y-82998693D01*
X93864608Y-82985000D01*
X96034132Y-82985000D01*
X92198385Y-86820747D01*
X92198385Y-86820747D01*
G37*
X92198385Y-86820747D02*
X92026890Y-86703569D01*
X91775000Y-86652560D01*
X91725000Y-86652560D01*
X91725000Y-86280000D01*
X91661439Y-85960459D01*
X91480434Y-85689566D01*
X90950868Y-85160000D01*
X91515434Y-84595434D01*
X91696440Y-84324540D01*
X91725009Y-84180912D01*
X92668693Y-84180912D01*
X92687173Y-84380620D01*
X93060925Y-84498357D01*
X93451282Y-84464103D01*
X93652827Y-84380620D01*
X93671307Y-84180912D01*
X93170000Y-83679605D01*
X92668693Y-84180912D01*
X91725009Y-84180912D01*
X91760000Y-84005000D01*
X91760000Y-83347440D01*
X91775000Y-83347440D01*
X92010317Y-83303162D01*
X92226441Y-83164090D01*
X92257349Y-83118855D01*
X92171643Y-83390925D01*
X92205897Y-83781282D01*
X92289380Y-83982827D01*
X92489088Y-84001307D01*
X92990395Y-83500000D01*
X92976253Y-83485858D01*
X93155858Y-83306253D01*
X93170000Y-83320395D01*
X93184143Y-83306253D01*
X93363748Y-83485858D01*
X93349605Y-83500000D01*
X93850912Y-84001307D01*
X94050620Y-83982827D01*
X94168357Y-83609075D01*
X94134103Y-83218718D01*
X94050620Y-83017173D01*
X93850915Y-82998693D01*
X93864608Y-82985000D01*
X96034132Y-82985000D01*
X92198385Y-86820747D01*
G36*
X121058748Y-86160858D02*
X121044605Y-86175000D01*
X121058748Y-86189143D01*
X120879143Y-86368748D01*
X120865000Y-86354605D01*
X120850858Y-86368748D01*
X120671253Y-86189143D01*
X120685395Y-86175000D01*
X120671253Y-86160858D01*
X120850858Y-85981253D01*
X120865000Y-85995395D01*
X120879143Y-85981253D01*
X121058748Y-86160858D01*
X121058748Y-86160858D01*
G37*
X121058748Y-86160858D02*
X121044605Y-86175000D01*
X121058748Y-86189143D01*
X120879143Y-86368748D01*
X120865000Y-86354605D01*
X120850858Y-86368748D01*
X120671253Y-86189143D01*
X120685395Y-86175000D01*
X120671253Y-86160858D01*
X120850858Y-85981253D01*
X120865000Y-85995395D01*
X120879143Y-85981253D01*
X121058748Y-86160858D01*
G36*
X104328748Y-86160858D02*
X104314605Y-86175000D01*
X104328748Y-86189143D01*
X104149143Y-86368748D01*
X104135000Y-86354605D01*
X104120858Y-86368748D01*
X103941253Y-86189143D01*
X103955395Y-86175000D01*
X103941253Y-86160858D01*
X104120858Y-85981253D01*
X104135000Y-85995395D01*
X104149143Y-85981253D01*
X104328748Y-86160858D01*
X104328748Y-86160858D01*
G37*
X104328748Y-86160858D02*
X104314605Y-86175000D01*
X104328748Y-86189143D01*
X104149143Y-86368748D01*
X104135000Y-86354605D01*
X104120858Y-86368748D01*
X103941253Y-86189143D01*
X103955395Y-86175000D01*
X103941253Y-86160858D01*
X104120858Y-85981253D01*
X104135000Y-85995395D01*
X104149143Y-85981253D01*
X104328748Y-86160858D01*
G36*
X104328748Y-84890858D02*
X104314605Y-84905000D01*
X104328748Y-84919143D01*
X104149143Y-85098748D01*
X104135000Y-85084605D01*
X104120858Y-85098748D01*
X103941253Y-84919143D01*
X103955395Y-84905000D01*
X103941253Y-84890858D01*
X104120858Y-84711253D01*
X104135000Y-84725395D01*
X104149143Y-84711253D01*
X104328748Y-84890858D01*
X104328748Y-84890858D01*
G37*
X104328748Y-84890858D02*
X104314605Y-84905000D01*
X104328748Y-84919143D01*
X104149143Y-85098748D01*
X104135000Y-85084605D01*
X104120858Y-85098748D01*
X103941253Y-84919143D01*
X103955395Y-84905000D01*
X103941253Y-84890858D01*
X104120858Y-84711253D01*
X104135000Y-84725395D01*
X104149143Y-84711253D01*
X104328748Y-84890858D01*
G36*
X121058748Y-84890858D02*
X121044605Y-84905000D01*
X121058748Y-84919143D01*
X120879143Y-85098748D01*
X120865000Y-85084605D01*
X120850858Y-85098748D01*
X120671253Y-84919143D01*
X120685395Y-84905000D01*
X120671253Y-84890858D01*
X120850858Y-84711253D01*
X120865000Y-84725395D01*
X120879143Y-84711253D01*
X121058748Y-84890858D01*
X121058748Y-84890858D01*
G37*
X121058748Y-84890858D02*
X121044605Y-84905000D01*
X121058748Y-84919143D01*
X120879143Y-85098748D01*
X120865000Y-85084605D01*
X120850858Y-85098748D01*
X120671253Y-84919143D01*
X120685395Y-84905000D01*
X120671253Y-84890858D01*
X120850858Y-84711253D01*
X120865000Y-84725395D01*
X120879143Y-84711253D01*
X121058748Y-84890858D01*
G36*
X104328748Y-83620858D02*
X104314605Y-83635000D01*
X104328748Y-83649143D01*
X104149143Y-83828748D01*
X104135000Y-83814605D01*
X104120858Y-83828748D01*
X103941253Y-83649143D01*
X103955395Y-83635000D01*
X103941253Y-83620858D01*
X104120858Y-83441253D01*
X104135000Y-83455395D01*
X104149143Y-83441253D01*
X104328748Y-83620858D01*
X104328748Y-83620858D01*
G37*
X104328748Y-83620858D02*
X104314605Y-83635000D01*
X104328748Y-83649143D01*
X104149143Y-83828748D01*
X104135000Y-83814605D01*
X104120858Y-83828748D01*
X103941253Y-83649143D01*
X103955395Y-83635000D01*
X103941253Y-83620858D01*
X104120858Y-83441253D01*
X104135000Y-83455395D01*
X104149143Y-83441253D01*
X104328748Y-83620858D01*
G36*
X121058748Y-83620858D02*
X121044605Y-83635000D01*
X121058748Y-83649143D01*
X120879143Y-83828748D01*
X120865000Y-83814605D01*
X120850858Y-83828748D01*
X120671253Y-83649143D01*
X120685395Y-83635000D01*
X120671253Y-83620858D01*
X120850858Y-83441253D01*
X120865000Y-83455395D01*
X120879143Y-83441253D01*
X121058748Y-83620858D01*
X121058748Y-83620858D01*
G37*
X121058748Y-83620858D02*
X121044605Y-83635000D01*
X121058748Y-83649143D01*
X120879143Y-83828748D01*
X120865000Y-83814605D01*
X120850858Y-83828748D01*
X120671253Y-83649143D01*
X120685395Y-83635000D01*
X120671253Y-83620858D01*
X120850858Y-83441253D01*
X120865000Y-83455395D01*
X120879143Y-83441253D01*
X121058748Y-83620858D01*
G36*
X121058748Y-82350858D02*
X121044605Y-82365000D01*
X121058748Y-82379143D01*
X120879143Y-82558748D01*
X120865000Y-82544605D01*
X120850858Y-82558748D01*
X120671253Y-82379143D01*
X120685395Y-82365000D01*
X120671253Y-82350858D01*
X120850858Y-82171253D01*
X120865000Y-82185395D01*
X120879143Y-82171253D01*
X121058748Y-82350858D01*
X121058748Y-82350858D01*
G37*
X121058748Y-82350858D02*
X121044605Y-82365000D01*
X121058748Y-82379143D01*
X120879143Y-82558748D01*
X120865000Y-82544605D01*
X120850858Y-82558748D01*
X120671253Y-82379143D01*
X120685395Y-82365000D01*
X120671253Y-82350858D01*
X120850858Y-82171253D01*
X120865000Y-82185395D01*
X120879143Y-82171253D01*
X121058748Y-82350858D01*
G36*
X104328748Y-82350858D02*
X104314605Y-82365000D01*
X104328748Y-82379143D01*
X104149143Y-82558748D01*
X104135000Y-82544605D01*
X104120858Y-82558748D01*
X103941253Y-82379143D01*
X103955395Y-82365000D01*
X103941253Y-82350858D01*
X104120858Y-82171253D01*
X104135000Y-82185395D01*
X104149143Y-82171253D01*
X104328748Y-82350858D01*
X104328748Y-82350858D01*
G37*
X104328748Y-82350858D02*
X104314605Y-82365000D01*
X104328748Y-82379143D01*
X104149143Y-82558748D01*
X104135000Y-82544605D01*
X104120858Y-82558748D01*
X103941253Y-82379143D01*
X103955395Y-82365000D01*
X103941253Y-82350858D01*
X104120858Y-82171253D01*
X104135000Y-82185395D01*
X104149143Y-82171253D01*
X104328748Y-82350858D01*
G36*
X104328748Y-81080858D02*
X104314605Y-81095000D01*
X104328748Y-81109143D01*
X104149143Y-81288748D01*
X104135000Y-81274605D01*
X104120858Y-81288748D01*
X103941253Y-81109143D01*
X103955395Y-81095000D01*
X103941253Y-81080858D01*
X104120858Y-80901253D01*
X104135000Y-80915395D01*
X104149143Y-80901253D01*
X104328748Y-81080858D01*
X104328748Y-81080858D01*
G37*
X104328748Y-81080858D02*
X104314605Y-81095000D01*
X104328748Y-81109143D01*
X104149143Y-81288748D01*
X104135000Y-81274605D01*
X104120858Y-81288748D01*
X103941253Y-81109143D01*
X103955395Y-81095000D01*
X103941253Y-81080858D01*
X104120858Y-80901253D01*
X104135000Y-80915395D01*
X104149143Y-80901253D01*
X104328748Y-81080858D01*
G36*
X121058748Y-81080858D02*
X121044605Y-81095000D01*
X121058748Y-81109143D01*
X120879143Y-81288748D01*
X120865000Y-81274605D01*
X120850858Y-81288748D01*
X120671253Y-81109143D01*
X120685395Y-81095000D01*
X120671253Y-81080858D01*
X120850858Y-80901253D01*
X120865000Y-80915395D01*
X120879143Y-80901253D01*
X121058748Y-81080858D01*
X121058748Y-81080858D01*
G37*
X121058748Y-81080858D02*
X121044605Y-81095000D01*
X121058748Y-81109143D01*
X120879143Y-81288748D01*
X120865000Y-81274605D01*
X120850858Y-81288748D01*
X120671253Y-81109143D01*
X120685395Y-81095000D01*
X120671253Y-81080858D01*
X120850858Y-80901253D01*
X120865000Y-80915395D01*
X120879143Y-80901253D01*
X121058748Y-81080858D01*
G36*
X104328748Y-79810858D02*
X104314605Y-79825000D01*
X104328748Y-79839143D01*
X104149143Y-80018748D01*
X104135000Y-80004605D01*
X104120858Y-80018748D01*
X103941253Y-79839143D01*
X103955395Y-79825000D01*
X103941253Y-79810858D01*
X104120858Y-79631253D01*
X104135000Y-79645395D01*
X104149143Y-79631253D01*
X104328748Y-79810858D01*
X104328748Y-79810858D01*
G37*
X104328748Y-79810858D02*
X104314605Y-79825000D01*
X104328748Y-79839143D01*
X104149143Y-80018748D01*
X104135000Y-80004605D01*
X104120858Y-80018748D01*
X103941253Y-79839143D01*
X103955395Y-79825000D01*
X103941253Y-79810858D01*
X104120858Y-79631253D01*
X104135000Y-79645395D01*
X104149143Y-79631253D01*
X104328748Y-79810858D01*
G36*
X121058748Y-79810858D02*
X121044605Y-79825000D01*
X121058748Y-79839143D01*
X120879143Y-80018748D01*
X120865000Y-80004605D01*
X120850858Y-80018748D01*
X120671253Y-79839143D01*
X120685395Y-79825000D01*
X120671253Y-79810858D01*
X120850858Y-79631253D01*
X120865000Y-79645395D01*
X120879143Y-79631253D01*
X121058748Y-79810858D01*
X121058748Y-79810858D01*
G37*
X121058748Y-79810858D02*
X121044605Y-79825000D01*
X121058748Y-79839143D01*
X120879143Y-80018748D01*
X120865000Y-80004605D01*
X120850858Y-80018748D01*
X120671253Y-79839143D01*
X120685395Y-79825000D01*
X120671253Y-79810858D01*
X120850858Y-79631253D01*
X120865000Y-79645395D01*
X120879143Y-79631253D01*
X121058748Y-79810858D01*
G36*
X104328748Y-78540858D02*
X104314605Y-78555000D01*
X104328748Y-78569143D01*
X104149143Y-78748748D01*
X104135000Y-78734605D01*
X104120858Y-78748748D01*
X103941253Y-78569143D01*
X103955395Y-78555000D01*
X103941253Y-78540858D01*
X104120858Y-78361253D01*
X104135000Y-78375395D01*
X104149143Y-78361253D01*
X104328748Y-78540858D01*
X104328748Y-78540858D01*
G37*
X104328748Y-78540858D02*
X104314605Y-78555000D01*
X104328748Y-78569143D01*
X104149143Y-78748748D01*
X104135000Y-78734605D01*
X104120858Y-78748748D01*
X103941253Y-78569143D01*
X103955395Y-78555000D01*
X103941253Y-78540858D01*
X104120858Y-78361253D01*
X104135000Y-78375395D01*
X104149143Y-78361253D01*
X104328748Y-78540858D01*
G36*
X121058748Y-78540858D02*
X121044605Y-78555000D01*
X121058748Y-78569143D01*
X120879143Y-78748748D01*
X120865000Y-78734605D01*
X120850858Y-78748748D01*
X120671253Y-78569143D01*
X120685395Y-78555000D01*
X120671253Y-78540858D01*
X120850858Y-78361253D01*
X120865000Y-78375395D01*
X120879143Y-78361253D01*
X121058748Y-78540858D01*
X121058748Y-78540858D01*
G37*
X121058748Y-78540858D02*
X121044605Y-78555000D01*
X121058748Y-78569143D01*
X120879143Y-78748748D01*
X120865000Y-78734605D01*
X120850858Y-78748748D01*
X120671253Y-78569143D01*
X120685395Y-78555000D01*
X120671253Y-78540858D01*
X120850858Y-78361253D01*
X120865000Y-78375395D01*
X120879143Y-78361253D01*
X121058748Y-78540858D01*
G36*
X91971643Y-76350925D02*
X92005897Y-76741282D01*
X92089380Y-76942827D01*
X92289088Y-76961307D01*
X92790395Y-76460000D01*
X92776253Y-76445858D01*
X92955858Y-76266253D01*
X92970000Y-76280395D01*
X92984143Y-76266253D01*
X93163748Y-76445858D01*
X93149605Y-76460000D01*
X93650912Y-76961307D01*
X93850620Y-76942827D01*
X93968357Y-76569075D01*
X93934103Y-76178718D01*
X93874573Y-76035000D01*
X96564132Y-76035000D01*
X95304132Y-77295000D01*
X93457048Y-77295000D01*
X93471307Y-77140912D01*
X92970000Y-76639605D01*
X92468693Y-77140912D01*
X92482952Y-77295000D01*
X89850000Y-77295000D01*
X89530459Y-77358561D01*
X89424230Y-77429541D01*
X89259565Y-77539566D01*
X88370000Y-78429131D01*
X88370000Y-77937440D01*
X88590000Y-77937440D01*
X88825317Y-77893162D01*
X89041441Y-77754090D01*
X89186431Y-77541890D01*
X89237440Y-77290000D01*
X89237440Y-76390000D01*
X89193162Y-76154683D01*
X89116148Y-76035000D01*
X92071164Y-76035000D01*
X91971643Y-76350925D01*
X91971643Y-76350925D01*
G37*
X91971643Y-76350925D02*
X92005897Y-76741282D01*
X92089380Y-76942827D01*
X92289088Y-76961307D01*
X92790395Y-76460000D01*
X92776253Y-76445858D01*
X92955858Y-76266253D01*
X92970000Y-76280395D01*
X92984143Y-76266253D01*
X93163748Y-76445858D01*
X93149605Y-76460000D01*
X93650912Y-76961307D01*
X93850620Y-76942827D01*
X93968357Y-76569075D01*
X93934103Y-76178718D01*
X93874573Y-76035000D01*
X96564132Y-76035000D01*
X95304132Y-77295000D01*
X93457048Y-77295000D01*
X93471307Y-77140912D01*
X92970000Y-76639605D01*
X92468693Y-77140912D01*
X92482952Y-77295000D01*
X89850000Y-77295000D01*
X89530459Y-77358561D01*
X89424230Y-77429541D01*
X89259565Y-77539566D01*
X88370000Y-78429131D01*
X88370000Y-77937440D01*
X88590000Y-77937440D01*
X88825317Y-77893162D01*
X89041441Y-77754090D01*
X89186431Y-77541890D01*
X89237440Y-77290000D01*
X89237440Y-76390000D01*
X89193162Y-76154683D01*
X89116148Y-76035000D01*
X92071164Y-76035000D01*
X91971643Y-76350925D01*
G36*
X104328748Y-77270858D02*
X104314605Y-77285000D01*
X104328748Y-77299143D01*
X104149143Y-77478748D01*
X104135000Y-77464605D01*
X104120858Y-77478748D01*
X103941253Y-77299143D01*
X103955395Y-77285000D01*
X103941253Y-77270858D01*
X104120858Y-77091253D01*
X104135000Y-77105395D01*
X104149143Y-77091253D01*
X104328748Y-77270858D01*
X104328748Y-77270858D01*
G37*
X104328748Y-77270858D02*
X104314605Y-77285000D01*
X104328748Y-77299143D01*
X104149143Y-77478748D01*
X104135000Y-77464605D01*
X104120858Y-77478748D01*
X103941253Y-77299143D01*
X103955395Y-77285000D01*
X103941253Y-77270858D01*
X104120858Y-77091253D01*
X104135000Y-77105395D01*
X104149143Y-77091253D01*
X104328748Y-77270858D01*
G36*
X121058748Y-77270858D02*
X121044605Y-77285000D01*
X121058748Y-77299143D01*
X120879143Y-77478748D01*
X120865000Y-77464605D01*
X120850858Y-77478748D01*
X120671253Y-77299143D01*
X120685395Y-77285000D01*
X120671253Y-77270858D01*
X120850858Y-77091253D01*
X120865000Y-77105395D01*
X120879143Y-77091253D01*
X121058748Y-77270858D01*
X121058748Y-77270858D01*
G37*
X121058748Y-77270858D02*
X121044605Y-77285000D01*
X121058748Y-77299143D01*
X120879143Y-77478748D01*
X120865000Y-77464605D01*
X120850858Y-77478748D01*
X120671253Y-77299143D01*
X120685395Y-77285000D01*
X120671253Y-77270858D01*
X120850858Y-77091253D01*
X120865000Y-77105395D01*
X120879143Y-77091253D01*
X121058748Y-77270858D01*
G36*
X104328748Y-76000858D02*
X104314605Y-76015000D01*
X104328748Y-76029143D01*
X104149143Y-76208748D01*
X104135000Y-76194605D01*
X104120858Y-76208748D01*
X103941253Y-76029143D01*
X103955395Y-76015000D01*
X103941253Y-76000858D01*
X104120858Y-75821253D01*
X104135000Y-75835395D01*
X104149143Y-75821253D01*
X104328748Y-76000858D01*
X104328748Y-76000858D01*
G37*
X104328748Y-76000858D02*
X104314605Y-76015000D01*
X104328748Y-76029143D01*
X104149143Y-76208748D01*
X104135000Y-76194605D01*
X104120858Y-76208748D01*
X103941253Y-76029143D01*
X103955395Y-76015000D01*
X103941253Y-76000858D01*
X104120858Y-75821253D01*
X104135000Y-75835395D01*
X104149143Y-75821253D01*
X104328748Y-76000858D01*
G36*
X121058748Y-76000858D02*
X121044605Y-76015000D01*
X121058748Y-76029143D01*
X120879143Y-76208748D01*
X120865000Y-76194605D01*
X120850858Y-76208748D01*
X120671253Y-76029143D01*
X120685395Y-76015000D01*
X120671253Y-76000858D01*
X120850858Y-75821253D01*
X120865000Y-75835395D01*
X120879143Y-75821253D01*
X121058748Y-76000858D01*
X121058748Y-76000858D01*
G37*
X121058748Y-76000858D02*
X121044605Y-76015000D01*
X121058748Y-76029143D01*
X120879143Y-76208748D01*
X120865000Y-76194605D01*
X120850858Y-76208748D01*
X120671253Y-76029143D01*
X120685395Y-76015000D01*
X120671253Y-76000858D01*
X120850858Y-75821253D01*
X120865000Y-75835395D01*
X120879143Y-75821253D01*
X121058748Y-76000858D01*
G36*
X104328748Y-74730858D02*
X104314605Y-74745000D01*
X104328748Y-74759143D01*
X104149143Y-74938748D01*
X104135000Y-74924605D01*
X104120858Y-74938748D01*
X103941253Y-74759143D01*
X103955395Y-74745000D01*
X103941253Y-74730858D01*
X104120858Y-74551253D01*
X104135000Y-74565395D01*
X104149143Y-74551253D01*
X104328748Y-74730858D01*
X104328748Y-74730858D01*
G37*
X104328748Y-74730858D02*
X104314605Y-74745000D01*
X104328748Y-74759143D01*
X104149143Y-74938748D01*
X104135000Y-74924605D01*
X104120858Y-74938748D01*
X103941253Y-74759143D01*
X103955395Y-74745000D01*
X103941253Y-74730858D01*
X104120858Y-74551253D01*
X104135000Y-74565395D01*
X104149143Y-74551253D01*
X104328748Y-74730858D01*
G36*
X121058748Y-74730858D02*
X121044605Y-74745000D01*
X121058748Y-74759143D01*
X120879143Y-74938748D01*
X120865000Y-74924605D01*
X120850858Y-74938748D01*
X120671253Y-74759143D01*
X120685395Y-74745000D01*
X120671253Y-74730858D01*
X120850858Y-74551253D01*
X120865000Y-74565395D01*
X120879143Y-74551253D01*
X121058748Y-74730858D01*
X121058748Y-74730858D01*
G37*
X121058748Y-74730858D02*
X121044605Y-74745000D01*
X121058748Y-74759143D01*
X120879143Y-74938748D01*
X120865000Y-74924605D01*
X120850858Y-74938748D01*
X120671253Y-74759143D01*
X120685395Y-74745000D01*
X120671253Y-74730858D01*
X120850858Y-74551253D01*
X120865000Y-74565395D01*
X120879143Y-74551253D01*
X121058748Y-74730858D01*
G36*
X104328748Y-73460858D02*
X104314605Y-73475000D01*
X104328748Y-73489143D01*
X104149143Y-73668748D01*
X104135000Y-73654605D01*
X104120858Y-73668748D01*
X103941253Y-73489143D01*
X103955395Y-73475000D01*
X103941253Y-73460858D01*
X104120858Y-73281253D01*
X104135000Y-73295395D01*
X104149143Y-73281253D01*
X104328748Y-73460858D01*
X104328748Y-73460858D01*
G37*
X104328748Y-73460858D02*
X104314605Y-73475000D01*
X104328748Y-73489143D01*
X104149143Y-73668748D01*
X104135000Y-73654605D01*
X104120858Y-73668748D01*
X103941253Y-73489143D01*
X103955395Y-73475000D01*
X103941253Y-73460858D01*
X104120858Y-73281253D01*
X104135000Y-73295395D01*
X104149143Y-73281253D01*
X104328748Y-73460858D01*
G36*
X121058748Y-73460858D02*
X121044605Y-73475000D01*
X121058748Y-73489143D01*
X120879143Y-73668748D01*
X120865000Y-73654605D01*
X120850858Y-73668748D01*
X120671253Y-73489143D01*
X120685395Y-73475000D01*
X120671253Y-73460858D01*
X120850858Y-73281253D01*
X120865000Y-73295395D01*
X120879143Y-73281253D01*
X121058748Y-73460858D01*
X121058748Y-73460858D01*
G37*
X121058748Y-73460858D02*
X121044605Y-73475000D01*
X121058748Y-73489143D01*
X120879143Y-73668748D01*
X120865000Y-73654605D01*
X120850858Y-73668748D01*
X120671253Y-73489143D01*
X120685395Y-73475000D01*
X120671253Y-73460858D01*
X120850858Y-73281253D01*
X120865000Y-73295395D01*
X120879143Y-73281253D01*
X121058748Y-73460858D01*
G36*
X131893748Y-68175858D02*
X131879605Y-68190000D01*
X132380912Y-68691307D01*
X132580620Y-68672827D01*
X132698357Y-68299075D01*
X132673479Y-68015570D01*
X132760910Y-68151441D01*
X132973110Y-68296431D01*
X133225000Y-68347440D01*
X133240000Y-68347440D01*
X133240000Y-69125000D01*
X133303561Y-69444541D01*
X133427788Y-69630460D01*
X133484566Y-69715434D01*
X133829132Y-70060000D01*
X133484566Y-70404566D01*
X133303561Y-70675459D01*
X133240000Y-70995000D01*
X133240000Y-71652560D01*
X133225000Y-71652560D01*
X132989683Y-71696838D01*
X132773559Y-71835910D01*
X132651192Y-72015000D01*
X131690000Y-72015000D01*
X131370459Y-72078561D01*
X131158781Y-72220000D01*
X131099566Y-72259566D01*
X130885000Y-72474132D01*
X130885000Y-68870912D01*
X131198693Y-68870912D01*
X131217173Y-69070620D01*
X131590925Y-69188357D01*
X131981282Y-69154103D01*
X132182827Y-69070620D01*
X132201307Y-68870912D01*
X131700000Y-68369605D01*
X131198693Y-68870912D01*
X130885000Y-68870912D01*
X130885000Y-68678899D01*
X131019088Y-68691307D01*
X131520395Y-68190000D01*
X131506253Y-68175858D01*
X131685858Y-67996253D01*
X131700000Y-68010395D01*
X131714143Y-67996253D01*
X131893748Y-68175858D01*
X131893748Y-68175858D01*
G37*
X131893748Y-68175858D02*
X131879605Y-68190000D01*
X132380912Y-68691307D01*
X132580620Y-68672827D01*
X132698357Y-68299075D01*
X132673479Y-68015570D01*
X132760910Y-68151441D01*
X132973110Y-68296431D01*
X133225000Y-68347440D01*
X133240000Y-68347440D01*
X133240000Y-69125000D01*
X133303561Y-69444541D01*
X133427788Y-69630460D01*
X133484566Y-69715434D01*
X133829132Y-70060000D01*
X133484566Y-70404566D01*
X133303561Y-70675459D01*
X133240000Y-70995000D01*
X133240000Y-71652560D01*
X133225000Y-71652560D01*
X132989683Y-71696838D01*
X132773559Y-71835910D01*
X132651192Y-72015000D01*
X131690000Y-72015000D01*
X131370459Y-72078561D01*
X131158781Y-72220000D01*
X131099566Y-72259566D01*
X130885000Y-72474132D01*
X130885000Y-68870912D01*
X131198693Y-68870912D01*
X131217173Y-69070620D01*
X131590925Y-69188357D01*
X131981282Y-69154103D01*
X132182827Y-69070620D01*
X132201307Y-68870912D01*
X131700000Y-68369605D01*
X131198693Y-68870912D01*
X130885000Y-68870912D01*
X130885000Y-68678899D01*
X131019088Y-68691307D01*
X131520395Y-68190000D01*
X131506253Y-68175858D01*
X131685858Y-67996253D01*
X131700000Y-68010395D01*
X131714143Y-67996253D01*
X131893748Y-68175858D01*
G36*
X121058748Y-72190858D02*
X121044605Y-72205000D01*
X121058748Y-72219143D01*
X120879143Y-72398748D01*
X120865000Y-72384605D01*
X120850858Y-72398748D01*
X120671253Y-72219143D01*
X120685395Y-72205000D01*
X120671253Y-72190858D01*
X120850858Y-72011253D01*
X120865000Y-72025395D01*
X120879143Y-72011253D01*
X121058748Y-72190858D01*
X121058748Y-72190858D01*
G37*
X121058748Y-72190858D02*
X121044605Y-72205000D01*
X121058748Y-72219143D01*
X120879143Y-72398748D01*
X120865000Y-72384605D01*
X120850858Y-72398748D01*
X120671253Y-72219143D01*
X120685395Y-72205000D01*
X120671253Y-72190858D01*
X120850858Y-72011253D01*
X120865000Y-72025395D01*
X120879143Y-72011253D01*
X121058748Y-72190858D01*
G36*
X104328748Y-72190858D02*
X104314605Y-72205000D01*
X104328748Y-72219143D01*
X104149143Y-72398748D01*
X104135000Y-72384605D01*
X104120858Y-72398748D01*
X103941253Y-72219143D01*
X103955395Y-72205000D01*
X103941253Y-72190858D01*
X104120858Y-72011253D01*
X104135000Y-72025395D01*
X104149143Y-72011253D01*
X104328748Y-72190858D01*
X104328748Y-72190858D01*
G37*
X104328748Y-72190858D02*
X104314605Y-72205000D01*
X104328748Y-72219143D01*
X104149143Y-72398748D01*
X104135000Y-72384605D01*
X104120858Y-72398748D01*
X103941253Y-72219143D01*
X103955395Y-72205000D01*
X103941253Y-72190858D01*
X104120858Y-72011253D01*
X104135000Y-72025395D01*
X104149143Y-72011253D01*
X104328748Y-72190858D01*
G36*
X104257998Y-70850108D02*
X104328748Y-70920858D01*
X104314605Y-70935000D01*
X104328748Y-70949143D01*
X104149143Y-71128748D01*
X104135000Y-71114605D01*
X104120858Y-71128748D01*
X103941253Y-70949143D01*
X103955395Y-70935000D01*
X103941253Y-70920858D01*
X104012216Y-70849894D01*
X104257998Y-70850108D01*
X104257998Y-70850108D01*
G37*
X104257998Y-70850108D02*
X104328748Y-70920858D01*
X104314605Y-70935000D01*
X104328748Y-70949143D01*
X104149143Y-71128748D01*
X104135000Y-71114605D01*
X104120858Y-71128748D01*
X103941253Y-70949143D01*
X103955395Y-70935000D01*
X103941253Y-70920858D01*
X104012216Y-70849894D01*
X104257998Y-70850108D01*
G36*
X120987998Y-70850108D02*
X121058748Y-70920858D01*
X121044605Y-70935000D01*
X121058748Y-70949143D01*
X120879143Y-71128748D01*
X120865000Y-71114605D01*
X120850858Y-71128748D01*
X120671253Y-70949143D01*
X120685395Y-70935000D01*
X120671253Y-70920858D01*
X120742216Y-70849894D01*
X120987998Y-70850108D01*
X120987998Y-70850108D01*
G37*
X120987998Y-70850108D02*
X121058748Y-70920858D01*
X121044605Y-70935000D01*
X121058748Y-70949143D01*
X120879143Y-71128748D01*
X120865000Y-71114605D01*
X120850858Y-71128748D01*
X120671253Y-70949143D01*
X120685395Y-70935000D01*
X120671253Y-70920858D01*
X120742216Y-70849894D01*
X120987998Y-70850108D01*
G36*
X88112599Y-61347401D02*
X88359161Y-61512148D01*
X88650000Y-61570000D01*
X136815198Y-61570000D01*
X138472598Y-63227401D01*
X138515000Y-63255733D01*
X138515000Y-65965000D01*
X138497998Y-65965000D01*
X138497998Y-66052155D01*
X138426890Y-66003569D01*
X138399215Y-65997965D01*
X138366250Y-65965000D01*
X138298690Y-65965000D01*
X138278247Y-65973468D01*
X138175000Y-65952560D01*
X138160000Y-65952560D01*
X138160000Y-64895000D01*
X138096439Y-64575459D01*
X137915434Y-64304566D01*
X137000434Y-63389566D01*
X136941219Y-63350000D01*
X136729541Y-63208561D01*
X136410000Y-63145000D01*
X129760000Y-63145000D01*
X129440459Y-63208561D01*
X129228781Y-63350000D01*
X129169566Y-63389566D01*
X126959566Y-65599566D01*
X126778561Y-65870459D01*
X126715000Y-66190000D01*
X126715000Y-66964132D01*
X124990434Y-65239566D01*
X124878838Y-65165000D01*
X124719541Y-65058561D01*
X124400000Y-64995000D01*
X111737974Y-64995000D01*
X111751307Y-64850912D01*
X111250000Y-64349605D01*
X110748693Y-64850912D01*
X110762026Y-64995000D01*
X96125868Y-64995000D01*
X95191793Y-64060925D01*
X110251643Y-64060925D01*
X110285897Y-64451282D01*
X110369380Y-64652827D01*
X110569088Y-64671307D01*
X111070395Y-64170000D01*
X111429605Y-64170000D01*
X111930912Y-64671307D01*
X112130620Y-64652827D01*
X112248357Y-64279075D01*
X112214103Y-63888718D01*
X112130620Y-63687173D01*
X111930912Y-63668693D01*
X111429605Y-64170000D01*
X111070395Y-64170000D01*
X110569088Y-63668693D01*
X110369380Y-63687173D01*
X110251643Y-64060925D01*
X95191793Y-64060925D01*
X94690434Y-63559566D01*
X94611446Y-63506788D01*
X94584957Y-63489088D01*
X110748693Y-63489088D01*
X111250000Y-63990395D01*
X111751307Y-63489088D01*
X111732827Y-63289380D01*
X111359075Y-63171643D01*
X110968718Y-63205897D01*
X110767173Y-63289380D01*
X110748693Y-63489088D01*
X94584957Y-63489088D01*
X94419541Y-63378561D01*
X94100000Y-63315000D01*
X88960000Y-63315000D01*
X88640459Y-63378561D01*
X88448554Y-63506788D01*
X88369566Y-63559566D01*
X87750000Y-64179132D01*
X87750000Y-60984802D01*
X88112599Y-61347401D01*
X88112599Y-61347401D01*
G37*
X88112599Y-61347401D02*
X88359161Y-61512148D01*
X88650000Y-61570000D01*
X136815198Y-61570000D01*
X138472598Y-63227401D01*
X138515000Y-63255733D01*
X138515000Y-65965000D01*
X138497998Y-65965000D01*
X138497998Y-66052155D01*
X138426890Y-66003569D01*
X138399215Y-65997965D01*
X138366250Y-65965000D01*
X138298690Y-65965000D01*
X138278247Y-65973468D01*
X138175000Y-65952560D01*
X138160000Y-65952560D01*
X138160000Y-64895000D01*
X138096439Y-64575459D01*
X137915434Y-64304566D01*
X137000434Y-63389566D01*
X136941219Y-63350000D01*
X136729541Y-63208561D01*
X136410000Y-63145000D01*
X129760000Y-63145000D01*
X129440459Y-63208561D01*
X129228781Y-63350000D01*
X129169566Y-63389566D01*
X126959566Y-65599566D01*
X126778561Y-65870459D01*
X126715000Y-66190000D01*
X126715000Y-66964132D01*
X124990434Y-65239566D01*
X124878838Y-65165000D01*
X124719541Y-65058561D01*
X124400000Y-64995000D01*
X111737974Y-64995000D01*
X111751307Y-64850912D01*
X111250000Y-64349605D01*
X110748693Y-64850912D01*
X110762026Y-64995000D01*
X96125868Y-64995000D01*
X95191793Y-64060925D01*
X110251643Y-64060925D01*
X110285897Y-64451282D01*
X110369380Y-64652827D01*
X110569088Y-64671307D01*
X111070395Y-64170000D01*
X111429605Y-64170000D01*
X111930912Y-64671307D01*
X112130620Y-64652827D01*
X112248357Y-64279075D01*
X112214103Y-63888718D01*
X112130620Y-63687173D01*
X111930912Y-63668693D01*
X111429605Y-64170000D01*
X111070395Y-64170000D01*
X110569088Y-63668693D01*
X110369380Y-63687173D01*
X110251643Y-64060925D01*
X95191793Y-64060925D01*
X94690434Y-63559566D01*
X94611446Y-63506788D01*
X94584957Y-63489088D01*
X110748693Y-63489088D01*
X111250000Y-63990395D01*
X111751307Y-63489088D01*
X111732827Y-63289380D01*
X111359075Y-63171643D01*
X110968718Y-63205897D01*
X110767173Y-63289380D01*
X110748693Y-63489088D01*
X94584957Y-63489088D01*
X94419541Y-63378561D01*
X94100000Y-63315000D01*
X88960000Y-63315000D01*
X88640459Y-63378561D01*
X88448554Y-63506788D01*
X88369566Y-63559566D01*
X87750000Y-64179132D01*
X87750000Y-60984802D01*
X88112599Y-61347401D01*
M02*
