# Supplementary material for: Selective Retrieval of Individual Cells from Microfluidic Arrays Combining Dielectrophoretic Force and Directed Hydrodynamic Flow
Source: Micromachines (Basel). 2020 Mar 20;11(3):322. doi: 10.3390/mi11030322 (PMC7143322; doi:10.3390/mi11030322)
Supplement: Supplementary file 1 [file micromachines-11-00322-s001.zip › Folders/PCB DEP release/Gerbers/DEP selective grounded-F.Mask.gts]

G04 #@! TF.FileFunction,Soldermask,Top*
%FSLAX46Y46*%
G04 Gerber Fmt 4.6, Leading zero omitted, Abs format (unit mm)*
G04 Created by KiCad (PCBNEW 4.0.7) date 11/08/18 16:02:00*
%MOMM*%
%LPD*%
G01*
G04 APERTURE LIST*
%ADD10C,0.100000*%
%ADD11C,0.300000*%
%ADD12C,1.200000*%
%ADD13C,0.801600*%
%ADD14C,4.501600*%
%ADD15C,3.101600*%
%ADD16R,1.301600X0.851600*%
%ADD17C,1.201600*%
%ADD18C,0.901600*%
%ADD19R,1.801600X1.801600*%
%ADD20O,1.801600X1.801600*%
%ADD21C,3.911600*%
%ADD22R,3.911600X3.911600*%
%ADD23C,2.601600*%
%ADD24R,2.133600X1.828800*%
%ADD25O,2.133600X1.828800*%
%ADD26O,1.351600X2.101600*%
%ADD27R,0.601600X1.001600*%
%ADD28R,0.501600X1.201600*%
G04 APERTURE END LIST*
D10*
D11*
X138998571Y-130521428D02*
X137498571Y-130521428D01*
X137498571Y-130164285D01*
X137570000Y-129950000D01*
X137712857Y-129807142D01*
X137855714Y-129735714D01*
X138141429Y-129664285D01*
X138355714Y-129664285D01*
X138641429Y-129735714D01*
X138784286Y-129807142D01*
X138927143Y-129950000D01*
X138998571Y-130164285D01*
X138998571Y-130521428D01*
X138212857Y-129021428D02*
X138212857Y-128521428D01*
X138998571Y-128307142D02*
X138998571Y-129021428D01*
X137498571Y-129021428D01*
X137498571Y-128307142D01*
X138998571Y-127664285D02*
X137498571Y-127664285D01*
X137498571Y-127092857D01*
X137570000Y-126949999D01*
X137641429Y-126878571D01*
X137784286Y-126807142D01*
X137998571Y-126807142D01*
X138141429Y-126878571D01*
X138212857Y-126949999D01*
X138284286Y-127092857D01*
X138284286Y-127664285D01*
X138927143Y-125092857D02*
X138998571Y-124950000D01*
X138998571Y-124664285D01*
X138927143Y-124521428D01*
X138784286Y-124450000D01*
X138712857Y-124450000D01*
X138570000Y-124521428D01*
X138498571Y-124664285D01*
X138498571Y-124878571D01*
X138427143Y-125021428D01*
X138284286Y-125092857D01*
X138212857Y-125092857D01*
X138070000Y-125021428D01*
X137998571Y-124878571D01*
X137998571Y-124664285D01*
X138070000Y-124521428D01*
X138927143Y-123235714D02*
X138998571Y-123378571D01*
X138998571Y-123664285D01*
X138927143Y-123807142D01*
X138784286Y-123878571D01*
X138212857Y-123878571D01*
X138070000Y-123807142D01*
X137998571Y-123664285D01*
X137998571Y-123378571D01*
X138070000Y-123235714D01*
X138212857Y-123164285D01*
X138355714Y-123164285D01*
X138498571Y-123878571D01*
X138998571Y-122307142D02*
X138927143Y-122450000D01*
X138784286Y-122521428D01*
X137498571Y-122521428D01*
X138927143Y-121164286D02*
X138998571Y-121307143D01*
X138998571Y-121592857D01*
X138927143Y-121735714D01*
X138784286Y-121807143D01*
X138212857Y-121807143D01*
X138070000Y-121735714D01*
X137998571Y-121592857D01*
X137998571Y-121307143D01*
X138070000Y-121164286D01*
X138212857Y-121092857D01*
X138355714Y-121092857D01*
X138498571Y-121807143D01*
X138927143Y-119807143D02*
X138998571Y-119950000D01*
X138998571Y-120235714D01*
X138927143Y-120378572D01*
X138855714Y-120450000D01*
X138712857Y-120521429D01*
X138284286Y-120521429D01*
X138141429Y-120450000D01*
X138070000Y-120378572D01*
X137998571Y-120235714D01*
X137998571Y-119950000D01*
X138070000Y-119807143D01*
X137998571Y-119378572D02*
X137998571Y-118807143D01*
X137498571Y-119164286D02*
X138784286Y-119164286D01*
X138927143Y-119092858D01*
X138998571Y-118950000D01*
X138998571Y-118807143D01*
X138998571Y-118307143D02*
X137998571Y-118307143D01*
X137498571Y-118307143D02*
X137570000Y-118378572D01*
X137641429Y-118307143D01*
X137570000Y-118235715D01*
X137498571Y-118307143D01*
X137641429Y-118307143D01*
X137998571Y-117735714D02*
X138998571Y-117378571D01*
X137998571Y-117021429D01*
X138927143Y-115878572D02*
X138998571Y-116021429D01*
X138998571Y-116307143D01*
X138927143Y-116450000D01*
X138784286Y-116521429D01*
X138212857Y-116521429D01*
X138070000Y-116450000D01*
X137998571Y-116307143D01*
X137998571Y-116021429D01*
X138070000Y-115878572D01*
X138212857Y-115807143D01*
X138355714Y-115807143D01*
X138498571Y-116521429D01*
X137998571Y-113378572D02*
X139212857Y-113378572D01*
X139355714Y-113450001D01*
X139427143Y-113521429D01*
X139498571Y-113664286D01*
X139498571Y-113878572D01*
X139427143Y-114021429D01*
X138927143Y-113378572D02*
X138998571Y-113521429D01*
X138998571Y-113807143D01*
X138927143Y-113950001D01*
X138855714Y-114021429D01*
X138712857Y-114092858D01*
X138284286Y-114092858D01*
X138141429Y-114021429D01*
X138070000Y-113950001D01*
X137998571Y-113807143D01*
X137998571Y-113521429D01*
X138070000Y-113378572D01*
X138998571Y-112664286D02*
X137998571Y-112664286D01*
X138284286Y-112664286D02*
X138141429Y-112592858D01*
X138070000Y-112521429D01*
X137998571Y-112378572D01*
X137998571Y-112235715D01*
X138998571Y-111521429D02*
X138927143Y-111664287D01*
X138855714Y-111735715D01*
X138712857Y-111807144D01*
X138284286Y-111807144D01*
X138141429Y-111735715D01*
X138070000Y-111664287D01*
X137998571Y-111521429D01*
X137998571Y-111307144D01*
X138070000Y-111164287D01*
X138141429Y-111092858D01*
X138284286Y-111021429D01*
X138712857Y-111021429D01*
X138855714Y-111092858D01*
X138927143Y-111164287D01*
X138998571Y-111307144D01*
X138998571Y-111521429D01*
X137998571Y-109735715D02*
X138998571Y-109735715D01*
X137998571Y-110378572D02*
X138784286Y-110378572D01*
X138927143Y-110307144D01*
X138998571Y-110164286D01*
X138998571Y-109950001D01*
X138927143Y-109807144D01*
X138855714Y-109735715D01*
X137998571Y-109021429D02*
X138998571Y-109021429D01*
X138141429Y-109021429D02*
X138070000Y-108950001D01*
X137998571Y-108807143D01*
X137998571Y-108592858D01*
X138070000Y-108450001D01*
X138212857Y-108378572D01*
X138998571Y-108378572D01*
X138998571Y-107021429D02*
X137498571Y-107021429D01*
X138927143Y-107021429D02*
X138998571Y-107164286D01*
X138998571Y-107450000D01*
X138927143Y-107592858D01*
X138855714Y-107664286D01*
X138712857Y-107735715D01*
X138284286Y-107735715D01*
X138141429Y-107664286D01*
X138070000Y-107592858D01*
X137998571Y-107450000D01*
X137998571Y-107164286D01*
X138070000Y-107021429D01*
X138927143Y-105735715D02*
X138998571Y-105878572D01*
X138998571Y-106164286D01*
X138927143Y-106307143D01*
X138784286Y-106378572D01*
X138212857Y-106378572D01*
X138070000Y-106307143D01*
X137998571Y-106164286D01*
X137998571Y-105878572D01*
X138070000Y-105735715D01*
X138212857Y-105664286D01*
X138355714Y-105664286D01*
X138498571Y-106378572D01*
X138998571Y-104378572D02*
X137498571Y-104378572D01*
X138927143Y-104378572D02*
X138998571Y-104521429D01*
X138998571Y-104807143D01*
X138927143Y-104950001D01*
X138855714Y-105021429D01*
X138712857Y-105092858D01*
X138284286Y-105092858D01*
X138141429Y-105021429D01*
X138070000Y-104950001D01*
X137998571Y-104807143D01*
X137998571Y-104521429D01*
X138070000Y-104378572D01*
X141548571Y-131164285D02*
X140048571Y-131164285D01*
X140048571Y-130592857D01*
X140120000Y-130449999D01*
X140191429Y-130378571D01*
X140334286Y-130307142D01*
X140548571Y-130307142D01*
X140691429Y-130378571D01*
X140762857Y-130449999D01*
X140834286Y-130592857D01*
X140834286Y-131164285D01*
X141548571Y-129664285D02*
X140548571Y-129664285D01*
X140048571Y-129664285D02*
X140120000Y-129735714D01*
X140191429Y-129664285D01*
X140120000Y-129592857D01*
X140048571Y-129664285D01*
X140191429Y-129664285D01*
X141477143Y-128378571D02*
X141548571Y-128521428D01*
X141548571Y-128807142D01*
X141477143Y-128949999D01*
X141334286Y-129021428D01*
X140762857Y-129021428D01*
X140620000Y-128949999D01*
X140548571Y-128807142D01*
X140548571Y-128521428D01*
X140620000Y-128378571D01*
X140762857Y-128307142D01*
X140905714Y-128307142D01*
X141048571Y-129021428D01*
X141548571Y-127664285D02*
X140548571Y-127664285D01*
X140834286Y-127664285D02*
X140691429Y-127592857D01*
X140620000Y-127521428D01*
X140548571Y-127378571D01*
X140548571Y-127235714D01*
X141548571Y-126735714D02*
X140548571Y-126735714D01*
X140834286Y-126735714D02*
X140691429Y-126664286D01*
X140620000Y-126592857D01*
X140548571Y-126450000D01*
X140548571Y-126307143D01*
X141477143Y-125235715D02*
X141548571Y-125378572D01*
X141548571Y-125664286D01*
X141477143Y-125807143D01*
X141334286Y-125878572D01*
X140762857Y-125878572D01*
X140620000Y-125807143D01*
X140548571Y-125664286D01*
X140548571Y-125378572D01*
X140620000Y-125235715D01*
X140762857Y-125164286D01*
X140905714Y-125164286D01*
X141048571Y-125878572D01*
X140977143Y-124521429D02*
X140977143Y-123378572D01*
X140762857Y-122664286D02*
X140762857Y-122164286D01*
X141548571Y-121950000D02*
X141548571Y-122664286D01*
X140048571Y-122664286D01*
X140048571Y-121950000D01*
X141548571Y-121307143D02*
X140548571Y-121307143D01*
X140691429Y-121307143D02*
X140620000Y-121235715D01*
X140548571Y-121092857D01*
X140548571Y-120878572D01*
X140620000Y-120735715D01*
X140762857Y-120664286D01*
X141548571Y-120664286D01*
X140762857Y-120664286D02*
X140620000Y-120592857D01*
X140548571Y-120450000D01*
X140548571Y-120235715D01*
X140620000Y-120092857D01*
X140762857Y-120021429D01*
X141548571Y-120021429D01*
X141548571Y-119307143D02*
X140548571Y-119307143D01*
X140691429Y-119307143D02*
X140620000Y-119235715D01*
X140548571Y-119092857D01*
X140548571Y-118878572D01*
X140620000Y-118735715D01*
X140762857Y-118664286D01*
X141548571Y-118664286D01*
X140762857Y-118664286D02*
X140620000Y-118592857D01*
X140548571Y-118450000D01*
X140548571Y-118235715D01*
X140620000Y-118092857D01*
X140762857Y-118021429D01*
X141548571Y-118021429D01*
X141548571Y-116664286D02*
X140762857Y-116664286D01*
X140620000Y-116735715D01*
X140548571Y-116878572D01*
X140548571Y-117164286D01*
X140620000Y-117307143D01*
X141477143Y-116664286D02*
X141548571Y-116807143D01*
X141548571Y-117164286D01*
X141477143Y-117307143D01*
X141334286Y-117378572D01*
X141191429Y-117378572D01*
X141048571Y-117307143D01*
X140977143Y-117164286D01*
X140977143Y-116807143D01*
X140905714Y-116664286D01*
X140548571Y-115950000D02*
X141548571Y-115950000D01*
X140691429Y-115950000D02*
X140620000Y-115878572D01*
X140548571Y-115735714D01*
X140548571Y-115521429D01*
X140620000Y-115378572D01*
X140762857Y-115307143D01*
X141548571Y-115307143D01*
X140548571Y-113950000D02*
X141548571Y-113950000D01*
X140548571Y-114592857D02*
X141334286Y-114592857D01*
X141477143Y-114521429D01*
X141548571Y-114378571D01*
X141548571Y-114164286D01*
X141477143Y-114021429D01*
X141405714Y-113950000D01*
X141477143Y-112664286D02*
X141548571Y-112807143D01*
X141548571Y-113092857D01*
X141477143Y-113235714D01*
X141334286Y-113307143D01*
X140762857Y-113307143D01*
X140620000Y-113235714D01*
X140548571Y-113092857D01*
X140548571Y-112807143D01*
X140620000Y-112664286D01*
X140762857Y-112592857D01*
X140905714Y-112592857D01*
X141048571Y-113307143D01*
X141548571Y-111735714D02*
X141477143Y-111878572D01*
X141334286Y-111950000D01*
X140048571Y-111950000D01*
X140048571Y-110235715D02*
X140048571Y-109378572D01*
X141548571Y-109807143D02*
X140048571Y-109807143D01*
X141548571Y-108878572D02*
X140048571Y-108878572D01*
X141548571Y-108235715D02*
X140762857Y-108235715D01*
X140620000Y-108307144D01*
X140548571Y-108450001D01*
X140548571Y-108664286D01*
X140620000Y-108807144D01*
X140691429Y-108878572D01*
X141548571Y-107521429D02*
X140548571Y-107521429D01*
X140048571Y-107521429D02*
X140120000Y-107592858D01*
X140191429Y-107521429D01*
X140120000Y-107450001D01*
X140048571Y-107521429D01*
X140191429Y-107521429D01*
X141548571Y-106807143D02*
X140548571Y-106807143D01*
X140834286Y-106807143D02*
X140691429Y-106735715D01*
X140620000Y-106664286D01*
X140548571Y-106521429D01*
X140548571Y-106378572D01*
X141548571Y-105878572D02*
X140548571Y-105878572D01*
X140048571Y-105878572D02*
X140120000Y-105950001D01*
X140191429Y-105878572D01*
X140120000Y-105807144D01*
X140048571Y-105878572D01*
X140191429Y-105878572D01*
X141477143Y-104592858D02*
X141548571Y-104735715D01*
X141548571Y-105021429D01*
X141477143Y-105164286D01*
X141334286Y-105235715D01*
X140762857Y-105235715D01*
X140620000Y-105164286D01*
X140548571Y-105021429D01*
X140548571Y-104735715D01*
X140620000Y-104592858D01*
X140762857Y-104521429D01*
X140905714Y-104521429D01*
X141048571Y-105235715D01*
X140548571Y-104092858D02*
X140548571Y-103521429D01*
X140048571Y-103878572D02*
X141334286Y-103878572D01*
X141477143Y-103807144D01*
X141548571Y-103664286D01*
X141548571Y-103521429D01*
X142741429Y-123592856D02*
X142670000Y-123521427D01*
X142598571Y-123378570D01*
X142598571Y-123021427D01*
X142670000Y-122878570D01*
X142741429Y-122807141D01*
X142884286Y-122735713D01*
X143027143Y-122735713D01*
X143241429Y-122807141D01*
X144098571Y-123664284D01*
X144098571Y-122735713D01*
X143098571Y-121449999D02*
X144098571Y-121449999D01*
X142527143Y-121807142D02*
X143598571Y-122164285D01*
X143598571Y-121235713D01*
X143955714Y-120664285D02*
X144027143Y-120592857D01*
X144098571Y-120664285D01*
X144027143Y-120735714D01*
X143955714Y-120664285D01*
X144098571Y-120664285D01*
X144098571Y-119164285D02*
X144098571Y-120021428D01*
X144098571Y-119592856D02*
X142598571Y-119592856D01*
X142812857Y-119735713D01*
X142955714Y-119878571D01*
X143027143Y-120021428D01*
X142598571Y-118235714D02*
X142598571Y-118092857D01*
X142670000Y-117950000D01*
X142741429Y-117878571D01*
X142884286Y-117807142D01*
X143170000Y-117735714D01*
X143527143Y-117735714D01*
X143812857Y-117807142D01*
X143955714Y-117878571D01*
X144027143Y-117950000D01*
X144098571Y-118092857D01*
X144098571Y-118235714D01*
X144027143Y-118378571D01*
X143955714Y-118450000D01*
X143812857Y-118521428D01*
X143527143Y-118592857D01*
X143170000Y-118592857D01*
X142884286Y-118521428D01*
X142741429Y-118450000D01*
X142670000Y-118378571D01*
X142598571Y-118235714D01*
X143955714Y-117092857D02*
X144027143Y-117021429D01*
X144098571Y-117092857D01*
X144027143Y-117164286D01*
X143955714Y-117092857D01*
X144098571Y-117092857D01*
X142741429Y-116450000D02*
X142670000Y-116378571D01*
X142598571Y-116235714D01*
X142598571Y-115878571D01*
X142670000Y-115735714D01*
X142741429Y-115664285D01*
X142884286Y-115592857D01*
X143027143Y-115592857D01*
X143241429Y-115664285D01*
X144098571Y-116521428D01*
X144098571Y-115592857D01*
X142598571Y-114664286D02*
X142598571Y-114521429D01*
X142670000Y-114378572D01*
X142741429Y-114307143D01*
X142884286Y-114235714D01*
X143170000Y-114164286D01*
X143527143Y-114164286D01*
X143812857Y-114235714D01*
X143955714Y-114307143D01*
X144027143Y-114378572D01*
X144098571Y-114521429D01*
X144098571Y-114664286D01*
X144027143Y-114807143D01*
X143955714Y-114878572D01*
X143812857Y-114950000D01*
X143527143Y-115021429D01*
X143170000Y-115021429D01*
X142884286Y-114950000D01*
X142741429Y-114878572D01*
X142670000Y-114807143D01*
X142598571Y-114664286D01*
X144098571Y-112735715D02*
X144098571Y-113592858D01*
X144098571Y-113164286D02*
X142598571Y-113164286D01*
X142812857Y-113307143D01*
X142955714Y-113450001D01*
X143027143Y-113592858D01*
X143241429Y-111878572D02*
X143170000Y-112021430D01*
X143098571Y-112092858D01*
X142955714Y-112164287D01*
X142884286Y-112164287D01*
X142741429Y-112092858D01*
X142670000Y-112021430D01*
X142598571Y-111878572D01*
X142598571Y-111592858D01*
X142670000Y-111450001D01*
X142741429Y-111378572D01*
X142884286Y-111307144D01*
X142955714Y-111307144D01*
X143098571Y-111378572D01*
X143170000Y-111450001D01*
X143241429Y-111592858D01*
X143241429Y-111878572D01*
X143312857Y-112021430D01*
X143384286Y-112092858D01*
X143527143Y-112164287D01*
X143812857Y-112164287D01*
X143955714Y-112092858D01*
X144027143Y-112021430D01*
X144098571Y-111878572D01*
X144098571Y-111592858D01*
X144027143Y-111450001D01*
X143955714Y-111378572D01*
X143812857Y-111307144D01*
X143527143Y-111307144D01*
X143384286Y-111378572D01*
X143312857Y-111450001D01*
X143241429Y-111592858D01*
D12*
X104135000Y-69665000D02*
X102865000Y-69665000D01*
X104135000Y-96335000D02*
X102865000Y-96335000D01*
X122135000Y-69665000D02*
X120865000Y-69665000D01*
X122135000Y-96335000D02*
X120865000Y-96335000D01*
D13*
X131680000Y-86600000D03*
X131700000Y-68190000D03*
X91750000Y-92050000D03*
X93170000Y-83500000D03*
X92970000Y-76460000D03*
X111250000Y-64170000D03*
X112840000Y-98510000D03*
X117610000Y-113150000D03*
D14*
X76120000Y-114210000D03*
D15*
X104500000Y-58000000D03*
D14*
X127500000Y-108000000D03*
X127500000Y-58000000D03*
X97500000Y-108000000D03*
D16*
X144050000Y-89790000D03*
X145950000Y-89790000D03*
X144050000Y-79940000D03*
X145950000Y-79940000D03*
X144050000Y-75080000D03*
X145950000Y-75080000D03*
X144050000Y-65380000D03*
X145950000Y-65380000D03*
X81950000Y-65320000D03*
X80050000Y-65320000D03*
X81950000Y-74800000D03*
X80050000Y-74800000D03*
X81950000Y-80510000D03*
X80050000Y-80510000D03*
X81950000Y-89550000D03*
X80050000Y-89550000D03*
X81950000Y-95440000D03*
X80050000Y-95440000D03*
X81950000Y-105000000D03*
X80050000Y-105000000D03*
D17*
X102865000Y-96335000D03*
X104135000Y-96335000D03*
X102865000Y-69665000D03*
X104135000Y-69665000D03*
D18*
X102865000Y-70935000D03*
X104135000Y-70935000D03*
X102865000Y-72205000D03*
X104135000Y-72205000D03*
X102865000Y-73475000D03*
X104135000Y-73475000D03*
X102865000Y-74745000D03*
X104135000Y-74745000D03*
X102865000Y-76015000D03*
X104135000Y-76015000D03*
X102865000Y-77285000D03*
X104135000Y-77285000D03*
X102865000Y-78555000D03*
X104135000Y-78555000D03*
X102865000Y-79825000D03*
X104135000Y-79825000D03*
X102865000Y-81095000D03*
X104135000Y-81095000D03*
X102865000Y-82365000D03*
X104135000Y-82365000D03*
X102865000Y-83635000D03*
X104135000Y-83635000D03*
X102865000Y-84905000D03*
X104135000Y-84905000D03*
X102865000Y-86175000D03*
X104135000Y-86175000D03*
X102865000Y-87445000D03*
X104135000Y-87445000D03*
X102865000Y-88715000D03*
X104135000Y-88715000D03*
X102865000Y-89985000D03*
X104135000Y-89985000D03*
X102865000Y-91255000D03*
X104135000Y-91255000D03*
X102865000Y-92525000D03*
X104135000Y-92525000D03*
X102865000Y-93795000D03*
X104135000Y-93795000D03*
X102865000Y-95065000D03*
X104135000Y-95065000D03*
D19*
X131100000Y-49000000D03*
D20*
X128560000Y-49000000D03*
D21*
X115040000Y-49000000D03*
X109960000Y-49000000D03*
D22*
X120120000Y-49000000D03*
D21*
X104880000Y-49000000D03*
D23*
X109960000Y-127040000D03*
X115040000Y-127040000D03*
X115040000Y-121960000D03*
X109960000Y-121960000D03*
X112500000Y-124500000D03*
D17*
X120865000Y-96335000D03*
X122135000Y-96335000D03*
X120865000Y-69665000D03*
X122135000Y-69665000D03*
D18*
X120865000Y-70935000D03*
X122135000Y-70935000D03*
X120865000Y-72205000D03*
X122135000Y-72205000D03*
X120865000Y-73475000D03*
X122135000Y-73475000D03*
X120865000Y-74745000D03*
X122135000Y-74745000D03*
X120865000Y-76015000D03*
X122135000Y-76015000D03*
X120865000Y-77285000D03*
X122135000Y-77285000D03*
X120865000Y-78555000D03*
X122135000Y-78555000D03*
X120865000Y-79825000D03*
X122135000Y-79825000D03*
X120865000Y-81095000D03*
X122135000Y-81095000D03*
X120865000Y-82365000D03*
X122135000Y-82365000D03*
X120865000Y-83635000D03*
X122135000Y-83635000D03*
X120865000Y-84905000D03*
X122135000Y-84905000D03*
X120865000Y-86175000D03*
X122135000Y-86175000D03*
X120865000Y-87445000D03*
X122135000Y-87445000D03*
X120865000Y-88715000D03*
X122135000Y-88715000D03*
X120865000Y-89985000D03*
X122135000Y-89985000D03*
X120865000Y-91255000D03*
X122135000Y-91255000D03*
X120865000Y-92525000D03*
X122135000Y-92525000D03*
X120865000Y-93795000D03*
X122135000Y-93795000D03*
X120865000Y-95065000D03*
X122135000Y-95065000D03*
D24*
X144550000Y-147400000D03*
D25*
X144550000Y-144860000D03*
X144550000Y-142320000D03*
D26*
X92180000Y-137380000D03*
X92180000Y-152620000D03*
X94720000Y-137380000D03*
X94720000Y-152620000D03*
X97260000Y-137380000D03*
X97260000Y-152620000D03*
X99800000Y-137380000D03*
X99800000Y-152620000D03*
X102340000Y-137380000D03*
X102340000Y-152620000D03*
X104880000Y-137380000D03*
X104880000Y-152620000D03*
X107420000Y-137380000D03*
X107420000Y-152620000D03*
X109960000Y-137380000D03*
X109960000Y-152620000D03*
X112500000Y-137380000D03*
X112500000Y-152620000D03*
X115040000Y-137380000D03*
X115040000Y-152620000D03*
X117580000Y-137380000D03*
X117580000Y-152620000D03*
X120120000Y-137380000D03*
X120120000Y-152620000D03*
X122660000Y-137380000D03*
X122660000Y-152620000D03*
X125200000Y-137380000D03*
X125200000Y-152620000D03*
X127740000Y-137380000D03*
X127740000Y-152620000D03*
X130280000Y-137380000D03*
X130280000Y-152620000D03*
X132820000Y-137380000D03*
X132820000Y-152620000D03*
D27*
X137250000Y-91000000D03*
X138750000Y-91000000D03*
X137250000Y-76000000D03*
X138750000Y-76000000D03*
X86990000Y-59150000D03*
X85490000Y-59150000D03*
X88340000Y-76840000D03*
X86840000Y-76840000D03*
X88000000Y-92100000D03*
X86500000Y-92100000D03*
D28*
X140575000Y-82150000D03*
X139925000Y-82150000D03*
X139275000Y-82150000D03*
X138625000Y-82150000D03*
X137975000Y-82150000D03*
X137325000Y-82150000D03*
X136675000Y-82150000D03*
X136025000Y-82150000D03*
X135375000Y-82150000D03*
X134725000Y-82150000D03*
X134075000Y-82150000D03*
X133425000Y-82150000D03*
X133425000Y-87850000D03*
X134075000Y-87850000D03*
X134725000Y-87850000D03*
X135375000Y-87850000D03*
X136025000Y-87850000D03*
X136675000Y-87850000D03*
X137325000Y-87850000D03*
X137975000Y-87850000D03*
X138625000Y-87850000D03*
X139275000Y-87850000D03*
X139925000Y-87850000D03*
X140575000Y-87850000D03*
X140575000Y-67150000D03*
X139925000Y-67150000D03*
X139275000Y-67150000D03*
X138625000Y-67150000D03*
X137975000Y-67150000D03*
X137325000Y-67150000D03*
X136675000Y-67150000D03*
X136025000Y-67150000D03*
X135375000Y-67150000D03*
X134725000Y-67150000D03*
X134075000Y-67150000D03*
X133425000Y-67150000D03*
X133425000Y-72850000D03*
X134075000Y-72850000D03*
X134725000Y-72850000D03*
X135375000Y-72850000D03*
X136025000Y-72850000D03*
X136675000Y-72850000D03*
X137325000Y-72850000D03*
X137975000Y-72850000D03*
X138625000Y-72850000D03*
X139275000Y-72850000D03*
X139925000Y-72850000D03*
X140575000Y-72850000D03*
X84425000Y-72850000D03*
X85075000Y-72850000D03*
X85725000Y-72850000D03*
X86375000Y-72850000D03*
X87025000Y-72850000D03*
X87675000Y-72850000D03*
X88325000Y-72850000D03*
X88975000Y-72850000D03*
X89625000Y-72850000D03*
X90275000Y-72850000D03*
X90925000Y-72850000D03*
X91575000Y-72850000D03*
X91575000Y-67150000D03*
X90925000Y-67150000D03*
X90275000Y-67150000D03*
X89625000Y-67150000D03*
X88975000Y-67150000D03*
X88325000Y-67150000D03*
X87675000Y-67150000D03*
X87025000Y-67150000D03*
X86375000Y-67150000D03*
X85725000Y-67150000D03*
X85075000Y-67150000D03*
X84425000Y-67150000D03*
X84425000Y-87850000D03*
X85075000Y-87850000D03*
X85725000Y-87850000D03*
X86375000Y-87850000D03*
X87025000Y-87850000D03*
X87675000Y-87850000D03*
X88325000Y-87850000D03*
X88975000Y-87850000D03*
X89625000Y-87850000D03*
X90275000Y-87850000D03*
X90925000Y-87850000D03*
X91575000Y-87850000D03*
X91575000Y-82150000D03*
X90925000Y-82150000D03*
X90275000Y-82150000D03*
X89625000Y-82150000D03*
X88975000Y-82150000D03*
X88325000Y-82150000D03*
X87675000Y-82150000D03*
X87025000Y-82150000D03*
X86375000Y-82150000D03*
X85725000Y-82150000D03*
X85075000Y-82150000D03*
X84425000Y-82150000D03*
X84425000Y-102850000D03*
X85075000Y-102850000D03*
X85725000Y-102850000D03*
X86375000Y-102850000D03*
X87025000Y-102850000D03*
X87675000Y-102850000D03*
X88325000Y-102850000D03*
X88975000Y-102850000D03*
X89625000Y-102850000D03*
X90275000Y-102850000D03*
X90925000Y-102850000D03*
X91575000Y-102850000D03*
X91575000Y-97150000D03*
X90925000Y-97150000D03*
X90275000Y-97150000D03*
X89625000Y-97150000D03*
X88975000Y-97150000D03*
X88325000Y-97150000D03*
X87675000Y-97150000D03*
X87025000Y-97150000D03*
X86375000Y-97150000D03*
X85725000Y-97150000D03*
X85075000Y-97150000D03*
X84425000Y-97150000D03*
D14*
X97500000Y-58000000D03*
D15*
X120500000Y-108000000D03*
M02*
