# Supplementary material for: Selective Retrieval of Individual Cells from Microfluidic Arrays Combining Dielectrophoretic Force and Directed Hydrodynamic Flow
Source: Micromachines (Basel). 2020 Mar 20;11(3):322. doi: 10.3390/mi11030322 (PMC7143322; doi:10.3390/mi11030322)
Supplement: Supplementary file 1 [file micromachines-11-00322-s001.zip › Folders/PCB DEP release/Gerbers/DEP selective grounded-F.SilkS.gto]

G04 #@! TF.FileFunction,Legend,Top*
%FSLAX46Y46*%
G04 Gerber Fmt 4.6, Leading zero omitted, Abs format (unit mm)*
G04 Created by KiCad (PCBNEW 4.0.7) date 11/08/18 16:02:00*
%MOMM*%
%LPD*%
G01*
G04 APERTURE LIST*
%ADD10C,0.100000*%
%ADD11C,0.150000*%
%ADD12C,0.120000*%
G04 APERTURE END LIST*
D10*
D11*
X144650000Y-89190000D02*
X145350000Y-89190000D01*
X145350000Y-90390000D02*
X144650000Y-90390000D01*
X144650000Y-79340000D02*
X145350000Y-79340000D01*
X145350000Y-80540000D02*
X144650000Y-80540000D01*
X144650000Y-74480000D02*
X145350000Y-74480000D01*
X145350000Y-75680000D02*
X144650000Y-75680000D01*
X144650000Y-64780000D02*
X145350000Y-64780000D01*
X145350000Y-65980000D02*
X144650000Y-65980000D01*
X81350000Y-65920000D02*
X80650000Y-65920000D01*
X80650000Y-64720000D02*
X81350000Y-64720000D01*
X81350000Y-75400000D02*
X80650000Y-75400000D01*
X80650000Y-74200000D02*
X81350000Y-74200000D01*
X81350000Y-81110000D02*
X80650000Y-81110000D01*
X80650000Y-79910000D02*
X81350000Y-79910000D01*
X81350000Y-90150000D02*
X80650000Y-90150000D01*
X80650000Y-88950000D02*
X81350000Y-88950000D01*
X81350000Y-96040000D02*
X80650000Y-96040000D01*
X80650000Y-94840000D02*
X81350000Y-94840000D01*
X81350000Y-105600000D02*
X80650000Y-105600000D01*
X80650000Y-104400000D02*
X81350000Y-104400000D01*
X122660000Y-52810000D02*
X122660000Y-45190000D01*
X102340000Y-45190000D02*
X102340000Y-52810000D01*
X102340000Y-46460000D02*
X122660000Y-46460000D01*
X122660000Y-52810000D02*
X102340000Y-52810000D01*
X122660000Y-45190000D02*
X102340000Y-45190000D01*
X115700000Y-123500000D02*
X115700000Y-125500000D01*
X111500000Y-121300000D02*
X113500000Y-121300000D01*
X109300000Y-125500000D02*
X109300000Y-123500000D01*
X111500000Y-127700000D02*
X113500000Y-127700000D01*
X133500000Y-149000000D02*
X136500000Y-149000000D01*
X133500000Y-141000000D02*
X133500000Y-149000000D01*
X136500000Y-141000000D02*
X133500000Y-141000000D01*
X90275000Y-152620000D02*
G75*
G03X90275000Y-152620000I-635000J0D01*
G01*
X90275000Y-137380000D02*
G75*
G03X90275000Y-137380000I-635000J0D01*
G01*
X135995000Y-152620000D02*
G75*
G03X135995000Y-152620000I-635000J0D01*
G01*
X135995000Y-137380000D02*
G75*
G03X135995000Y-137380000I-635000J0D01*
G01*
X136500000Y-136000000D02*
X88500000Y-136000000D01*
X136500000Y-154000000D02*
X136500000Y-136000000D01*
X88500000Y-154000000D02*
X136500000Y-154000000D01*
X88500000Y-136000000D02*
X88500000Y-154000000D01*
D12*
X138500000Y-91680000D02*
X137500000Y-91680000D01*
X137500000Y-90320000D02*
X138500000Y-90320000D01*
X138500000Y-76680000D02*
X137500000Y-76680000D01*
X137500000Y-75320000D02*
X138500000Y-75320000D01*
X85740000Y-58470000D02*
X86740000Y-58470000D01*
X86740000Y-59830000D02*
X85740000Y-59830000D01*
X87090000Y-76160000D02*
X88090000Y-76160000D01*
X88090000Y-77520000D02*
X87090000Y-77520000D01*
X86750000Y-91420000D02*
X87750000Y-91420000D01*
X87750000Y-92780000D02*
X86750000Y-92780000D01*
D11*
X141025000Y-87325000D02*
X141000000Y-87325000D01*
X132975000Y-87325000D02*
X133000000Y-87325000D01*
X132975000Y-82675000D02*
X133000000Y-82675000D01*
X141075000Y-81600000D02*
X141075000Y-87325000D01*
X132975000Y-82675000D02*
X132975000Y-87325000D01*
X141025000Y-72325000D02*
X141000000Y-72325000D01*
X132975000Y-72325000D02*
X133000000Y-72325000D01*
X132975000Y-67675000D02*
X133000000Y-67675000D01*
X141075000Y-66600000D02*
X141075000Y-72325000D01*
X132975000Y-67675000D02*
X132975000Y-72325000D01*
X83975000Y-67675000D02*
X84000000Y-67675000D01*
X92025000Y-67675000D02*
X92000000Y-67675000D01*
X92025000Y-72325000D02*
X92000000Y-72325000D01*
X83925000Y-73400000D02*
X83925000Y-67675000D01*
X92025000Y-72325000D02*
X92025000Y-67675000D01*
X83975000Y-82675000D02*
X84000000Y-82675000D01*
X92025000Y-82675000D02*
X92000000Y-82675000D01*
X92025000Y-87325000D02*
X92000000Y-87325000D01*
X83925000Y-88400000D02*
X83925000Y-82675000D01*
X92025000Y-87325000D02*
X92025000Y-82675000D01*
X83975000Y-97675000D02*
X84000000Y-97675000D01*
X92025000Y-97675000D02*
X92000000Y-97675000D01*
X92025000Y-102325000D02*
X92000000Y-102325000D01*
X83925000Y-103400000D02*
X83925000Y-97675000D01*
X92025000Y-102325000D02*
X92025000Y-97675000D01*
X130441905Y-89338381D02*
X130441905Y-88338381D01*
X130441905Y-88814571D02*
X131013334Y-88814571D01*
X131013334Y-89338381D02*
X131013334Y-88338381D01*
X132013334Y-89338381D02*
X131441905Y-89338381D01*
X131727619Y-89338381D02*
X131727619Y-88338381D01*
X131632381Y-88481238D01*
X131537143Y-88576476D01*
X131441905Y-88624095D01*
X132965715Y-89338381D02*
X132394286Y-89338381D01*
X132680000Y-89338381D02*
X132680000Y-88338381D01*
X132584762Y-88481238D01*
X132489524Y-88576476D01*
X132394286Y-88624095D01*
X130021905Y-67392381D02*
X130021905Y-66392381D01*
X130021905Y-66868571D02*
X130593334Y-66868571D01*
X130593334Y-67392381D02*
X130593334Y-66392381D01*
X131593334Y-67392381D02*
X131021905Y-67392381D01*
X131307619Y-67392381D02*
X131307619Y-66392381D01*
X131212381Y-66535238D01*
X131117143Y-66630476D01*
X131021905Y-66678095D01*
X132545715Y-67392381D02*
X131974286Y-67392381D01*
X132260000Y-67392381D02*
X132260000Y-66392381D01*
X132164762Y-66535238D01*
X132069524Y-66630476D01*
X131974286Y-66678095D01*
X99311905Y-113532381D02*
X99311905Y-112532381D01*
X99311905Y-113008571D02*
X99883334Y-113008571D01*
X99883334Y-113532381D02*
X99883334Y-112532381D01*
X100883334Y-113532381D02*
X100311905Y-113532381D01*
X100597619Y-113532381D02*
X100597619Y-112532381D01*
X100502381Y-112675238D01*
X100407143Y-112770476D01*
X100311905Y-112818095D01*
X101835715Y-113532381D02*
X101264286Y-113532381D01*
X101550000Y-113532381D02*
X101550000Y-112532381D01*
X101454762Y-112675238D01*
X101359524Y-112770476D01*
X101264286Y-112818095D01*
X94121905Y-83862381D02*
X94121905Y-82862381D01*
X94121905Y-83338571D02*
X94693334Y-83338571D01*
X94693334Y-83862381D02*
X94693334Y-82862381D01*
X95693334Y-83862381D02*
X95121905Y-83862381D01*
X95407619Y-83862381D02*
X95407619Y-82862381D01*
X95312381Y-83005238D01*
X95217143Y-83100476D01*
X95121905Y-83148095D01*
X96645715Y-83862381D02*
X96074286Y-83862381D01*
X96360000Y-83862381D02*
X96360000Y-82862381D01*
X96264762Y-83005238D01*
X96169524Y-83100476D01*
X96074286Y-83148095D01*
X91801905Y-78102381D02*
X91801905Y-77102381D01*
X91801905Y-77578571D02*
X92373334Y-77578571D01*
X92373334Y-78102381D02*
X92373334Y-77102381D01*
X93373334Y-78102381D02*
X92801905Y-78102381D01*
X93087619Y-78102381D02*
X93087619Y-77102381D01*
X92992381Y-77245238D01*
X92897143Y-77340476D01*
X92801905Y-77388095D01*
X94325715Y-78102381D02*
X93754286Y-78102381D01*
X94040000Y-78102381D02*
X94040000Y-77102381D01*
X93944762Y-77245238D01*
X93849524Y-77340476D01*
X93754286Y-77388095D01*
X110011905Y-66908381D02*
X110011905Y-65908381D01*
X110011905Y-66384571D02*
X110583334Y-66384571D01*
X110583334Y-66908381D02*
X110583334Y-65908381D01*
X111583334Y-66908381D02*
X111011905Y-66908381D01*
X111297619Y-66908381D02*
X111297619Y-65908381D01*
X111202381Y-66051238D01*
X111107143Y-66146476D01*
X111011905Y-66194095D01*
X112535715Y-66908381D02*
X111964286Y-66908381D01*
X112250000Y-66908381D02*
X112250000Y-65908381D01*
X112154762Y-66051238D01*
X112059524Y-66146476D01*
X111964286Y-66194095D01*
X111601905Y-101248381D02*
X111601905Y-100248381D01*
X111601905Y-100724571D02*
X112173334Y-100724571D01*
X112173334Y-101248381D02*
X112173334Y-100248381D01*
X113173334Y-101248381D02*
X112601905Y-101248381D01*
X112887619Y-101248381D02*
X112887619Y-100248381D01*
X112792381Y-100391238D01*
X112697143Y-100486476D01*
X112601905Y-100534095D01*
X114125715Y-101248381D02*
X113554286Y-101248381D01*
X113840000Y-101248381D02*
X113840000Y-100248381D01*
X113744762Y-100391238D01*
X113649524Y-100486476D01*
X113554286Y-100534095D01*
X116371905Y-115888381D02*
X116371905Y-114888381D01*
X116371905Y-115364571D02*
X116943334Y-115364571D01*
X116943334Y-115888381D02*
X116943334Y-114888381D01*
X117943334Y-115888381D02*
X117371905Y-115888381D01*
X117657619Y-115888381D02*
X117657619Y-114888381D01*
X117562381Y-115031238D01*
X117467143Y-115126476D01*
X117371905Y-115174095D01*
X118895715Y-115888381D02*
X118324286Y-115888381D01*
X118610000Y-115888381D02*
X118610000Y-114888381D01*
X118514762Y-115031238D01*
X118419524Y-115126476D01*
X118324286Y-115174095D01*
X76788095Y-114070381D02*
X76788095Y-113070381D01*
X76788095Y-113546571D02*
X77359524Y-113546571D01*
X77359524Y-114070381D02*
X77359524Y-113070381D01*
X78359524Y-114070381D02*
X77788095Y-114070381D01*
X78073809Y-114070381D02*
X78073809Y-113070381D01*
X77978571Y-113213238D01*
X77883333Y-113308476D01*
X77788095Y-113356095D01*
X103261905Y-60738381D02*
X103261905Y-59738381D01*
X103261905Y-60214571D02*
X103833334Y-60214571D01*
X103833334Y-60738381D02*
X103833334Y-59738381D01*
X104833334Y-60738381D02*
X104261905Y-60738381D01*
X104547619Y-60738381D02*
X104547619Y-59738381D01*
X104452381Y-59881238D01*
X104357143Y-59976476D01*
X104261905Y-60024095D01*
X105785715Y-60738381D02*
X105214286Y-60738381D01*
X105500000Y-60738381D02*
X105500000Y-59738381D01*
X105404762Y-59881238D01*
X105309524Y-59976476D01*
X105214286Y-60024095D01*
X125568095Y-114240381D02*
X125568095Y-113240381D01*
X125568095Y-113716571D02*
X126139524Y-113716571D01*
X126139524Y-114240381D02*
X126139524Y-113240381D01*
X127139524Y-114240381D02*
X126568095Y-114240381D01*
X126853809Y-114240381D02*
X126853809Y-113240381D01*
X126758571Y-113383238D01*
X126663333Y-113478476D01*
X126568095Y-113526095D01*
X126738095Y-61500381D02*
X126738095Y-60500381D01*
X126738095Y-60976571D02*
X127309524Y-60976571D01*
X127309524Y-61500381D02*
X127309524Y-60500381D01*
X128309524Y-61500381D02*
X127738095Y-61500381D01*
X128023809Y-61500381D02*
X128023809Y-60500381D01*
X127928571Y-60643238D01*
X127833333Y-60738476D01*
X127738095Y-60786095D01*
X99748095Y-111632381D02*
X99748095Y-110632381D01*
X99748095Y-111108571D02*
X100319524Y-111108571D01*
X100319524Y-111632381D02*
X100319524Y-110632381D01*
X101319524Y-111632381D02*
X100748095Y-111632381D01*
X101033809Y-111632381D02*
X101033809Y-110632381D01*
X100938571Y-110775238D01*
X100843333Y-110870476D01*
X100748095Y-110918095D01*
X148183334Y-90147143D02*
X148135715Y-90194762D01*
X147992858Y-90242381D01*
X147897620Y-90242381D01*
X147754762Y-90194762D01*
X147659524Y-90099524D01*
X147611905Y-90004286D01*
X147564286Y-89813810D01*
X147564286Y-89670952D01*
X147611905Y-89480476D01*
X147659524Y-89385238D01*
X147754762Y-89290000D01*
X147897620Y-89242381D01*
X147992858Y-89242381D01*
X148135715Y-89290000D01*
X148183334Y-89337619D01*
X149135715Y-90242381D02*
X148564286Y-90242381D01*
X148850000Y-90242381D02*
X148850000Y-89242381D01*
X148754762Y-89385238D01*
X148659524Y-89480476D01*
X148564286Y-89528095D01*
X148183334Y-80297143D02*
X148135715Y-80344762D01*
X147992858Y-80392381D01*
X147897620Y-80392381D01*
X147754762Y-80344762D01*
X147659524Y-80249524D01*
X147611905Y-80154286D01*
X147564286Y-79963810D01*
X147564286Y-79820952D01*
X147611905Y-79630476D01*
X147659524Y-79535238D01*
X147754762Y-79440000D01*
X147897620Y-79392381D01*
X147992858Y-79392381D01*
X148135715Y-79440000D01*
X148183334Y-79487619D01*
X148564286Y-79487619D02*
X148611905Y-79440000D01*
X148707143Y-79392381D01*
X148945239Y-79392381D01*
X149040477Y-79440000D01*
X149088096Y-79487619D01*
X149135715Y-79582857D01*
X149135715Y-79678095D01*
X149088096Y-79820952D01*
X148516667Y-80392381D01*
X149135715Y-80392381D01*
X148183334Y-75437143D02*
X148135715Y-75484762D01*
X147992858Y-75532381D01*
X147897620Y-75532381D01*
X147754762Y-75484762D01*
X147659524Y-75389524D01*
X147611905Y-75294286D01*
X147564286Y-75103810D01*
X147564286Y-74960952D01*
X147611905Y-74770476D01*
X147659524Y-74675238D01*
X147754762Y-74580000D01*
X147897620Y-74532381D01*
X147992858Y-74532381D01*
X148135715Y-74580000D01*
X148183334Y-74627619D01*
X148516667Y-74532381D02*
X149135715Y-74532381D01*
X148802381Y-74913333D01*
X148945239Y-74913333D01*
X149040477Y-74960952D01*
X149088096Y-75008571D01*
X149135715Y-75103810D01*
X149135715Y-75341905D01*
X149088096Y-75437143D01*
X149040477Y-75484762D01*
X148945239Y-75532381D01*
X148659524Y-75532381D01*
X148564286Y-75484762D01*
X148516667Y-75437143D01*
X148183334Y-65737143D02*
X148135715Y-65784762D01*
X147992858Y-65832381D01*
X147897620Y-65832381D01*
X147754762Y-65784762D01*
X147659524Y-65689524D01*
X147611905Y-65594286D01*
X147564286Y-65403810D01*
X147564286Y-65260952D01*
X147611905Y-65070476D01*
X147659524Y-64975238D01*
X147754762Y-64880000D01*
X147897620Y-64832381D01*
X147992858Y-64832381D01*
X148135715Y-64880000D01*
X148183334Y-64927619D01*
X149040477Y-65165714D02*
X149040477Y-65832381D01*
X148802381Y-64784762D02*
X148564286Y-65499048D01*
X149183334Y-65499048D01*
X77483334Y-65677143D02*
X77435715Y-65724762D01*
X77292858Y-65772381D01*
X77197620Y-65772381D01*
X77054762Y-65724762D01*
X76959524Y-65629524D01*
X76911905Y-65534286D01*
X76864286Y-65343810D01*
X76864286Y-65200952D01*
X76911905Y-65010476D01*
X76959524Y-64915238D01*
X77054762Y-64820000D01*
X77197620Y-64772381D01*
X77292858Y-64772381D01*
X77435715Y-64820000D01*
X77483334Y-64867619D01*
X78388096Y-64772381D02*
X77911905Y-64772381D01*
X77864286Y-65248571D01*
X77911905Y-65200952D01*
X78007143Y-65153333D01*
X78245239Y-65153333D01*
X78340477Y-65200952D01*
X78388096Y-65248571D01*
X78435715Y-65343810D01*
X78435715Y-65581905D01*
X78388096Y-65677143D01*
X78340477Y-65724762D01*
X78245239Y-65772381D01*
X78007143Y-65772381D01*
X77911905Y-65724762D01*
X77864286Y-65677143D01*
X77483334Y-75157143D02*
X77435715Y-75204762D01*
X77292858Y-75252381D01*
X77197620Y-75252381D01*
X77054762Y-75204762D01*
X76959524Y-75109524D01*
X76911905Y-75014286D01*
X76864286Y-74823810D01*
X76864286Y-74680952D01*
X76911905Y-74490476D01*
X76959524Y-74395238D01*
X77054762Y-74300000D01*
X77197620Y-74252381D01*
X77292858Y-74252381D01*
X77435715Y-74300000D01*
X77483334Y-74347619D01*
X78340477Y-74252381D02*
X78150000Y-74252381D01*
X78054762Y-74300000D01*
X78007143Y-74347619D01*
X77911905Y-74490476D01*
X77864286Y-74680952D01*
X77864286Y-75061905D01*
X77911905Y-75157143D01*
X77959524Y-75204762D01*
X78054762Y-75252381D01*
X78245239Y-75252381D01*
X78340477Y-75204762D01*
X78388096Y-75157143D01*
X78435715Y-75061905D01*
X78435715Y-74823810D01*
X78388096Y-74728571D01*
X78340477Y-74680952D01*
X78245239Y-74633333D01*
X78054762Y-74633333D01*
X77959524Y-74680952D01*
X77911905Y-74728571D01*
X77864286Y-74823810D01*
X77483334Y-80867143D02*
X77435715Y-80914762D01*
X77292858Y-80962381D01*
X77197620Y-80962381D01*
X77054762Y-80914762D01*
X76959524Y-80819524D01*
X76911905Y-80724286D01*
X76864286Y-80533810D01*
X76864286Y-80390952D01*
X76911905Y-80200476D01*
X76959524Y-80105238D01*
X77054762Y-80010000D01*
X77197620Y-79962381D01*
X77292858Y-79962381D01*
X77435715Y-80010000D01*
X77483334Y-80057619D01*
X77816667Y-79962381D02*
X78483334Y-79962381D01*
X78054762Y-80962381D01*
X77483334Y-89907143D02*
X77435715Y-89954762D01*
X77292858Y-90002381D01*
X77197620Y-90002381D01*
X77054762Y-89954762D01*
X76959524Y-89859524D01*
X76911905Y-89764286D01*
X76864286Y-89573810D01*
X76864286Y-89430952D01*
X76911905Y-89240476D01*
X76959524Y-89145238D01*
X77054762Y-89050000D01*
X77197620Y-89002381D01*
X77292858Y-89002381D01*
X77435715Y-89050000D01*
X77483334Y-89097619D01*
X78054762Y-89430952D02*
X77959524Y-89383333D01*
X77911905Y-89335714D01*
X77864286Y-89240476D01*
X77864286Y-89192857D01*
X77911905Y-89097619D01*
X77959524Y-89050000D01*
X78054762Y-89002381D01*
X78245239Y-89002381D01*
X78340477Y-89050000D01*
X78388096Y-89097619D01*
X78435715Y-89192857D01*
X78435715Y-89240476D01*
X78388096Y-89335714D01*
X78340477Y-89383333D01*
X78245239Y-89430952D01*
X78054762Y-89430952D01*
X77959524Y-89478571D01*
X77911905Y-89526190D01*
X77864286Y-89621429D01*
X77864286Y-89811905D01*
X77911905Y-89907143D01*
X77959524Y-89954762D01*
X78054762Y-90002381D01*
X78245239Y-90002381D01*
X78340477Y-89954762D01*
X78388096Y-89907143D01*
X78435715Y-89811905D01*
X78435715Y-89621429D01*
X78388096Y-89526190D01*
X78340477Y-89478571D01*
X78245239Y-89430952D01*
X77483334Y-95797143D02*
X77435715Y-95844762D01*
X77292858Y-95892381D01*
X77197620Y-95892381D01*
X77054762Y-95844762D01*
X76959524Y-95749524D01*
X76911905Y-95654286D01*
X76864286Y-95463810D01*
X76864286Y-95320952D01*
X76911905Y-95130476D01*
X76959524Y-95035238D01*
X77054762Y-94940000D01*
X77197620Y-94892381D01*
X77292858Y-94892381D01*
X77435715Y-94940000D01*
X77483334Y-94987619D01*
X77959524Y-95892381D02*
X78150000Y-95892381D01*
X78245239Y-95844762D01*
X78292858Y-95797143D01*
X78388096Y-95654286D01*
X78435715Y-95463810D01*
X78435715Y-95082857D01*
X78388096Y-94987619D01*
X78340477Y-94940000D01*
X78245239Y-94892381D01*
X78054762Y-94892381D01*
X77959524Y-94940000D01*
X77911905Y-94987619D01*
X77864286Y-95082857D01*
X77864286Y-95320952D01*
X77911905Y-95416190D01*
X77959524Y-95463810D01*
X78054762Y-95511429D01*
X78245239Y-95511429D01*
X78340477Y-95463810D01*
X78388096Y-95416190D01*
X78435715Y-95320952D01*
X77007143Y-105357143D02*
X76959524Y-105404762D01*
X76816667Y-105452381D01*
X76721429Y-105452381D01*
X76578571Y-105404762D01*
X76483333Y-105309524D01*
X76435714Y-105214286D01*
X76388095Y-105023810D01*
X76388095Y-104880952D01*
X76435714Y-104690476D01*
X76483333Y-104595238D01*
X76578571Y-104500000D01*
X76721429Y-104452381D01*
X76816667Y-104452381D01*
X76959524Y-104500000D01*
X77007143Y-104547619D01*
X77959524Y-105452381D02*
X77388095Y-105452381D01*
X77673809Y-105452381D02*
X77673809Y-104452381D01*
X77578571Y-104595238D01*
X77483333Y-104690476D01*
X77388095Y-104738095D01*
X78578571Y-104452381D02*
X78673810Y-104452381D01*
X78769048Y-104500000D01*
X78816667Y-104547619D01*
X78864286Y-104642857D01*
X78911905Y-104833333D01*
X78911905Y-105071429D01*
X78864286Y-105261905D01*
X78816667Y-105357143D01*
X78769048Y-105404762D01*
X78673810Y-105452381D01*
X78578571Y-105452381D01*
X78483333Y-105404762D01*
X78435714Y-105357143D01*
X78388095Y-105261905D01*
X78340476Y-105071429D01*
X78340476Y-104833333D01*
X78388095Y-104642857D01*
X78435714Y-104547619D01*
X78483333Y-104500000D01*
X78578571Y-104452381D01*
X132691905Y-49452381D02*
X132691905Y-48452381D01*
X133072858Y-48452381D01*
X133168096Y-48500000D01*
X133215715Y-48547619D01*
X133263334Y-48642857D01*
X133263334Y-48785714D01*
X133215715Y-48880952D01*
X133168096Y-48928571D01*
X133072858Y-48976190D01*
X132691905Y-48976190D01*
X133644286Y-48547619D02*
X133691905Y-48500000D01*
X133787143Y-48452381D01*
X134025239Y-48452381D01*
X134120477Y-48500000D01*
X134168096Y-48547619D01*
X134215715Y-48642857D01*
X134215715Y-48738095D01*
X134168096Y-48880952D01*
X133596667Y-49452381D01*
X134215715Y-49452381D01*
X99261905Y-50452381D02*
X99261905Y-49452381D01*
X99642858Y-49452381D01*
X99738096Y-49500000D01*
X99785715Y-49547619D01*
X99833334Y-49642857D01*
X99833334Y-49785714D01*
X99785715Y-49880952D01*
X99738096Y-49928571D01*
X99642858Y-49976190D01*
X99261905Y-49976190D01*
X100166667Y-49452381D02*
X100785715Y-49452381D01*
X100452381Y-49833333D01*
X100595239Y-49833333D01*
X100690477Y-49880952D01*
X100738096Y-49928571D01*
X100785715Y-50023810D01*
X100785715Y-50261905D01*
X100738096Y-50357143D01*
X100690477Y-50404762D01*
X100595239Y-50452381D01*
X100309524Y-50452381D01*
X100214286Y-50404762D01*
X100166667Y-50357143D01*
X147702381Y-141398095D02*
X146702381Y-141398095D01*
X146702381Y-141017142D01*
X146750000Y-140921904D01*
X146797619Y-140874285D01*
X146892857Y-140826666D01*
X147035714Y-140826666D01*
X147130952Y-140874285D01*
X147178571Y-140921904D01*
X147226190Y-141017142D01*
X147226190Y-141398095D01*
X146702381Y-139969523D02*
X146702381Y-140160000D01*
X146750000Y-140255238D01*
X146797619Y-140302857D01*
X146940476Y-140398095D01*
X147130952Y-140445714D01*
X147511905Y-140445714D01*
X147607143Y-140398095D01*
X147654762Y-140350476D01*
X147702381Y-140255238D01*
X147702381Y-140064761D01*
X147654762Y-139969523D01*
X147607143Y-139921904D01*
X147511905Y-139874285D01*
X147273810Y-139874285D01*
X147178571Y-139921904D01*
X147130952Y-139969523D01*
X147083333Y-140064761D01*
X147083333Y-140255238D01*
X147130952Y-140350476D01*
X147178571Y-140398095D01*
X147273810Y-140445714D01*
X90397857Y-147085714D02*
X89197857Y-147085714D01*
X89197857Y-146628571D01*
X89255000Y-146514285D01*
X89312143Y-146457142D01*
X89426429Y-146399999D01*
X89597857Y-146399999D01*
X89712143Y-146457142D01*
X89769286Y-146514285D01*
X89826429Y-146628571D01*
X89826429Y-147085714D01*
X90283571Y-145199999D02*
X90340714Y-145257142D01*
X90397857Y-145428571D01*
X90397857Y-145542857D01*
X90340714Y-145714285D01*
X90226429Y-145828571D01*
X90112143Y-145885714D01*
X89883571Y-145942857D01*
X89712143Y-145942857D01*
X89483571Y-145885714D01*
X89369286Y-145828571D01*
X89255000Y-145714285D01*
X89197857Y-145542857D01*
X89197857Y-145428571D01*
X89255000Y-145257142D01*
X89312143Y-145199999D01*
X89769286Y-144285714D02*
X89826429Y-144114285D01*
X89883571Y-144057142D01*
X89997857Y-143999999D01*
X90169286Y-143999999D01*
X90283571Y-144057142D01*
X90340714Y-144114285D01*
X90397857Y-144228571D01*
X90397857Y-144685714D01*
X89197857Y-144685714D01*
X89197857Y-144285714D01*
X89255000Y-144171428D01*
X89312143Y-144114285D01*
X89426429Y-144057142D01*
X89540714Y-144057142D01*
X89655000Y-144114285D01*
X89712143Y-144171428D01*
X89769286Y-144285714D01*
X89769286Y-144685714D01*
X90397857Y-142857142D02*
X90397857Y-143542857D01*
X90397857Y-143199999D02*
X89197857Y-143199999D01*
X89369286Y-143314285D01*
X89483571Y-143428571D01*
X89540714Y-143542857D01*
X135483334Y-91452381D02*
X135150000Y-90976190D01*
X134911905Y-91452381D02*
X134911905Y-90452381D01*
X135292858Y-90452381D01*
X135388096Y-90500000D01*
X135435715Y-90547619D01*
X135483334Y-90642857D01*
X135483334Y-90785714D01*
X135435715Y-90880952D01*
X135388096Y-90928571D01*
X135292858Y-90976190D01*
X134911905Y-90976190D01*
X136435715Y-91452381D02*
X135864286Y-91452381D01*
X136150000Y-91452381D02*
X136150000Y-90452381D01*
X136054762Y-90595238D01*
X135959524Y-90690476D01*
X135864286Y-90738095D01*
X135483334Y-76452381D02*
X135150000Y-75976190D01*
X134911905Y-76452381D02*
X134911905Y-75452381D01*
X135292858Y-75452381D01*
X135388096Y-75500000D01*
X135435715Y-75547619D01*
X135483334Y-75642857D01*
X135483334Y-75785714D01*
X135435715Y-75880952D01*
X135388096Y-75928571D01*
X135292858Y-75976190D01*
X134911905Y-75976190D01*
X135864286Y-75547619D02*
X135911905Y-75500000D01*
X136007143Y-75452381D01*
X136245239Y-75452381D01*
X136340477Y-75500000D01*
X136388096Y-75547619D01*
X136435715Y-75642857D01*
X136435715Y-75738095D01*
X136388096Y-75880952D01*
X135816667Y-76452381D01*
X136435715Y-76452381D01*
X88423334Y-59602381D02*
X88090000Y-59126190D01*
X87851905Y-59602381D02*
X87851905Y-58602381D01*
X88232858Y-58602381D01*
X88328096Y-58650000D01*
X88375715Y-58697619D01*
X88423334Y-58792857D01*
X88423334Y-58935714D01*
X88375715Y-59030952D01*
X88328096Y-59078571D01*
X88232858Y-59126190D01*
X87851905Y-59126190D01*
X88756667Y-58602381D02*
X89375715Y-58602381D01*
X89042381Y-58983333D01*
X89185239Y-58983333D01*
X89280477Y-59030952D01*
X89328096Y-59078571D01*
X89375715Y-59173810D01*
X89375715Y-59411905D01*
X89328096Y-59507143D01*
X89280477Y-59554762D01*
X89185239Y-59602381D01*
X88899524Y-59602381D01*
X88804286Y-59554762D01*
X88756667Y-59507143D01*
X89773334Y-77292381D02*
X89440000Y-76816190D01*
X89201905Y-77292381D02*
X89201905Y-76292381D01*
X89582858Y-76292381D01*
X89678096Y-76340000D01*
X89725715Y-76387619D01*
X89773334Y-76482857D01*
X89773334Y-76625714D01*
X89725715Y-76720952D01*
X89678096Y-76768571D01*
X89582858Y-76816190D01*
X89201905Y-76816190D01*
X90630477Y-76625714D02*
X90630477Y-77292381D01*
X90392381Y-76244762D02*
X90154286Y-76959048D01*
X90773334Y-76959048D01*
X89433334Y-92552381D02*
X89100000Y-92076190D01*
X88861905Y-92552381D02*
X88861905Y-91552381D01*
X89242858Y-91552381D01*
X89338096Y-91600000D01*
X89385715Y-91647619D01*
X89433334Y-91742857D01*
X89433334Y-91885714D01*
X89385715Y-91980952D01*
X89338096Y-92028571D01*
X89242858Y-92076190D01*
X88861905Y-92076190D01*
X90338096Y-91552381D02*
X89861905Y-91552381D01*
X89814286Y-92028571D01*
X89861905Y-91980952D01*
X89957143Y-91933333D01*
X90195239Y-91933333D01*
X90290477Y-91980952D01*
X90338096Y-92028571D01*
X90385715Y-92123810D01*
X90385715Y-92361905D01*
X90338096Y-92457143D01*
X90290477Y-92504762D01*
X90195239Y-92552381D01*
X89957143Y-92552381D01*
X89861905Y-92504762D01*
X89814286Y-92457143D01*
X131452381Y-85761905D02*
X132261905Y-85761905D01*
X132357143Y-85714286D01*
X132404762Y-85666667D01*
X132452381Y-85571429D01*
X132452381Y-85380952D01*
X132404762Y-85285714D01*
X132357143Y-85238095D01*
X132261905Y-85190476D01*
X131452381Y-85190476D01*
X132452381Y-84190476D02*
X132452381Y-84761905D01*
X132452381Y-84476191D02*
X131452381Y-84476191D01*
X131595238Y-84571429D01*
X131690476Y-84666667D01*
X131738095Y-84761905D01*
X131452381Y-70761905D02*
X132261905Y-70761905D01*
X132357143Y-70714286D01*
X132404762Y-70666667D01*
X132452381Y-70571429D01*
X132452381Y-70380952D01*
X132404762Y-70285714D01*
X132357143Y-70238095D01*
X132261905Y-70190476D01*
X131452381Y-70190476D01*
X131547619Y-69761905D02*
X131500000Y-69714286D01*
X131452381Y-69619048D01*
X131452381Y-69380952D01*
X131500000Y-69285714D01*
X131547619Y-69238095D01*
X131642857Y-69190476D01*
X131738095Y-69190476D01*
X131880952Y-69238095D01*
X132452381Y-69809524D01*
X132452381Y-69190476D01*
X92452381Y-70761905D02*
X93261905Y-70761905D01*
X93357143Y-70714286D01*
X93404762Y-70666667D01*
X93452381Y-70571429D01*
X93452381Y-70380952D01*
X93404762Y-70285714D01*
X93357143Y-70238095D01*
X93261905Y-70190476D01*
X92452381Y-70190476D01*
X92452381Y-69809524D02*
X92452381Y-69190476D01*
X92833333Y-69523810D01*
X92833333Y-69380952D01*
X92880952Y-69285714D01*
X92928571Y-69238095D01*
X93023810Y-69190476D01*
X93261905Y-69190476D01*
X93357143Y-69238095D01*
X93404762Y-69285714D01*
X93452381Y-69380952D01*
X93452381Y-69666667D01*
X93404762Y-69761905D01*
X93357143Y-69809524D01*
X92452381Y-85761905D02*
X93261905Y-85761905D01*
X93357143Y-85714286D01*
X93404762Y-85666667D01*
X93452381Y-85571429D01*
X93452381Y-85380952D01*
X93404762Y-85285714D01*
X93357143Y-85238095D01*
X93261905Y-85190476D01*
X92452381Y-85190476D01*
X92785714Y-84285714D02*
X93452381Y-84285714D01*
X92404762Y-84523810D02*
X93119048Y-84761905D01*
X93119048Y-84142857D01*
X92452381Y-100761905D02*
X93261905Y-100761905D01*
X93357143Y-100714286D01*
X93404762Y-100666667D01*
X93452381Y-100571429D01*
X93452381Y-100380952D01*
X93404762Y-100285714D01*
X93357143Y-100238095D01*
X93261905Y-100190476D01*
X92452381Y-100190476D01*
X92452381Y-99238095D02*
X92452381Y-99714286D01*
X92928571Y-99761905D01*
X92880952Y-99714286D01*
X92833333Y-99619048D01*
X92833333Y-99380952D01*
X92880952Y-99285714D01*
X92928571Y-99238095D01*
X93023810Y-99190476D01*
X93261905Y-99190476D01*
X93357143Y-99238095D01*
X93404762Y-99285714D01*
X93452381Y-99380952D01*
X93452381Y-99619048D01*
X93404762Y-99714286D01*
X93357143Y-99761905D01*
X96718095Y-54962381D02*
X96718095Y-53962381D01*
X96718095Y-54438571D02*
X97289524Y-54438571D01*
X97289524Y-54962381D02*
X97289524Y-53962381D01*
X98289524Y-54962381D02*
X97718095Y-54962381D01*
X98003809Y-54962381D02*
X98003809Y-53962381D01*
X97908571Y-54105238D01*
X97813333Y-54200476D01*
X97718095Y-54248095D01*
X119261905Y-110738381D02*
X119261905Y-109738381D01*
X119261905Y-110214571D02*
X119833334Y-110214571D01*
X119833334Y-110738381D02*
X119833334Y-109738381D01*
X120833334Y-110738381D02*
X120261905Y-110738381D01*
X120547619Y-110738381D02*
X120547619Y-109738381D01*
X120452381Y-109881238D01*
X120357143Y-109976476D01*
X120261905Y-110024095D01*
X121785715Y-110738381D02*
X121214286Y-110738381D01*
X121500000Y-110738381D02*
X121500000Y-109738381D01*
X121404762Y-109881238D01*
X121309524Y-109976476D01*
X121214286Y-110024095D01*
M02*
