# Supplementary material for: Selective Retrieval of Individual Cells from Microfluidic Arrays Combining Dielectrophoretic Force and Directed Hydrodynamic Flow
Source: Micromachines (Basel). 2020 Mar 20;11(3):322. doi: 10.3390/mi11030322 (PMC7143322; doi:10.3390/mi11030322)
Supplement: Supplementary file 1 [file micromachines-11-00322-s001.zip › Folders/PCB DEP release/Gerbers/DEP selective grounded-top.pos]

### Module positions - created on 11/21/18 11:28:45 ###
### Printed by Pcbnew version kicad 4.0.7
## Unit = mm, Angle = deg.
## Side : top
# Ref     Val       Package                              PosX       PosY       Rot  Side
C1        100n      C_0603_HandSoldering             145.0000   -89.7900    0.0000  top
C2        100n      C_0603_HandSoldering             145.0000   -79.9400    0.0000  top
C3        100n      C_0603_HandSoldering             145.0000   -75.0800    0.0000  top
C4        100n      C_0603_HandSoldering             145.0000   -65.3800    0.0000  top
C5        100n      C_0603_HandSoldering              81.0000   -65.3200  180.0000  top
C6        100n      C_0603_HandSoldering              81.0000   -74.8000  180.0000  top
C7        100n      C_0603_HandSoldering              81.0000   -80.5100  180.0000  top
C8        100n      C_0603_HandSoldering              81.0000   -89.5500  180.0000  top
C9        100n      C_0603_HandSoldering              81.0000   -95.4400  180.0000  top
C10       100n      C_0603_HandSoldering              81.0000  -105.0000  180.0000  top
R1        1k        R_0603                           138.0000   -91.0000    0.0000  top
R2        1k        R_0603                           138.0000   -76.0000    0.0000  top
R3        1k        R_0603                            86.2400   -59.1500  180.0000  top
R4        1k        R_0603                            87.5900   -76.8400  180.0000  top
R5        1k        R_0603                            87.2500   -92.1000  180.0000  top
U1        ADG1414   TSSOP-24_4.4x7.8mm_Pitch0.65mm   137.0000   -85.0000  270.0000  top
U2        ADG1414   TSSOP-24_4.4x7.8mm_Pitch0.65mm   137.0000   -70.0000  270.0000  top
U3        ADG1414   TSSOP-24_4.4x7.8mm_Pitch0.65mm    88.0000   -70.0000   90.0000  top
U4        ADG1414   TSSOP-24_4.4x7.8mm_Pitch0.65mm    88.0000   -85.0000   90.0000  top
U5        ADG1414   TSSOP-24_4.4x7.8mm_Pitch0.65mm    88.0000  -100.0000   90.0000  top
## End
