# Supplementary material for: Selective Retrieval of Individual Cells from Microfluidic Arrays Combining Dielectrophoretic Force and Directed Hydrodynamic Flow
Source: Micromachines (Basel). 2020 Mar 20;11(3):322. doi: 10.3390/mi11030322 (PMC7143322; doi:10.3390/mi11030322)
Supplement: Supplementary file 1 [file micromachines-11-00322-s001.zip › Folders/PCB DEP release/Gerbers/DEP selective grounded.drl]

M48
;DRILL file {KiCad 4.0.7} date 11/08/18 16:02:23
;FORMAT={-:-/ absolute / inch / decimal}
FMAT,2
INCH,TZ
T1C0.014
T2C0.016
T3C0.020
T4C0.039
T5C0.040
T6C0.043
T7C0.059
T8C0.060
T9C0.063
T10C0.079
T11C0.134
%
G90
G05
M72
T1
X3.6122Y-3.624
X3.6602Y-3.0102
X3.6681Y-3.2874
X4.3799Y-2.5264
X4.4425Y-3.8783
X4.6303Y-4.4547
X5.1843Y-3.4094
X5.185Y-2.6846
T2
X3.1394Y-2.4185
X3.1394Y-3.087
X3.1394Y-3.6846
X3.2268Y-3.0134
X3.2268Y-3.6004
X3.2268Y-4.2193
X3.2724Y-2.6441
X3.2724Y-3.2299
X3.2724Y-3.8228
X3.3228Y-4.113
X3.3236Y-2.9268
X3.3236Y-3.5173
X3.3496Y-3.6272
X3.3594Y-3.0272
X3.3598Y-2.5732
X3.4713Y-3.9457
X3.4732Y-2.7555
X3.4799Y-3.3528
X4.5287Y-2.1465
X5.3937Y-3.3508
X5.3984Y-2.7583
X5.5067Y-2.9886
X5.5075Y-3.5866
X5.5343Y-2.5906
X5.5354Y-3.1587
X5.5921Y-2.8728
X5.5921Y-3.4591
X5.6697Y-2.4925
X5.6697Y-3.2256
X5.7496Y-3.0524
X5.7496Y-3.6614
X5.8303Y-3.0488
X5.8673Y-2.574
X5.8673Y-3.5409
T3
X4.0498Y-2.7927
X4.0498Y-2.8427
X4.0498Y-2.8927
X4.0498Y-2.9427
X4.0498Y-2.9927
X4.0498Y-3.0427
X4.0498Y-3.0927
X4.0498Y-3.1427
X4.0498Y-3.1927
X4.0498Y-3.2427
X4.0498Y-3.2927
X4.0498Y-3.3427
X4.0498Y-3.3927
X4.0498Y-3.4427
X4.0498Y-3.4927
X4.0498Y-3.5427
X4.0498Y-3.5927
X4.0498Y-3.6427
X4.0498Y-3.6927
X4.0498Y-3.7427
X4.0998Y-2.7927
X4.0998Y-2.8427
X4.0998Y-2.8927
X4.0998Y-2.9427
X4.0998Y-2.9927
X4.0998Y-3.0427
X4.0998Y-3.0927
X4.0998Y-3.1427
X4.0998Y-3.1927
X4.0998Y-3.2427
X4.0998Y-3.2927
X4.0998Y-3.3427
X4.0998Y-3.3927
X4.0998Y-3.4427
X4.0998Y-3.4927
X4.0998Y-3.5427
X4.0998Y-3.5927
X4.0998Y-3.6427
X4.0998Y-3.6927
X4.0998Y-3.7427
X4.7585Y-2.7927
X4.7585Y-2.8427
X4.7585Y-2.8927
X4.7585Y-2.9427
X4.7585Y-2.9927
X4.7585Y-3.0427
X4.7585Y-3.0927
X4.7585Y-3.1427
X4.7585Y-3.1927
X4.7585Y-3.2427
X4.7585Y-3.2927
X4.7585Y-3.3427
X4.7585Y-3.3927
X4.7585Y-3.4427
X4.7585Y-3.4927
X4.7585Y-3.5427
X4.7585Y-3.5927
X4.7585Y-3.6427
X4.7585Y-3.6927
X4.7585Y-3.7427
X4.8085Y-2.7927
X4.8085Y-2.8427
X4.8085Y-2.8927
X4.8085Y-2.9427
X4.8085Y-2.9927
X4.8085Y-3.0427
X4.8085Y-3.0927
X4.8085Y-3.1427
X4.8085Y-3.1927
X4.8085Y-3.2427
X4.8085Y-3.2927
X4.8085Y-3.3427
X4.8085Y-3.3927
X4.8085Y-3.4427
X4.8085Y-3.4927
X4.8085Y-3.5427
X4.8085Y-3.5927
X4.8085Y-3.6427
X4.8085Y-3.6927
X4.8085Y-3.7427
T4
X3.6291Y-5.4087
X3.6291Y-6.0087
X3.7291Y-5.4087
X3.7291Y-6.0087
X3.8291Y-5.4087
X3.8291Y-6.0087
X3.9291Y-5.4087
X3.9291Y-6.0087
X4.0291Y-5.4087
X4.0291Y-6.0087
X4.1291Y-5.4087
X4.1291Y-6.0087
X4.2291Y-5.4087
X4.2291Y-6.0087
X4.3291Y-5.4087
X4.3291Y-6.0087
X4.4291Y-5.4087
X4.4291Y-6.0087
X4.5291Y-5.4087
X4.5291Y-6.0087
X4.6291Y-5.4087
X4.6291Y-6.0087
X4.7291Y-5.4087
X4.7291Y-6.0087
X4.8291Y-5.4087
X4.8291Y-6.0087
X4.9291Y-5.4087
X4.9291Y-6.0087
X5.0291Y-5.4087
X5.0291Y-6.0087
X5.0614Y-1.9291
X5.1291Y-5.4087
X5.1291Y-6.0087
X5.1614Y-1.9291
X5.2291Y-5.4087
X5.2291Y-6.0087
T5
X5.6909Y-5.6031
X5.6909Y-5.7031
X5.6909Y-5.8031
T6
X4.0498Y-2.7427
X4.0498Y-3.7927
X4.0998Y-2.7427
X4.0998Y-3.7927
X4.7585Y-2.7427
X4.7585Y-3.7927
X4.8085Y-2.7427
X4.8085Y-3.7927
T7
X4.4291Y-4.9016
T8
X4.1291Y-1.9291
X4.3291Y-1.9291
X4.5291Y-1.9291
X4.7291Y-1.9291
T9
X4.3291Y-4.8016
X4.3291Y-5.0016
X4.5291Y-4.8016
X4.5291Y-5.0016
T10
X4.1142Y-2.2835
X4.7441Y-4.252
T11
X2.9969Y-4.4965
X3.8386Y-2.2835
X3.8386Y-4.252
X5.0197Y-2.2835
X5.0197Y-4.252
T0
M30
