# Supplementary material for: Selective Retrieval of Individual Cells from Microfluidic Arrays Combining Dielectrophoretic Force and Directed Hydrodynamic Flow
Source: Micromachines (Basel). 2020 Mar 20;11(3):322. doi: 10.3390/mi11030322 (PMC7143322; doi:10.3390/mi11030322)
Supplement: Supplementary file 1 [file micromachines-11-00322-s001.zip › Folders/PCB DEP release/sym-lib-table]

(sym_lib_table
  (lib (name z_interface_v2-cache1)(type Legacy)(uri "D:/Doctorat/PCB/10.04.2018 DEP selective floating/z_interface_v2-cache.lib")(options "")(descr ""))
  (lib (name four_signal_digital_pcb-cache)(type Legacy)(uri ${KIPRJMOD}/four_signal_digital_pcb-cache.lib)(options "")(descr ""))
)
