# Supplementary material for: Selective Retrieval of Individual Cells from Microfluidic Arrays Combining Dielectrophoretic Force and Directed Hydrodynamic Flow
Source: Micromachines (Basel). 2020 Mar 20;11(3):322. doi: 10.3390/mi11030322 (PMC7143322; doi:10.3390/mi11030322)
Supplement: Supplementary file 1 [file micromachines-11-00322-s001.zip › Folders/Python Interface DEP release/Form2.ui]

<?xml version="1.0" encoding="UTF-8"?>
<ui version="4.0">
 <class>Form2</class>
 <widget class="QMainWindow" name="Form2">
  <property name="geometry">
   <rect>
    <x>0</x>
    <y>0</y>
    <width>800</width>
    <height>821</height>
   </rect>
  </property>
  <property name="windowTitle">
   <string>MainWindow</string>
  </property>
  <widget class="QWidget" name="centralwidget">
   <widget class="QRadioButton" name="radioButton_l01b">
    <property name="geometry">
     <rect>
      <x>110</x>
      <y>90</y>
      <width>95</width>
      <height>20</height>
     </rect>
    </property>
    <property name="text">
     <string>l01</string>
    </property>
   </widget>
   <widget class="QRadioButton" name="radioButton_l02b">
    <property name="geometry">
     <rect>
      <x>110</x>
      <y>120</y>
      <width>95</width>
      <height>20</height>
     </rect>
    </property>
    <property name="text">
     <string>l02</string>
    </property>
   </widget>
   <widget class="QRadioButton" name="radioButton_l03b">
    <property name="geometry">
     <rect>
      <x>110</x>
      <y>150</y>
      <width>95</width>
      <height>20</height>
     </rect>
    </property>
    <property name="text">
     <string>l03</string>
    </property>
   </widget>
   <widget class="QRadioButton" name="radioButton_l04b">
    <property name="geometry">
     <rect>
      <x>110</x>
      <y>180</y>
      <width>95</width>
      <height>20</height>
     </rect>
    </property>
    <property name="text">
     <string>l04</string>
    </property>
   </widget>
   <widget class="QRadioButton" name="radioButton_l05b">
    <property name="geometry">
     <rect>
      <x>110</x>
      <y>210</y>
      <width>95</width>
      <height>20</height>
     </rect>
    </property>
    <property name="text">
     <string>l05</string>
    </property>
   </widget>
   <widget class="QRadioButton" name="radioButton_l06b">
    <property name="geometry">
     <rect>
      <x>110</x>
      <y>240</y>
      <width>95</width>
      <height>20</height>
     </rect>
    </property>
    <property name="text">
     <string>l06</string>
    </property>
   </widget>
   <widget class="QRadioButton" name="radioButton_l07b">
    <property name="geometry">
     <rect>
      <x>110</x>
      <y>270</y>
      <width>95</width>
      <height>20</height>
     </rect>
    </property>
    <property name="text">
     <string>l07</string>
    </property>
   </widget>
   <widget class="QRadioButton" name="radioButton_l08b">
    <property name="geometry">
     <rect>
      <x>110</x>
      <y>300</y>
      <width>95</width>
      <height>20</height>
     </rect>
    </property>
    <property name="text">
     <string>l08</string>
    </property>
   </widget>
   <widget class="QRadioButton" name="radioButton_l09b">
    <property name="geometry">
     <rect>
      <x>110</x>
      <y>330</y>
      <width>95</width>
      <height>20</height>
     </rect>
    </property>
    <property name="text">
     <string>l09</string>
    </property>
   </widget>
   <widget class="QRadioButton" name="radioButton_l10b">
    <property name="geometry">
     <rect>
      <x>110</x>
      <y>360</y>
      <width>95</width>
      <height>20</height>
     </rect>
    </property>
    <property name="text">
     <string>l10</string>
    </property>
   </widget>
   <widget class="QRadioButton" name="radioButton_l11b">
    <property name="geometry">
     <rect>
      <x>110</x>
      <y>390</y>
      <width>95</width>
      <height>20</height>
     </rect>
    </property>
    <property name="text">
     <string>l11</string>
    </property>
   </widget>
   <widget class="QRadioButton" name="radioButton_l12b">
    <property name="geometry">
     <rect>
      <x>110</x>
      <y>420</y>
      <width>95</width>
      <height>20</height>
     </rect>
    </property>
    <property name="text">
     <string>l12</string>
    </property>
   </widget>
   <widget class="QRadioButton" name="radioButton_l13b">
    <property name="geometry">
     <rect>
      <x>110</x>
      <y>450</y>
      <width>95</width>
      <height>20</height>
     </rect>
    </property>
    <property name="text">
     <string>l13</string>
    </property>
   </widget>
   <widget class="QRadioButton" name="radioButton_l14b">
    <property name="geometry">
     <rect>
      <x>110</x>
      <y>480</y>
      <width>95</width>
      <height>20</height>
     </rect>
    </property>
    <property name="text">
     <string>l14</string>
    </property>
   </widget>
   <widget class="QRadioButton" name="radioButton_l15b">
    <property name="geometry">
     <rect>
      <x>110</x>
      <y>510</y>
      <width>95</width>
      <height>20</height>
     </rect>
    </property>
    <property name="text">
     <string>l15</string>
    </property>
   </widget>
   <widget class="QRadioButton" name="radioButton_l16b">
    <property name="geometry">
     <rect>
      <x>110</x>
      <y>540</y>
      <width>95</width>
      <height>20</height>
     </rect>
    </property>
    <property name="text">
     <string>l16</string>
    </property>
   </widget>
   <widget class="QRadioButton" name="radioButton_l17b">
    <property name="geometry">
     <rect>
      <x>110</x>
      <y>570</y>
      <width>95</width>
      <height>20</height>
     </rect>
    </property>
    <property name="text">
     <string>l17</string>
    </property>
   </widget>
   <widget class="QRadioButton" name="radioButton_l20b">
    <property name="geometry">
     <rect>
      <x>110</x>
      <y>660</y>
      <width>95</width>
      <height>20</height>
     </rect>
    </property>
    <property name="text">
     <string>l20</string>
    </property>
   </widget>
   <widget class="QRadioButton" name="radioButton_l18b">
    <property name="geometry">
     <rect>
      <x>110</x>
      <y>600</y>
      <width>95</width>
      <height>20</height>
     </rect>
    </property>
    <property name="text">
     <string>l18</string>
    </property>
   </widget>
   <widget class="QRadioButton" name="radioButton_l19b">
    <property name="geometry">
     <rect>
      <x>110</x>
      <y>630</y>
      <width>95</width>
      <height>20</height>
     </rect>
    </property>
    <property name="text">
     <string>l19</string>
    </property>
   </widget>
   <widget class="QRadioButton" name="radioButton_r03b">
    <property name="geometry">
     <rect>
      <x>230</x>
      <y>150</y>
      <width>95</width>
      <height>20</height>
     </rect>
    </property>
    <property name="text">
     <string>r03</string>
    </property>
   </widget>
   <widget class="QRadioButton" name="radioButton_r19b">
    <property name="geometry">
     <rect>
      <x>230</x>
      <y>630</y>
      <width>95</width>
      <height>20</height>
     </rect>
    </property>
    <property name="text">
     <string>r19</string>
    </property>
   </widget>
   <widget class="QRadioButton" name="radioButton_r12b">
    <property name="geometry">
     <rect>
      <x>230</x>
      <y>420</y>
      <width>95</width>
      <height>20</height>
     </rect>
    </property>
    <property name="text">
     <string>r12</string>
    </property>
   </widget>
   <widget class="QRadioButton" name="radioButton_r10b">
    <property name="geometry">
     <rect>
      <x>230</x>
      <y>360</y>
      <width>95</width>
      <height>20</height>
     </rect>
    </property>
    <property name="text">
     <string>r10</string>
    </property>
   </widget>
   <widget class="QRadioButton" name="radioButton_r18b">
    <property name="geometry">
     <rect>
      <x>230</x>
      <y>600</y>
      <width>95</width>
      <height>20</height>
     </rect>
    </property>
    <property name="text">
     <string>r18</string>
    </property>
   </widget>
   <widget class="QRadioButton" name="radioButton_r11b">
    <property name="geometry">
     <rect>
      <x>230</x>
      <y>390</y>
      <width>95</width>
      <height>20</height>
     </rect>
    </property>
    <property name="text">
     <string>r11</string>
    </property>
   </widget>
   <widget class="QRadioButton" name="radioButton_r01b">
    <property name="geometry">
     <rect>
      <x>230</x>
      <y>90</y>
      <width>95</width>
      <height>20</height>
     </rect>
    </property>
    <property name="text">
     <string>r01</string>
    </property>
   </widget>
   <widget class="QRadioButton" name="radioButton_r16b">
    <property name="geometry">
     <rect>
      <x>230</x>
      <y>540</y>
      <width>95</width>
      <height>20</height>
     </rect>
    </property>
    <property name="text">
     <string>r16</string>
    </property>
   </widget>
   <widget class="QRadioButton" name="radioButton_r08b">
    <property name="geometry">
     <rect>
      <x>230</x>
      <y>300</y>
      <width>95</width>
      <height>20</height>
     </rect>
    </property>
    <property name="text">
     <string>r08</string>
    </property>
   </widget>
   <widget class="QRadioButton" name="radioButton_r04b">
    <property name="geometry">
     <rect>
      <x>230</x>
      <y>180</y>
      <width>95</width>
      <height>20</height>
     </rect>
    </property>
    <property name="text">
     <string>r04</string>
    </property>
   </widget>
   <widget class="QRadioButton" name="radioButton_r20b">
    <property name="geometry">
     <rect>
      <x>230</x>
      <y>660</y>
      <width>95</width>
      <height>20</height>
     </rect>
    </property>
    <property name="text">
     <string>r20</string>
    </property>
   </widget>
   <widget class="QRadioButton" name="radioButton_r13b">
    <property name="geometry">
     <rect>
      <x>230</x>
      <y>450</y>
      <width>95</width>
      <height>20</height>
     </rect>
    </property>
    <property name="text">
     <string>r13</string>
    </property>
   </widget>
   <widget class="QRadioButton" name="radioButton_r15b">
    <property name="geometry">
     <rect>
      <x>230</x>
      <y>510</y>
      <width>95</width>
      <height>20</height>
     </rect>
    </property>
    <property name="text">
     <string>r15</string>
    </property>
   </widget>
   <widget class="QRadioButton" name="radioButton_r09b">
    <property name="geometry">
     <rect>
      <x>230</x>
      <y>330</y>
      <width>95</width>
      <height>20</height>
     </rect>
    </property>
    <property name="text">
     <string>r09</string>
    </property>
   </widget>
   <widget class="QRadioButton" name="radioButton_r07b">
    <property name="geometry">
     <rect>
      <x>230</x>
      <y>270</y>
      <width>95</width>
      <height>20</height>
     </rect>
    </property>
    <property name="text">
     <string>r07</string>
    </property>
   </widget>
   <widget class="QRadioButton" name="radioButton_r17b">
    <property name="geometry">
     <rect>
      <x>230</x>
      <y>570</y>
      <width>95</width>
      <height>20</height>
     </rect>
    </property>
    <property name="text">
     <string>r17</string>
    </property>
   </widget>
   <widget class="QRadioButton" name="radioButton_r14b">
    <property name="geometry">
     <rect>
      <x>230</x>
      <y>480</y>
      <width>95</width>
      <height>20</height>
     </rect>
    </property>
    <property name="text">
     <string>r14</string>
    </property>
   </widget>
   <widget class="QRadioButton" name="radioButton_r02b">
    <property name="geometry">
     <rect>
      <x>230</x>
      <y>120</y>
      <width>95</width>
      <height>20</height>
     </rect>
    </property>
    <property name="text">
     <string>r02</string>
    </property>
   </widget>
   <widget class="QRadioButton" name="radioButton_r06b">
    <property name="geometry">
     <rect>
      <x>230</x>
      <y>240</y>
      <width>95</width>
      <height>20</height>
     </rect>
    </property>
    <property name="text">
     <string>r06</string>
    </property>
   </widget>
   <widget class="QRadioButton" name="radioButton_r05b">
    <property name="geometry">
     <rect>
      <x>230</x>
      <y>210</y>
      <width>95</width>
      <height>20</height>
     </rect>
    </property>
    <property name="text">
     <string>r05</string>
    </property>
   </widget>
   <widget class="QLineEdit" name="COMarduino">
    <property name="geometry">
     <rect>
      <x>470</x>
      <y>180</y>
      <width>113</width>
      <height>22</height>
     </rect>
    </property>
   </widget>
   <widget class="QLabel" name="label">
    <property name="geometry">
     <rect>
      <x>490</x>
      <y>210</y>
      <width>101</width>
      <height>20</height>
     </rect>
    </property>
    <property name="font">
     <font>
      <family>Arial</family>
      <pointsize>10</pointsize>
     </font>
    </property>
    <property name="text">
     <string>Arduino Port</string>
    </property>
    <property name="textFormat">
     <enum>Qt::RichText</enum>
    </property>
   </widget>
   <widget class="QPushButton" name="Initialize_btn">
    <property name="enabled">
     <bool>true</bool>
    </property>
    <property name="geometry">
     <rect>
      <x>480</x>
      <y>270</y>
      <width>93</width>
      <height>28</height>
     </rect>
    </property>
    <property name="font">
     <font>
      <weight>75</weight>
      <bold>true</bold>
     </font>
    </property>
    <property name="text">
     <string>Initialize</string>
    </property>
   </widget>
   <widget class="QPushButton" name="measure_btn">
    <property name="geometry">
     <rect>
      <x>480</x>
      <y>340</y>
      <width>93</width>
      <height>28</height>
     </rect>
    </property>
    <property name="font">
     <font>
      <weight>75</weight>
      <bold>true</bold>
     </font>
    </property>
    <property name="text">
     <string>DEP ON</string>
    </property>
   </widget>
   <widget class="QTextEdit" name="Log_text">
    <property name="geometry">
     <rect>
      <x>390</x>
      <y>400</y>
      <width>281</width>
      <height>101</height>
     </rect>
    </property>
   </widget>
   <widget class="QLabel" name="label_2">
    <property name="geometry">
     <rect>
      <x>430</x>
      <y>530</y>
      <width>221</width>
      <height>21</height>
     </rect>
    </property>
    <property name="font">
     <font>
      <pointsize>11</pointsize>
      <italic>true</italic>
     </font>
    </property>
    <property name="text">
     <string>Pierre-Emmanuel Thiriet, CLSE</string>
    </property>
   </widget>
   <widget class="QLabel" name="label_3">
    <property name="geometry">
     <rect>
      <x>100</x>
      <y>690</y>
      <width>61</width>
      <height>20</height>
     </rect>
    </property>
    <property name="font">
     <font>
      <pointsize>9</pointsize>
      <weight>75</weight>
      <bold>true</bold>
     </font>
    </property>
    <property name="text">
     <string>Left side</string>
    </property>
   </widget>
   <widget class="QLabel" name="label_4">
    <property name="geometry">
     <rect>
      <x>220</x>
      <y>690</y>
      <width>71</width>
      <height>16</height>
     </rect>
    </property>
    <property name="font">
     <font>
      <pointsize>9</pointsize>
      <weight>75</weight>
      <bold>true</bold>
     </font>
    </property>
    <property name="text">
     <string>Right side</string>
    </property>
   </widget>
   <widget class="QLabel" name="label_5">
    <property name="geometry">
     <rect>
      <x>220</x>
      <y>30</y>
      <width>401</width>
      <height>21</height>
     </rect>
    </property>
    <property name="font">
     <font>
      <pointsize>15</pointsize>
      <weight>75</weight>
      <italic>false</italic>
      <bold>true</bold>
      <strikeout>false</strikeout>
     </font>
    </property>
    <property name="text">
     <string>DEP interface: Single Cell retrieval</string>
    </property>
   </widget>
   <widget class="Line" name="line">
    <property name="geometry">
     <rect>
      <x>280</x>
      <y>80</y>
      <width>21</width>
      <height>671</height>
     </rect>
    </property>
    <property name="orientation">
     <enum>Qt::Vertical</enum>
    </property>
   </widget>
   <widget class="Line" name="line_2">
    <property name="geometry">
     <rect>
      <x>80</x>
      <y>80</y>
      <width>21</width>
      <height>671</height>
     </rect>
    </property>
    <property name="orientation">
     <enum>Qt::Vertical</enum>
    </property>
   </widget>
  </widget>
  <widget class="QMenuBar" name="menubar">
   <property name="geometry">
    <rect>
     <x>0</x>
     <y>0</y>
     <width>800</width>
     <height>21</height>
    </rect>
   </property>
  </widget>
  <widget class="QStatusBar" name="statusbar"/>
 </widget>
 <resources/>
 <connections/>
</ui>
