# Supplementary material for: Selective Retrieval of Individual Cells from Microfluidic Arrays Combining Dielectrophoretic Force and Directed Hydrodynamic Flow
Source: Micromachines (Basel). 2020 Mar 20;11(3):322. doi: 10.3390/mi11030322 (PMC7143322; doi:10.3390/mi11030322)
Supplement: Supplementary file 1 [file micromachines-11-00322-s001.zip › Folders/Python Interface DEP release/Initialization_Thread2.py]

# -*- coding: utf-8 -*-
"""
Created on Tue Jan 08 16:15:26 2019

@author: thiriet
"""
from PyQt4 import QtGui,uic, QtCore
from PyQt4.QtCore import QThread, SIGNAL
import sys
import time
import os
import visa
import numpy as np
import zhinst.ziPython, zhinst.utils


import Arduino
import gc

class initialization_thread(QThread):
    def __init__(self, window):
        QThread.__init__(self)
        self.window = window
    def run(self):
        try:
            self.window.COMarduino_port = self.window.COMarduino.text() #addr of the Arduino port
            self.window.arduino = Arduino.PCB(self.window.COMarduino_port)
            self.window.arduino.open_serial()
            self.window.Log_text.append('%s Arduino: Connected'%time.strftime("%H:%M:%S"))
        except BaseException, e:
            self.window.Log_text.append('%s Arduino: Failed to open serial: \n'%time.strftime("%H:%M:%S") + str(e))
            self.emit(SIGNAL('terminated'))
        
