# Supplementary material for: Selective Retrieval of Individual Cells from Microfluidic Arrays Combining Dielectrophoretic Force and Directed Hydrodynamic Flow
Source: Micromachines (Basel). 2020 Mar 20;11(3):322. doi: 10.3390/mi11030322 (PMC7143322; doi:10.3390/mi11030322)
Supplement: Supplementary file 1 [file micromachines-11-00322-s001.zip › Folders/Python Interface DEP release/Read me.txt]

Open main2 and all the other .py files using Python

Form2.ui is the user interface you will see when running main2

Make sure you have all the library that you need too import, including PyQt4

Run main2

Enter the name of your USB port on which your Arduino is connected

Press Initialize

You can can select which electrode you want ot activate and press the DEP ON button
