# Supplementary material for: Selective Retrieval of Individual Cells from Microfluidic Arrays Combining Dielectrophoretic Force and Directed Hydrodynamic Flow
Source: Micromachines (Basel). 2020 Mar 20;11(3):322. doi: 10.3390/mi11030322 (PMC7143322; doi:10.3390/mi11030322)
Supplement: Supplementary file 1 [file micromachines-11-00322-s001.zip › Folders/Python Interface DEP release/Time.py]

# -*- coding: utf-8 -*-
"""
Created on Fri May 26 12:14:40 2017

@author: valeruozi
"""

import cProfile
from main38 import MyWindowClass
cProfile.repetitions()
